# Supplementary material for: Cullin5 drives experimental asthma exacerbations by modulating alveolar macrophage antiviral immunity
Source: Nat Commun. 2024 Jan 4;15:252. doi: 10.1038/s41467-023-44168-0 (PMC10766641; doi:10.1038/s41467-023-44168-0)
Supplement: Supplementary file 4 — Supplementary Data 1 [file 41467_2023_44168_MOESM4_ESM.xlsx]

## Sheet: Extended Table S1
gene_id	WT-H-P	WT-H	log2FoldChange	pvalue	padj	symbol	description
ENSMUSG00000100954	4	21	-2.79688	0.000126105	0.000873374	Gm10138	predicted gene 10138 [Source:MGI Symbol;Acc:MGI:3708522]
ENSMUSG00000103509	4	16	-2.40682	0.0024261	0.0124391	Gm38372	predicted gene, 38372 [Source:MGI Symbol;Acc:MGI:5611600]
ENSMUSG00000057363	336	873	-1.82551	1.54e-15	3.3e-14	Uxs1	UDP-glucuronate decarboxylase 1 [Source:MGI Symbol;Acc:MGI:1915133]
ENSMUSG00000023150	715	1914	-1.8688	1.73e-17	4.19e-16	Ivns1abp	influenza virus NS1A binding protein [Source:MGI Symbol;Acc:MGI:2152389]
ENSMUSG00000025911	99	288	-1.98743	5.36e-14	1.05e-12	Adhfe1	alcohol dehydrogenase, iron containing, 1 [Source:MGI Symbol;Acc:MGI:1923437]
ENSMUSG00000079671	19	38	-1.44153	0.00241843	0.0124391	2610203C22Rik	RIKEN cDNA 2610203C22 gene [Source:MGI Symbol;Acc:MGI:1919731]
ENSMUSG00000081441	6	21	-2.22875	0.00117769	0.00656412	Gm6161	predicted gene 6161 [Source:MGI Symbol;Acc:MGI:3644104]
ENSMUSG00000053286	990	312	1.21717	7.67e-08	8.47e-07	Trmt1l	tRNA methyltransferase 1 like [Source:MGI Symbol;Acc:MGI:1916185]
ENSMUSG00000103928	77	7	2.99207	5.93e-09	7.46e-08	Gm37893	predicted gene, 37893 [Source:MGI Symbol;Acc:MGI:5611121]
ENSMUSG00000045210	3623	1061	1.32324	5.17e-10	7.22e-09	Vcpip1	valosin containing protein (p97)/p47 complex interacting protein 1 [Source:MGI Symbol;Acc:MGI:1917925]
ENSMUSG00000019699	1534	464	1.27647	7.08e-09	8.81e-08	Akt3	thymoma viral proto-oncogene 3 [Source:MGI Symbol;Acc:MGI:1345147]
ENSMUSG00000032666	236	42	2.03915	1.62e-11	2.61e-10	1700025G04Rik	RIKEN cDNA 1700025G04 gene [Source:MGI Symbol;Acc:MGI:1916649]
ENSMUSG00000032649	4	24	-2.98862	2.85e-05	0.000221494	Colgalt2	collagen beta(1-O)galactosyltransferase 2 [Source:MGI Symbol;Acc:MGI:2138232]
ENSMUSG00000086350	3	13	-2.50783	0.00339444	0.0168497	B230369F24Rik	RIKEN cDNA B230369F24 gene [Source:MGI Symbol;Acc:MGI:2443392]
ENSMUSG00000026482	3615	6585	-1.31359	3.67e-10	5.22e-09	Rgl1	ral guanine nucleotide dissociation stimulator,-like 1 [Source:MGI Symbol;Acc:MGI:107484]
ENSMUSG00000032883	62	146	-1.68175	1.49e-08	1.79e-07	Acsl3	acyl-CoA synthetase long-chain family member 3 [Source:MGI Symbol;Acc:MGI:1921455]
ENSMUSG00000079470	34	86	-1.7829	5.32e-07	5.3e-06	Utp14b	UTP14B small subunit processome component [Source:MGI Symbol;Acc:MGI:2445092]
ENSMUSG00000099032	9	74	-3.46708	4.04e-14	7.93e-13	Tcf24	transcription factor 24 [Source:MGI Symbol;Acc:MGI:3780500]
ENSMUSG00000073643	1453	156	2.77015	2.97e-30	1.32e-28	Wdfy1	WD repeat and FYVE domain containing 1 [Source:MGI Symbol;Acc:MGI:1916618]
ENSMUSG00000026249	127	21	2.14233	5.31e-09	6.71e-08	Serpine2	serine (or cysteine) peptidase inhibitor, clade E, member 2 [Source:MGI Symbol;Acc:MGI:101780]
ENSMUSG00000067106	119	309	-1.82382	1.44e-12	2.52e-11	Gm5529	predicted pseudogene 5529 [Source:MGI Symbol;Acc:MGI:3646377]
ENSMUSG00000026491	668	1463	-1.57924	5.83e-13	1.06e-11	Ahctf1	AT hook containing transcription factor 1 [Source:MGI Symbol;Acc:MGI:1915033]
ENSMUSG00000026479	7	30	-2.52361	1.37e-05	0.000111776	Lamc2	laminin, gamma 2 [Source:MGI Symbol;Acc:MGI:99913]
ENSMUSG00000079138	4	166	-5.77327	6.69e-35	3.61e-33	Gm8818	predicted pseudogene 8818 [Source:MGI Symbol;Acc:MGI:3645903]
ENSMUSG00000042708	11	34	-2.06215	9.19e-05	0.000653502	Shcbp1l	Shc SH2-domain binding protein 1-like [Source:MGI Symbol;Acc:MGI:1919086]
ENSMUSG00000042684	158	291	-1.32874	1.17e-07	1.26e-06	Npl	N-acetylneuraminate pyruvate lyase [Source:MGI Symbol;Acc:MGI:1921341]
ENSMUSG00000101337	1	12	-3.85162	0.00250381	0.0127739	Dnah7c	dynein, axonemal, heavy chain 7C [Source:MGI Symbol;Acc:MGI:3639762]
ENSMUSG00000025986	441	1624	-2.32876	7.58e-25	2.66e-23	Slc39a10	solute carrier family 39 (zinc transporter), member 10 [Source:MGI Symbol;Acc:MGI:1914515]
ENSMUSG00000042641	23	2	3.00983	0.000910749	0.00518416	Rgsl1	regulator of G-protein signaling like 1 [Source:MGI Symbol;Acc:MGI:2685048]
ENSMUSG00000103192	0	11	-6.7148	0.000667207	0.00394218	Gm37645	predicted gene, 37645 [Source:MGI Symbol;Acc:MGI:5610873]
ENSMUSG00000026107	1172	2687	-1.64534	1.66e-14	3.36e-13	Nabp1	nucleic acid binding protein 1 [Source:MGI Symbol;Acc:MGI:1923258]
ENSMUSG00000026473	4227	6987	-1.17345	1.9e-08	2.26e-07	Glul	glutamate-ammonia ligase (glutamine synthetase) [Source:MGI Symbol;Acc:MGI:95739]
ENSMUSG00000096950	9	34	-2.34751	2.16e-05	0.000170803	Gm9530	predicted gene 9530 [Source:MGI Symbol;Acc:MGI:3779939]
ENSMUSG00000026471	247	961	-2.40778	1.27e-24	4.43e-23	Mr1	major histocompatibility complex, class I-related [Source:MGI Symbol;Acc:MGI:1195463]
ENSMUSG00000026470	1339	2318	-1.24007	5.43e-09	6.85e-08	Stx6	syntaxin 6 [Source:MGI Symbol;Acc:MGI:1926235]
ENSMUSG00000018417	133	14	2.7902	2.05e-12	3.56e-11	Myo1b	myosin IB [Source:MGI Symbol;Acc:MGI:107752]
ENSMUSG00000026489	514	147	1.35689	3.2e-08	3.7e-07	Coq8a	coenzyme Q8A [Source:MGI Symbol;Acc:MGI:1914676]
ENSMUSG00000026466	10303	2516	1.58539	6.02e-14	1.17e-12	Tor1aip1	torsin A interacting protein 1 [Source:MGI Symbol;Acc:MGI:3582693]
ENSMUSG00000010609	6942	2004	1.34399	1.75e-10	2.57e-09	Psen2	presenilin 2 [Source:MGI Symbol;Acc:MGI:109284]
ENSMUSG00000102608	0	13	-6.9537	9.96e-05	0.000703054	Gm37267	predicted gene, 37267 [Source:MGI Symbol;Acc:MGI:5610495]
ENSMUSG00000045658	7636	411	3.76683	1.42e-57	1.72e-55	Pid1	phosphotyrosine interaction domain containing 1 [Source:MGI Symbol;Acc:MGI:2138391]
ENSMUSG00000050565	10506	2567	1.58458	6.13e-14	1.19e-12	Tor1aip2	torsin A interacting protein 2 [Source:MGI Symbol;Acc:MGI:3582695]
ENSMUSG00000036766	50	4	3.16194	5.63e-07	5.59e-06	Dner	delta/notch-like EGF repeat containing [Source:MGI Symbol;Acc:MGI:2152889]
ENSMUSG00000103649	12	30	-1.7582	0.00125538	0.00694098	Gm37768	predicted gene, 37768 [Source:MGI Symbol;Acc:MGI:5610996]
ENSMUSG00000026596	1305	2741	-1.51898	1.11e-12	1.97e-11	Abl2	v-abl Abelson murine leukemia viral oncogene 2 (arg, Abelson-related gene) [Source:MGI Symbol;Acc:MGI:87860]
ENSMUSG00000118590	14	1	3.22872	0.00444385	0.0213497	Gm15433	predicted pseudogene 15433 [Source:MGI Symbol;Acc:MGI:3705860]
ENSMUSG00000026104	5867	663	2.69691	1.77e-33	9.02e-32	Stat1	signal transducer and activator of transcription 1 [Source:MGI Symbol;Acc:MGI:103063]
ENSMUSG00000026383	16	29	-1.29871	0.0103064	0.044268	Epb41l5	erythrocyte membrane protein band 4.1 like 5 [Source:MGI Symbol;Acc:MGI:103006]
ENSMUSG00000060519	20530	1626	3.20982	1.15e-46	9.47e-45	Tor3a	torsin family 3, member A [Source:MGI Symbol;Acc:MGI:1353652]
ENSMUSG00000052477	116	24	1.82004	7.71e-07	7.52e-06	C130026I21Rik	RIKEN cDNA C130026I21 gene [Source:MGI Symbol;Acc:MGI:3612702]
ENSMUSG00000025932	234	29	2.55959	2.67e-15	5.65e-14	Eya1	EYA transcriptional coactivator and phosphatase 1 [Source:MGI Symbol;Acc:MGI:109344]
ENSMUSG00000089844	96	15	2.22167	6.87e-08	7.65e-07	A530032D15Rik	RIKEN cDNA A530032D15Rik gene [Source:MGI Symbol;Acc:MGI:3037746]
ENSMUSG00000073631	12	0	6.39534	0.00126829	0.0069565	Gm10553	predicted gene 10553 [Source:MGI Symbol;Acc:MGI:3642178]
ENSMUSG00000072109	741	146	1.89431	7.32e-15	1.51e-13	A530040E14Rik	RIKEN cDNA A530040E14 gene [Source:MGI Symbol;Acc:MGI:3612703]
ENSMUSG00000026384	95	252	-1.85427	4.81e-12	8.13e-11	Ptpn4	protein tyrosine phosphatase, non-receptor type 4 [Source:MGI Symbol;Acc:MGI:1099792]
ENSMUSG00000079455	23	1	3.93915	0.000243751	0.00159641	Gm16026	predicted pseudogene 16026 [Source:MGI Symbol;Acc:MGI:3783243]
ENSMUSG00000091199	18	2	2.65869	0.00639309	0.0294428	Gm2619	predicted gene 2619 [Source:MGI Symbol;Acc:MGI:3780787]
ENSMUSG00000070034	7200	891	2.56592	1.82e-31	8.6e-30	Sp110	Sp110 nuclear body protein [Source:MGI Symbol;Acc:MGI:1923364]
ENSMUSG00000090103	78	13	2.12751	1.01e-06	9.71e-06	Gm16094	predicted gene 16094 [Source:MGI Symbol;Acc:MGI:3801967]
ENSMUSG00000050777	239	582	-1.73183	2.07e-13	3.89e-12	Tmem37	transmembrane protein 37 [Source:MGI Symbol;Acc:MGI:2157899]
ENSMUSG00000070031	3555	716	1.86323	1.3e-17	3.19e-16	Sp140	Sp140 nuclear body protein [Source:MGI Symbol;Acc:MGI:3702467]
ENSMUSG00000073628	18	0	6.97458	5.33e-05	0.000395957	Gm10552	predicted gene 10552 [Source:MGI Symbol;Acc:MGI:3642083]
ENSMUSG00000090246	64	8	2.53587	9.39e-07	9.07e-06	Gm17017	predicted gene 17017 [Source:MGI Symbol;Acc:MGI:4820558]
ENSMUSG00000026103	1470	2352	-1.12643	1.06e-07	1.15e-06	Gls	glutaminase [Source:MGI Symbol;Acc:MGI:95752]
ENSMUSG00000002881	2233	703	1.21883	1.69e-08	2.02e-07	Nab1	Ngfi-A binding protein 1 [Source:MGI Symbol;Acc:MGI:107564]
ENSMUSG00000081214	10	30	-2.01781	0.000273436	0.00176722	Rpl35a-ps2	ribosomal protein L35A, pseudogene 2 [Source:MGI Symbol;Acc:MGI:3705461]
ENSMUSG00000041439	1269	114	3.02698	1.02e-33	5.26e-32	Mfsd6	major facilitator superfamily domain containing 6 [Source:MGI Symbol;Acc:MGI:1922925]
ENSMUSG00000026102	674	86	2.52044	2.9e-22	9.06e-21	Inpp1	inositol polyphosphate-1-phosphatase [Source:MGI Symbol;Acc:MGI:104848]
ENSMUSG00000026222	13166	1469	2.71539	4.31e-35	2.36e-33	Sp100	nuclear antigen Sp100 [Source:MGI Symbol;Acc:MGI:109561]
ENSMUSG00000004880	636	195	1.25666	1.11e-07	1.2e-06	Lbr	lamin B receptor [Source:MGI Symbol;Acc:MGI:2138281]
ENSMUSG00000052760	1096	298	1.43011	3.09e-10	4.42e-09	A630001G21Rik	RIKEN cDNA A630001G21 gene [Source:MGI Symbol;Acc:MGI:2443131]
ENSMUSG00000099767	4	21	-2.79688	0.000126105	0.000873374	Gm28884	predicted gene 28884 [Source:MGI Symbol;Acc:MGI:5579590]
ENSMUSG00000049608	270	594	-1.58542	9.75e-12	1.61e-10	Gpr55	G protein-coupled receptor 55 [Source:MGI Symbol;Acc:MGI:2685064]
ENSMUSG00000026095	72	107	-1.01851	0.000851875	0.00489236	Asnsd1	asparagine synthetase domain containing 1 [Source:MGI Symbol;Acc:MGI:1917646]
ENSMUSG00000026228	8	203	-5.08874	3.2e-36	1.8e-34	Htr2b	5-hydroxytryptamine (serotonin) receptor 2B [Source:MGI Symbol;Acc:MGI:109323]
ENSMUSG00000073678	2208	625	1.37223	2.75e-10	3.95e-09	Pgap1	post-GPI attachment to proteins 1 [Source:MGI Symbol;Acc:MGI:2443342]
ENSMUSG00000100147	13	1	3.12293	0.00788025	0.0350797	1700047M11Rik	RIKEN cDNA 1700047M11 gene [Source:MGI Symbol;Acc:MGI:1914580]
ENSMUSG00000026594	120	32	1.45543	2.7e-05	0.000211033	Ralgps2	Ral GEF with PH domain and SH3 binding motif 2 [Source:MGI Symbol;Acc:MGI:1925505]
ENSMUSG00000062590	89	294	-2.17055	7.44e-16	1.63e-14	Armc9	armadillo repeat containing 9 [Source:MGI Symbol;Acc:MGI:1926045]
ENSMUSG00000079445	32	2744	-6.86406	1.82e-111	1.26e-108	B3gnt7	UDP-GlcNAc:betaGal beta-1,3-N-acetylglucosaminyltransferase 7 [Source:MGI Symbol;Acc:MGI:2384394]
ENSMUSG00000026234	3937	7001	-1.27887	9.93e-10	1.35e-08	Ncl	nucleolin [Source:MGI Symbol;Acc:MGI:97286]
ENSMUSG00000103030	2	36	-4.5221	8.47e-10	1.16e-08	E330011M16Rik	RIKEN cDNA E330011M16 gene [Source:MGI Symbol;Acc:MGI:3704186]
ENSMUSG00000025931	26	41	-1.10128	0.0117205	0.0495946	Paqr8	progestin and adipoQ receptor family member VIII [Source:MGI Symbol;Acc:MGI:1921479]
ENSMUSG00000025981	275	742	-1.87987	5.7e-16	1.25e-14	Coq10b	coenzyme Q10B [Source:MGI Symbol;Acc:MGI:1915126]
ENSMUSG00000101122	5	19	-2.3414	0.00169524	0.00905444	Gm17971	predicted gene, 17971 [Source:MGI Symbol;Acc:MGI:5010156]
ENSMUSG00000070565	37	235	-3.11053	8.15e-24	2.75e-22	Rasal2	RAS protein activator like 2 [Source:MGI Symbol;Acc:MGI:2443881]
ENSMUSG00000025980	1696	2785	-1.16391	3.62e-08	4.16e-07	Hspd1	heat shock protein 1 (chaperonin) [Source:MGI Symbol;Acc:MGI:96242]
ENSMUSG00000049881	87	172	-1.43025	3.79e-07	3.86e-06	2810025M15Rik	RIKEN cDNA 2810025M15 gene [Source:MGI Symbol;Acc:MGI:1917203]
ENSMUSG00000025934	421	3	6.63481	9.35e-47	7.77e-45	Gsta3	glutathione S-transferase, alpha 3 [Source:MGI Symbol;Acc:MGI:95856]
ENSMUSG00000038349	9	69	-3.3663	4.24e-13	7.8e-12	Plcl1	phospholipase C-like 1 [Source:MGI Symbol;Acc:MGI:3036262]
ENSMUSG00000026355	2492	602	1.60086	2.35e-13	4.39e-12	Mcm6	minichromosome maintenance complex component 6 [Source:MGI Symbol;Acc:MGI:1298227]
ENSMUSG00000089648	11	23	-1.50038	0.0110484	0.0470261	Gm15790	predicted pseudogene 15790 [Source:MGI Symbol;Acc:MGI:3783232]
ENSMUSG00000026399	129	33	1.5154	7.72e-06	6.59e-05	Cd55	CD55 molecule, decay accelerating factor for complement [Source:MGI Symbol;Acc:MGI:104850]
ENSMUSG00000039384	67	250	-2.34564	8.59e-17	1.98e-15	Dusp10	dual specificity phosphatase 10 [Source:MGI Symbol;Acc:MGI:1927070]
ENSMUSG00000044854	3	19	-3.05164	0.000143701	0.000985095	1700056E22Rik	RIKEN cDNA 1700056E22 gene [Source:MGI Symbol;Acc:MGI:1920613]
ENSMUSG00000103308	0	24	-7.83287	7.04e-08	7.82e-07	Gm37800	predicted gene, 37800 [Source:MGI Symbol;Acc:MGI:5611028]
ENSMUSG00000102606	0	11	-6.7148	0.000667207	0.00394218	Rpl21-ps1	ribosomal protein 21, pseudogene 1 [Source:MGI Symbol;Acc:MGI:3647596]
ENSMUSG00000073530	16	1	3.41952	0.00572059	0.0266457	Pappa2	pappalysin 2 [Source:MGI Symbol;Acc:MGI:3051647]
ENSMUSG00000038305	28	2	3.29202	7.68e-05	0.00055444	Spats2l	spermatogenesis associated, serine-rich 2-like [Source:MGI Symbol;Acc:MGI:1914448]
ENSMUSG00000063558	44	8	1.99678	0.000296643	0.00190656	Aox1	aldehyde oxidase 1 [Source:MGI Symbol;Acc:MGI:88035]
ENSMUSG00000026153	88	155	-1.26375	8.17e-06	6.94e-05	Fam135a	family with sequence similarity 135, member A [Source:MGI Symbol;Acc:MGI:1915437]
ENSMUSG00000015829	2	50	-4.99485	2.76e-13	5.14e-12	Tnr	tenascin R [Source:MGI Symbol;Acc:MGI:99516]
ENSMUSG00000026729	0	7	-6.07055	0.00894141	0.0390699	4930562F07Rik	RIKEN cDNA 4930562F07 gene [Source:MGI Symbol;Acc:MGI:1922505]
ENSMUSG00000042474	31	54	-1.24525	0.00155718	0.00838828	Fcmr	Fc fragment of IgM receptor [Source:MGI Symbol;Acc:MGI:1916419]
ENSMUSG00000097261	1	15	-4.17103	0.000252789	0.00164814	4930532G15Rik	RIKEN cDNA 4930532G15 gene [Source:MGI Symbol;Acc:MGI:1922432]
ENSMUSG00000016529	551	62	2.7012	4.65e-23	1.51e-21	Il10	interleukin 10 [Source:MGI Symbol;Acc:MGI:96537]
ENSMUSG00000016528	26597	5285	1.88283	6.46e-19	1.72e-17	Mapkapk2	MAP kinase-activated protein kinase 2 [Source:MGI Symbol;Acc:MGI:109298]
ENSMUSG00000026615	1382	2498	-1.30236	8.96e-10	1.22e-08	Eprs	glutamyl-prolyl-tRNA synthetase [Source:MGI Symbol;Acc:MGI:97838]
ENSMUSG00000039246	27	74	-1.89737	4.27e-07	4.32e-06	Lyplal1	lysophospholipase-like 1 [Source:MGI Symbol;Acc:MGI:2385115]
ENSMUSG00000026141	18	1	3.58801	0.00200946	0.01054	Col19a1	collagen, type XIX, alpha 1 [Source:MGI Symbol;Acc:MGI:1095415]
ENSMUSG00000100131	370	671	-1.30689	8.35e-09	1.03e-07	Gm28439	predicted gene 28439 [Source:MGI Symbol;Acc:MGI:5579145]
ENSMUSG00000101939	99	150	-1.04681	0.000175663	0.00118344	Gm28438	predicted gene 28438 [Source:MGI Symbol;Acc:MGI:5579144]
ENSMUSG00000039239	7	19	-1.86758	0.00644454	0.0296341	Tgfb2	transforming growth factor, beta 2 [Source:MGI Symbol;Acc:MGI:98726]
ENSMUSG00000038174	88	135	-1.06458	0.000207908	0.00138107	Fam126b	family with sequence similarity 126, member B [Source:MGI Symbol;Acc:MGI:1098784]
ENSMUSG00000086240	34	51	-1.03028	0.00655998	0.0301346	Gm7846	predicted gene 7846 [Source:MGI Symbol;Acc:MGI:3645212]
ENSMUSG00000042349	9703	678	3.39044	1.64e-49	1.5e-47	Ikbke	inhibitor of kappaB kinase epsilon [Source:MGI Symbol;Acc:MGI:1929612]
ENSMUSG00000102055	55	1	5.19171	1.48e-10	2.19e-09	Gm28913	predicted gene 28913 [Source:MGI Symbol;Acc:MGI:5579619]
ENSMUSG00000026064	0	63	-9.22127	1.46e-17	3.57e-16	Ptp4a1	protein tyrosine phosphatase 4a1 [Source:MGI Symbol;Acc:MGI:1277096]
ENSMUSG00000086727	0	8	-6.26051	0.00464265	0.0220956	4931428L18Rik	RIKEN cDNA 4931428L18 gene [Source:MGI Symbol;Acc:MGI:1918238]
ENSMUSG00000070960	30	81	-1.87635	1.72e-07	1.82e-06	Gm19680	predicted gene, 19680 [Source:MGI Symbol;Acc:MGI:5011865]
ENSMUSG00000026425	8944	1307	2.32613	8.65e-27	3.3e-25	Srgap2	SLIT-ROBO Rho GTPase activating protein 2 [Source:MGI Symbol;Acc:MGI:109605]
ENSMUSG00000055184	239	37	2.23973	7.43e-13	1.34e-11	Fam72a	family with sequence similarity 72, member A [Source:MGI Symbol;Acc:MGI:1919669]
ENSMUSG00000004552	324	48	2.30392	2.85e-15	6e-14	Ctse	cathepsin E [Source:MGI Symbol;Acc:MGI:107361]
ENSMUSG00000026605	52	89	-1.22144	0.000180888	0.00121666	Cenpf	centromere protein F [Source:MGI Symbol;Acc:MGI:1313302]
ENSMUSG00000052688	5963	1094	1.99789	1.95e-20	5.61e-19	Rab7b	RAB7B, member RAS oncogene family [Source:MGI Symbol;Acc:MGI:2442295]
ENSMUSG00000104435	29	2	3.34239	4.68e-05	0.000351273	Gm37422	predicted gene, 37422 [Source:MGI Symbol;Acc:MGI:5610650]
ENSMUSG00000042197	381	701	-1.32773	4.73e-09	6.01e-08	Zfp451	zinc finger protein 451 [Source:MGI Symbol;Acc:MGI:2137896]
ENSMUSG00000026603	348	104	1.2932	6.96e-07	6.85e-06	Smyd2	SET and MYND domain containing 2 [Source:MGI Symbol;Acc:MGI:1915889]
ENSMUSG00000013275	304	560	-1.32938	9.04e-09	1.11e-07	Slc41a1	solute carrier family 41, member 1 [Source:MGI Symbol;Acc:MGI:2444823]
ENSMUSG00000042182	22	91	-2.48904	2.89e-11	4.57e-10	Bend6	BEN domain containing 6 [Source:MGI Symbol;Acc:MGI:2444572]
ENSMUSG00000010175	2	69	-5.45868	1.11e-17	2.74e-16	Prox1	prospero homeobox 1 [Source:MGI Symbol;Acc:MGI:97772]
ENSMUSG00000038079	303	102	1.12151	2e-05	0.000158798	Tmem237	transmembrane protein 237 [Source:MGI Symbol;Acc:MGI:2138365]
ENSMUSG00000040297	508	1167	-1.64806	1.26e-13	2.4e-12	Suco	SUN domain containing ossification factor [Source:MGI Symbol;Acc:MGI:2138346]
ENSMUSG00000026437	3774	108	4.6772	9.68e-73	1.96e-70	Cdk18	cyclin-dependent kinase 18 [Source:MGI Symbol;Acc:MGI:97518]
ENSMUSG00000026630	45	931	-4.81476	7.83e-63	1.13e-60	Batf3	basic leucine zipper transcription factor, ATF-like 3 [Source:MGI Symbol;Acc:MGI:1925491]
ENSMUSG00000009772	1254	411	1.16069	1.75e-07	1.85e-06	Nuak2	NUAK family, SNF1-like kinase, 2 [Source:MGI Symbol;Acc:MGI:1921387]
ENSMUSG00000100658	116	11	2.93811	1.03e-11	1.69e-10	F730311O21Rik	RIKEN cDNA F730311O21 gene [Source:MGI Symbol;Acc:MGI:3643355]
ENSMUSG00000091017	3	42	-4.19165	2.41e-10	3.49e-09	Fam71a	family with sequence similarity 71, member A [Source:MGI Symbol;Acc:MGI:3588202]
ENSMUSG00000026694	138	316	-1.64267	9.53e-11	1.44e-09	Eef1aknmt	EEF1A lysine and N-terminal methyltransferase [Source:MGI Symbol;Acc:MGI:1918699]
ENSMUSG00000103174	32	90	-1.93549	4.33e-08	4.93e-07	Gm37168	predicted gene, 37168 [Source:MGI Symbol;Acc:MGI:5610396]
ENSMUSG00000026627	1153	385	1.13381	3.68e-07	3.76e-06	Pacc1	proton activated chloride channel 1 [Source:MGI Symbol;Acc:MGI:1914200]
ENSMUSG00000070738	3069	922	1.2864	1.73e-09	2.3e-08	Dgkd	diacylglycerol kinase, delta [Source:MGI Symbol;Acc:MGI:2138334]
ENSMUSG00000026626	5081	1665	1.16111	3.49e-08	4.02e-07	Ppp2r5a	protein phosphatase 2, regulatory subunit B', alpha [Source:MGI Symbol;Acc:MGI:2388479]
ENSMUSG00000041075	293	904	-2.07331	3.45e-19	9.32e-18	Fzd7	frizzled class receptor 7 [Source:MGI Symbol;Acc:MGI:108570]
ENSMUSG00000097819	8	51	-3.09806	1.47e-09	1.97e-08	Gm26813	predicted gene, 26813 [Source:MGI Symbol;Acc:MGI:5477307]
ENSMUSG00000026696	676	1471	-1.56993	7.86e-13	1.41e-11	Vamp4	vesicle-associated membrane protein 4 [Source:MGI Symbol;Acc:MGI:1858730]
ENSMUSG00000026020	237	681	-1.97055	6.18e-17	1.45e-15	Nop58	NOP58 ribonucleoprotein [Source:MGI Symbol;Acc:MGI:1933184]
ENSMUSG00000067336	922	1464	-1.11539	2.25e-07	2.35e-06	Bmpr2	bone morphogenetic protein receptor, type II (serine/threonine kinase) [Source:MGI Symbol;Acc:MGI:1095407]
ENSMUSG00000037434	2348	192	3.16311	9.41e-40	6.02e-38	Slc30a1	solute carrier family 30 (zinc transporter), member 1 [Source:MGI Symbol;Acc:MGI:1345281]
ENSMUSG00000090124	1923	628	1.16595	7.55e-08	8.35e-07	Ugt1a7c	UDP glucuronosyltransferase 1 family, polypeptide A7C [Source:MGI Symbol;Acc:MGI:3032636]
ENSMUSG00000081984	7	34	-2.70359	2.27e-06	2.09e-05	Dnajb3	DnaJ heat shock protein family (Hsp40) member B3 [Source:MGI Symbol;Acc:MGI:1306822]
ENSMUSG00000079429	58	106	-1.31623	2.41e-05	0.00018912	Mroh2a	maestro heat-like repeat family member 2A [Source:MGI Symbol;Acc:MGI:3705228]
ENSMUSG00000026017	42	80	-1.375	6.78e-05	0.000494193	Carf	calcium response factor [Source:MGI Symbol;Acc:MGI:2182269]
ENSMUSG00000073664	168	530	-2.10501	6.79e-18	1.69e-16	Nbeal1	neurobeachin like 1 [Source:MGI Symbol;Acc:MGI:2444343]
ENSMUSG00000104057	1	15	-4.17103	0.000252789	0.00164814	Gm38130	predicted gene, 38130 [Source:MGI Symbol;Acc:MGI:5611358]
ENSMUSG00000036206	387	123	1.20454	2.11e-06	1.95e-05	Sh3bp4	SH3-domain binding protein 4 [Source:MGI Symbol;Acc:MGI:2138297]
ENSMUSG00000037375	44	72	-1.15632	0.000957442	0.00542963	Hhat	hedgehog acyltransferase [Source:MGI Symbol;Acc:MGI:2444681]
ENSMUSG00000026447	29	96	-2.16984	8.08e-10	1.11e-08	Pik3c2b	phosphatidylinositol-4-phosphate 3-kinase catalytic subunit type 2 beta [Source:MGI Symbol;Acc:MGI:2685045]
ENSMUSG00000102425	18	35	-1.40063	0.00349787	0.0172962	Gm26616	predicted gene, 26616 [Source:MGI Symbol;Acc:MGI:5477110]
ENSMUSG00000026126	324	54	2.13435	9.3e-14	1.79e-12	Ptpn18	protein tyrosine phosphatase, non-receptor type 18 [Source:MGI Symbol;Acc:MGI:108410]
ENSMUSG00000046062	3337	4960	-1.02019	1.02e-06	9.84e-06	Ppp1r15b	protein phosphatase 1, regulatory subunit 15B [Source:MGI Symbol;Acc:MGI:2444211]
ENSMUSG00000026012	894	55	3.5718	1.26e-38	7.63e-37	Cd28	CD28 antigen [Source:MGI Symbol;Acc:MGI:88327]
ENSMUSG00000100280	30	0	7.70695	7.04e-08	7.82e-07	Gm28417	predicted gene 28417 [Source:MGI Symbol;Acc:MGI:5579123]
ENSMUSG00000026011	6	64	-3.83157	1.55e-13	2.94e-12	Ctla4	cytotoxic T-lymphocyte-associated protein 4 [Source:MGI Symbol;Acc:MGI:88556]
ENSMUSG00000026009	12	77	-3.115	1.11e-12	1.96e-11	Icos	inducible T cell co-stimulator [Source:MGI Symbol;Acc:MGI:1858745]
ENSMUSG00000037318	310	88	1.3672	3.36e-07	3.45e-06	Traf3ip3	TRAF3 interacting protein 3 [Source:MGI Symbol;Acc:MGI:2441706]
ENSMUSG00000026303	14	63	-2.60599	2.81e-09	3.65e-08	Mlph	melanophilin [Source:MGI Symbol;Acc:MGI:2176380]
ENSMUSG00000041757	46	150	-2.15019	3.86e-12	6.56e-11	Plekha6	pleckstrin homology domain containing, family A member 6 [Source:MGI Symbol;Acc:MGI:2388662]
ENSMUSG00000026581	920	76	3.14735	6.03e-33	3.01e-31	Sell	selectin, lymphocyte [Source:MGI Symbol;Acc:MGI:98279]
ENSMUSG00000016194	224	45	1.86461	7.99e-10	1.1e-08	Hsd11b1	hydroxysteroid 11-beta dehydrogenase 1 [Source:MGI Symbol;Acc:MGI:103562]
ENSMUSG00000009633	140	7	3.85335	2.63e-17	6.31e-16	G0s2	G0/G1 switch gene 2 [Source:MGI Symbol;Acc:MGI:1316737]
ENSMUSG00000026580	30	1	4.32038	1.03e-05	8.6e-05	Selp	selectin, platelet [Source:MGI Symbol;Acc:MGI:98280]
ENSMUSG00000026579	230	41	2.03669	2.93e-11	4.62e-10	F5	coagulation factor V [Source:MGI Symbol;Acc:MGI:88382]
ENSMUSG00000040918	189	306	-1.14298	3.44e-06	3.08e-05	Slc19a2	solute carrier family 19 (thiamine transporter), member 2 [Source:MGI Symbol;Acc:MGI:1928761]
ENSMUSG00000026640	994	77	3.24011	5.5e-35	3e-33	Plxna2	plexin A2 [Source:MGI Symbol;Acc:MGI:107684]
ENSMUSG00000047180	3975	361	3.01208	5.12e-39	3.19e-37	Neurl3	neuralized E3 ubiquitin protein ligase 3 [Source:MGI Symbol;Acc:MGI:2429944]
ENSMUSG00000094410	178	621	-2.25023	1.56e-20	4.5e-19	Gm38394	predicted gene, 38394 [Source:MGI Symbol;Acc:MGI:5614057]
ENSMUSG00000051998	13	29	-1.5953	0.00339477	0.0168497	Lax1	lymphocyte transmembrane adaptor 1 [Source:MGI Symbol;Acc:MGI:2443362]
ENSMUSG00000026577	253	380	-1.03487	1.31e-05	0.000107639	Blzf1	basic leucine zipper nuclear factor 1 [Source:MGI Symbol;Acc:MGI:1201607]
ENSMUSG00000026305	3066	5650	-1.33029	2.37e-10	3.43e-09	Lrrfip1	leucine rich repeat (in FLII) interacting protein 1 [Source:MGI Symbol;Acc:MGI:1342770]
ENSMUSG00000016494	43	10	1.64556	0.00118125	0.00657633	Cd34	CD34 antigen [Source:MGI Symbol;Acc:MGI:88329]
ENSMUSG00000034353	168	975	-2.98429	2.43e-34	1.28e-32	Ramp1	receptor (calcitonin) activity modifying protein 1 [Source:MGI Symbol;Acc:MGI:1858418]
ENSMUSG00000025969	28797	8969	1.23446	2.92e-09	3.78e-08	Nrp2	neuropilin 2 [Source:MGI Symbol;Acc:MGI:1100492]
ENSMUSG00000083064	12	44	-2.30912	1.32e-06	1.25e-05	Gm7785	predicted gene 7785 [Source:MGI Symbol;Acc:MGI:3645449]
ENSMUSG00000037447	2529	497	1.89859	9.23e-18	2.29e-16	Arid5a	AT rich interactive domain 5A (MRF1-like) [Source:MGI Symbol;Acc:MGI:2443039]
ENSMUSG00000020423	1230	2654	-1.55783	3.23e-13	5.99e-12	Btg2	BTG anti-proliferation factor 2 [Source:MGI Symbol;Acc:MGI:108384]
ENSMUSG00000055866	36	534	-4.33372	6.06e-48	5.27e-46	Per2	period circadian clock 2 [Source:MGI Symbol;Acc:MGI:1195265]
ENSMUSG00000064246	818	16	5.21828	2.39e-55	2.65e-53	Chil1	chitinase-like 1 [Source:MGI Symbol;Acc:MGI:1340899]
ENSMUSG00000026566	92	18	1.89901	1.75e-06	1.63e-05	Mpzl1	myelin protein zero-like 1 [Source:MGI Symbol;Acc:MGI:1915731]
ENSMUSG00000026313	464	736	-1.11377	6.31e-07	6.23e-06	Hdac4	histone deacetylase 4 [Source:MGI Symbol;Acc:MGI:3036234]
ENSMUSG00000040723	1294	219	2.11387	1.52e-19	4.17e-18	Rcsd1	RCSD domain containing 1 [Source:MGI Symbol;Acc:MGI:2676394]
ENSMUSG00000026458	261	667	-1.8015	1.34e-14	2.73e-13	Ppfia4	protein tyrosine phosphatase, receptor type, f polypeptide (PTPRF), interacting protein (liprin), alpha 4 [Source:MGI Symbol;Acc:MGI:1915757]
ENSMUSG00000026121	459	50	2.74747	4.35e-22	1.35e-20	Sema4c	sema domain, immunoglobulin domain (Ig), transmembrane domain (TM) and short cytoplasmic domain, (semaphorin) 4C [Source:MGI Symbol;Acc:MGI:109252]
ENSMUSG00000100546	1	14	-4.07221	0.000447975	0.00276019	Gm29483	predicted gene 29483 [Source:MGI Symbol;Acc:MGI:5580189]
ENSMUSG00000034220	697	1133	-1.14919	1.37e-07	1.46e-06	Gpc1	glypican 1 [Source:MGI Symbol;Acc:MGI:1194891]
ENSMUSG00000047067	499	114	1.68065	2.95e-11	4.66e-10	Dusp28	dual specificity phosphatase 28 [Source:MGI Symbol;Acc:MGI:1914696]
ENSMUSG00000026455	232	38	2.15851	4.09e-12	6.93e-11	Klhl12	kelch-like 12 [Source:MGI Symbol;Acc:MGI:2385619]
ENSMUSG00000026117	8	34	-2.51459	7.46e-06	6.38e-05	Zap70	zeta-chain (TCR) associated protein kinase [Source:MGI Symbol;Acc:MGI:99613]
ENSMUSG00000025964	9	47	-2.8134	4.36e-08	4.95e-07	Adam23	a disintegrin and metallopeptidase domain 23 [Source:MGI Symbol;Acc:MGI:1345162]
ENSMUSG00000026271	68	2173	-5.44346	3.41e-86	1.19e-83	Gpr35	G protein-coupled receptor 35 [Source:MGI Symbol;Acc:MGI:1929509]
ENSMUSG00000073557	896	1536	-1.22591	1.37e-08	1.65e-07	Ppp1r12b	protein phosphatase 1, regulatory subunit 12B [Source:MGI Symbol;Acc:MGI:1916417]
ENSMUSG00000097680	53	5	2.93129	5.19e-07	5.19e-06	Gm26642	predicted gene, 26642 [Source:MGI Symbol;Acc:MGI:5477136]
ENSMUSG00000026564	0	7	-6.07055	0.00894141	0.0390699	Dusp27	dual specificity phosphatase 27 (putative) [Source:MGI Symbol;Acc:MGI:2685055]
ENSMUSG00000041926	5240	1905	1.0113	1.41e-06	1.33e-05	Rnpep	arginyl aminopeptidase (aminopeptidase B) [Source:MGI Symbol;Acc:MGI:2384902]
ENSMUSG00000048096	4	17	-2.49372	0.00148807	0.00804748	Lmod1	leiomodin 1 (smooth muscle) [Source:MGI Symbol;Acc:MGI:2135671]
ENSMUSG00000014602	24	526	-4.89403	1.11e-53	1.14e-51	Kif1a	kinesin family member 1A [Source:MGI Symbol;Acc:MGI:108391]
ENSMUSG00000102548	0	12	-6.83919	0.000352487	0.00223272	Gm16701	predicted gene, 16701 [Source:MGI Symbol;Acc:MGI:4439625]
ENSMUSG00000097823	0	28	-8.05436	7.04e-09	8.77e-08	Gm16701	predicted gene, 16701 [Source:MGI Symbol;Acc:MGI:4439625]
ENSMUSG00000060568	10	1044	-7.13389	1.67e-89	6.72e-87	Fam78b	family with sequence similarity 78, member B [Source:MGI Symbol;Acc:MGI:2443050]
ENSMUSG00000026421	6327	1576	1.55676	2.2e-13	4.13e-12	Csrp1	cysteine and glycine-rich protein 1 [Source:MGI Symbol;Acc:MGI:88549]
ENSMUSG00000041801	210	663	-2.10629	1.03e-18	2.69e-17	Phlda3	pleckstrin homology like domain, family A, member 3 [Source:MGI Symbol;Acc:MGI:1351485]
ENSMUSG00000026558	281	938	-2.18687	4.36e-21	1.29e-19	Uck2	uridine-cytidine kinase 2 [Source:MGI Symbol;Acc:MGI:1931744]
ENSMUSG00000041782	35	98	-1.92948	1.53e-08	1.83e-07	Lad1	ladinin [Source:MGI Symbol;Acc:MGI:109343]
ENSMUSG00000026110	812	1289	-1.115	2.63e-07	2.73e-06	Mgat4a	mannoside acetylglucosaminyltransferase 4, isoenzyme A [Source:MGI Symbol;Acc:MGI:2662992]
ENSMUSG00000026675	131	583	-2.60104	3.27e-25	1.16e-23	Hsd17b7	hydroxysteroid (17-beta) dehydrogenase 7 [Source:MGI Symbol;Acc:MGI:1330808]
ENSMUSG00000026088	1183	171	2.34123	1.36e-22	4.29e-21	Mitd1	MIT, microtubule interacting and transport, domain containing 1 [Source:MGI Symbol;Acc:MGI:1916278]
ENSMUSG00000026278	4	55	-4.18145	2e-13	3.76e-12	Bok	BCL2-related ovarian killer [Source:MGI Symbol;Acc:MGI:1858494]
ENSMUSG00000026670	512	1314	-1.80789	4.61e-16	1.02e-14	Uap1	UDP-N-acetylglucosamine pyrophosphorylase 1 [Source:MGI Symbol;Acc:MGI:1334459]
ENSMUSG00000102418	68	1550	-4.95606	4.18e-73	8.64e-71	Sh2d1b1	SH2 domain containing 1B1 [Source:MGI Symbol;Acc:MGI:1349420]
ENSMUSG00000026285	2	14	-3.16616	0.000447975	0.00276019	Pdcd1	programmed cell death 1 [Source:MGI Symbol;Acc:MGI:104879]
ENSMUSG00000038463	464	74	2.19848	2.63e-16	5.93e-15	Olfml2b	olfactomedin-like 2B [Source:MGI Symbol;Acc:MGI:2443310]
ENSMUSG00000040710	869	1449	-1.18593	4.15e-08	4.73e-07	St8sia4	ST8 alpha-N-acetyl-neuraminide alpha-2,8-sialyltransferase 4 [Source:MGI Symbol;Acc:MGI:106018]
ENSMUSG00000070524	12	588	-6.04616	5.2e-66	8.35e-64	Fcrlb	Fc receptor-like B [Source:MGI Symbol;Acc:MGI:3576487]
ENSMUSG00000038421	9	50	-2.90247	8.46e-09	1.04e-07	Fcrla	Fc receptor-like A [Source:MGI Symbol;Acc:MGI:2138647]
ENSMUSG00000089838	82	207	-1.78257	1.22e-10	1.83e-09	Gm2962	predicted pseudogene 2962 [Source:MGI Symbol;Acc:MGI:3781140]
ENSMUSG00000044768	3480	1249	1.02982	1.11e-06	1.07e-05	Macir	macrophage immunometabolism regulator [Source:MGI Symbol;Acc:MGI:1277184]
ENSMUSG00000026656	5862	14721	-1.77682	4.15e-17	9.81e-16	Fcgr2b	Fc receptor, IgG, low affinity IIb [Source:MGI Symbol;Acc:MGI:95499]
ENSMUSG00000104340	0	10	-6.57867	0.00126829	0.0069565	Gm10522	predicted gene 10522 [Source:MGI Symbol;Acc:MGI:3642357]
ENSMUSG00000059089	8294	1453	2.06452	8.25e-22	2.53e-20	Fcgr4	Fc receptor, IgG, low affinity IV [Source:MGI Symbol;Acc:MGI:2179523]
ENSMUSG00000026411	363	120	1.1478	6.29e-06	5.43e-05	Tmem9	transmembrane protein 9 [Source:MGI Symbol;Acc:MGI:1913491]
ENSMUSG00000003134	990	262	1.46906	1.61e-10	2.37e-09	Tbc1d8	TBC1 domain family, member 8 [Source:MGI Symbol;Acc:MGI:1927225]
ENSMUSG00000026196	107	29	1.43175	5.45e-05	0.000403952	Bard1	BRCA1 associated RING domain 1 [Source:MGI Symbol;Acc:MGI:1328361]
ENSMUSG00000085894	73	121	-1.17588	7.18e-05	0.000521515	Gm15832	predicted gene 15832 [Source:MGI Symbol;Acc:MGI:3834078]
ENSMUSG00000038370	362	7	5.223	6.11e-38	3.62e-36	Pcp4l1	Purkinje cell protein 4-like 1 [Source:MGI Symbol;Acc:MGI:1913675]
ENSMUSG00000026335	1482	341	1.67096	1.21e-13	2.32e-12	Pam	peptidylglycine alpha-amidating monooxygenase [Source:MGI Symbol;Acc:MGI:97475]
ENSMUSG00000058715	22058	7519	1.10424	1.03e-07	1.12e-06	Fcer1g	Fc receptor, IgE, high affinity I, gamma polypeptide [Source:MGI Symbol;Acc:MGI:95496]
ENSMUSG00000041570	540	1023	-1.36997	6.23e-10	8.66e-09	Camsap2	calmodulin regulated spectrin-associated protein family, member 2 [Source:MGI Symbol;Acc:MGI:1922434]
ENSMUSG00000026321	1579	387	1.57991	1.42e-12	2.5e-11	Tnfrsf11a	tumor necrosis factor receptor superfamily, member 11a, NFKB activator [Source:MGI Symbol;Acc:MGI:1314891]
ENSMUSG00000026072	32	610	-4.69486	4.08e-54	4.29e-52	Il1r1	interleukin 1 receptor, type I [Source:MGI Symbol;Acc:MGI:96545]
ENSMUSG00000103922	39	68	-1.24741	0.000438362	0.00271252	Gm6123	predicted gene 6123 [Source:MGI Symbol;Acc:MGI:3647047]
ENSMUSG00000070942	181	2329	-4.133	5.77e-62	8.03e-60	Il1rl2	interleukin 1 receptor-like 2 [Source:MGI Symbol;Acc:MGI:1913107]
ENSMUSG00000044340	3567	650	2.00759	5.8e-20	1.63e-18	Phlpp1	PH domain and leucine rich repeat protein phosphatase 1 [Source:MGI Symbol;Acc:MGI:2138327]
ENSMUSG00000026069	32	83	-1.81882	3.54e-07	3.62e-06	Il1rl1	interleukin 1 receptor-like 1 [Source:MGI Symbol;Acc:MGI:98427]
ENSMUSG00000059956	5	23	-2.61565	0.000165623	0.00112182	Serpinb12	serine (or cysteine) peptidase inhibitor, clade B (ovalbumin), member 12 [Source:MGI Symbol;Acc:MGI:1919119]
ENSMUSG00000026068	192	56	1.32754	7.35e-06	6.29e-05	Il18rap	interleukin 18 receptor accessory protein [Source:MGI Symbol;Acc:MGI:1338888]
ENSMUSG00000091993	8	42	-2.81859	1.55e-07	1.65e-06	B930036N10Rik	RIKEN cDNA B930036N10 gene [Source:MGI Symbol;Acc:MGI:3702496]
ENSMUSG00000026065	17	875	-6.12209	1.56e-76	3.72e-74	Slc9a4	solute carrier family 9 (sodium/hydrogen exchanger), member 4 [Source:MGI Symbol;Acc:MGI:105074]
ENSMUSG00000026062	21	101	-2.70596	3.75e-13	6.92e-12	Slc9a2	solute carrier family 9 (sodium/hydrogen exchanger), member 2 [Source:MGI Symbol;Acc:MGI:105075]
ENSMUSG00000004709	126	544	-2.55725	4.02e-24	1.38e-22	Cd244a	CD244 molecule A [Source:MGI Symbol;Acc:MGI:109294]
ENSMUSG00000026193	705	270059	-9.02957	1.45e-210	1.4e-206	Fn1	fibronectin 1 [Source:MGI Symbol;Acc:MGI:95566]
ENSMUSG00000092572	30	5	2.11326	0.00124544	0.00689524	Serpinb10	serine (or cysteine) peptidase inhibitor, clade B (ovalbumin), member 10 [Source:MGI Symbol;Acc:MGI:2138648]
ENSMUSG00000101211	0	8	-6.26051	0.00464265	0.0220956	Gm28818	predicted gene 28818 [Source:MGI Symbol;Acc:MGI:5579524]
ENSMUSG00000101848	2	121	-6.26807	2.73e-29	1.18e-27	4933417E11Rik	RIKEN cDNA 4933417E11 gene [Source:MGI Symbol;Acc:MGI:1918384]
ENSMUSG00000102123	1	20	-4.58354	1.36e-06	1.28e-05	Gm4319	predicted gene 4319 [Source:MGI Symbol;Acc:MGI:3782500]
ENSMUSG00000039395	99	808	-3.47538	4.86e-41	3.25e-39	Mreg	melanoregulin [Source:MGI Symbol;Acc:MGI:2151839]
ENSMUSG00000026315	974	236	1.59627	5.76e-12	9.66e-11	Serpinb8	serine (or cysteine) peptidase inhibitor, clade B, member 8 [Source:MGI Symbol;Acc:MGI:894657]
ENSMUSG00000004707	16143	2220	2.41379	7.9e-29	3.33e-27	Ly9	lymphocyte antigen 9 [Source:MGI Symbol;Acc:MGI:96885]
ENSMUSG00000026189	67	209	-2.08733	2.21e-13	4.14e-12	Pecr	peroxisomal trans-2-enoyl-CoA reductase [Source:MGI Symbol;Acc:MGI:2148199]
ENSMUSG00000026187	38	190	-2.7657	9.5e-19	2.49e-17	Xrcc5	X-ray repair complementing defective repair in Chinese hamster cells 5 [Source:MGI Symbol;Acc:MGI:104517]
ENSMUSG00000039372	0	61	-9.17481	3.71e-17	8.79e-16	Marchf4	membrane associated ring-CH-type finger 4 [Source:MGI Symbol;Acc:MGI:2683550]
ENSMUSG00000038179	10254	2779	1.43508	8.76e-12	1.45e-10	Slamf7	SLAM family member 7 [Source:MGI Symbol;Acc:MGI:1922595]
ENSMUSG00000094497	19	89	-2.66704	1.03e-11	1.69e-10	Gm8210	predicted pseudogene 8210 [Source:MGI Symbol;Acc:MGI:3643593]
ENSMUSG00000066877	892	114	2.51847	7.26e-24	2.46e-22	Nck2	non-catalytic region of tyrosine kinase adaptor protein 2 [Source:MGI Symbol;Acc:MGI:1306821]
ENSMUSG00000015316	15	50	-2.17464	1.6e-06	1.49e-05	Slamf1	signaling lymphocytic activation molecule family member 1 [Source:MGI Symbol;Acc:MGI:1351314]
ENSMUSG00000025907	419	653	-1.0883	1.44e-06	1.35e-05	Rb1cc1	RB1-inducible coiled-coil 1 [Source:MGI Symbol;Acc:MGI:1341850]
ENSMUSG00000033964	139	223	-1.12958	1.26e-05	0.000103543	Zbtb41	zinc finger and BTB domain containing 41 [Source:MGI Symbol;Acc:MGI:2444487]
ENSMUSG00000103845	36	1	4.58226	4.53e-07	4.56e-06	Gm19026	predicted gene, 19026 [Source:MGI Symbol;Acc:MGI:5011211]
ENSMUSG00000033952	53	119	-1.61269	2.63e-07	2.73e-06	Aspm	abnormal spindle microtubule assembly [Source:MGI Symbol;Acc:MGI:1334448]
ENSMUSG00000055322	1710	6591	-2.39484	2.8e-28	1.15e-26	Tns1	tensin 1 [Source:MGI Symbol;Acc:MGI:104552]
ENSMUSG00000026365	160	514	-2.13113	4e-18	1.01e-16	Cfh	complement component factor h [Source:MGI Symbol;Acc:MGI:88385]
ENSMUSG00000061815	7	349	-6.05917	4.35e-53	4.39e-51	Rufy4	RUN and FYVE domain containing 4 [Source:MGI Symbol;Acc:MGI:3588214]
ENSMUSG00000048480	2	45	-4.84318	3.18e-12	5.46e-11	Cxcr1	chemokine (C-X-C motif) receptor 1 [Source:MGI Symbol;Acc:MGI:2448715]
ENSMUSG00000033740	426	41	2.9255	2.05e-23	6.78e-22	St18	suppression of tumorigenicity 18 [Source:MGI Symbol;Acc:MGI:2446700]
ENSMUSG00000026548	837	1308	-1.09236	4.33e-07	4.37e-06	Slamf9	SLAM family member 9 [Source:MGI Symbol;Acc:MGI:1923692]
ENSMUSG00000103013	0	9	-6.42834	0.00242129	0.0124391	Gm37503	predicted gene, 37503 [Source:MGI Symbol;Acc:MGI:5610731]
ENSMUSG00000006301	2275	4973	-1.57662	9.63e-14	1.85e-12	Tmbim1	transmembrane BAX inhibitor motif containing 1 [Source:MGI Symbol;Acc:MGI:1916910]
ENSMUSG00000037995	84	130	-1.07718	0.000231375	0.00152225	Igsf9	immunoglobulin superfamily, member 9 [Source:MGI Symbol;Acc:MGI:2135283]
ENSMUSG00000026358	1219	5961	-2.73814	1.96e-35	1.09e-33	Rgs1	regulator of G-protein signaling 1 [Source:MGI Symbol;Acc:MGI:1354694]
ENSMUSG00000026357	302	21	3.3911	5.57e-24	1.9e-22	Rgs18	regulator of G-protein signaling 18 [Source:MGI Symbol;Acc:MGI:1927498]
ENSMUSG00000026177	14099	1437	2.84594	5.15e-38	3.06e-36	Slc11a1	solute carrier family 11 (proton-coupled divalent metal ion transporters), member 1 [Source:MGI Symbol;Acc:MGI:1345275]
ENSMUSG00000085184	94	14	2.29016	5.85e-08	6.57e-07	4933439K11Rik	RIKEN cDNA 4933439K11 gene [Source:MGI Symbol;Acc:MGI:1918569]
ENSMUSG00000053318	4133	830	1.86744	5.73e-18	1.44e-16	Slamf8	SLAM family member 8 [Source:MGI Symbol;Acc:MGI:1921998]
ENSMUSG00000056220	749	1153	-1.07064	8.4e-07	8.17e-06	Pla2g4a	phospholipase A2, group IVA (cytosolic, calcium-dependent) [Source:MGI Symbol;Acc:MGI:1195256]
ENSMUSG00000005339	22	0	7.262	8.35e-06	7.08e-05	Fcer1a	Fc receptor, IgE, high affinity I, alpha polypeptide [Source:MGI Symbol;Acc:MGI:95494]
ENSMUSG00000032487	215	1380	-3.12984	6.87e-39	4.23e-37	Ptgs2	prostaglandin-endoperoxide synthase 2 [Source:MGI Symbol;Acc:MGI:97798]
ENSMUSG00000005338	26	0	7.50156	7.45e-07	7.29e-06	Cadm3	cell adhesion molecule 3 [Source:MGI Symbol;Acc:MGI:2137858]
ENSMUSG00000037849	4634	145	4.54869	3.91e-72	7.59e-70	Ifi206	interferon activated gene 206 [Source:MGI Symbol;Acc:MGI:3646410]
ENSMUSG00000070501	158	17	2.76026	1.72e-13	3.26e-12	Ifi214	interferon activated gene 214 [Source:MGI Symbol;Acc:MGI:3584522]
ENSMUSG00000073491	3600	117	4.49374	8.26e-69	1.51e-66	Ifi213	interferon activated gene 213 [Source:MGI Symbol;Acc:MGI:3695276]
ENSMUSG00000043263	11288	681	3.60235	9.29e-55	1.01e-52	Ifi209	interferon activated gene 209 [Source:MGI Symbol;Acc:MGI:2138243]
ENSMUSG00002076962	19	1	3.66541	0.00118753	0.00659736
ENSMUSG00000066677	2252	60	4.77922	4.2e-68	7.36e-66	Ifi208	interferon activated gene 208 [Source:MGI Symbol;Acc:MGI:2442822]
ENSMUSG00000073490	14879	4739	1.20217	8e-09	9.9e-08	Ifi207	interferon activated gene 207 [Source:MGI Symbol;Acc:MGI:2138302]
ENSMUSG00000073489	16688	2823	2.11503	5.29e-23	1.7e-21	Ifi204	interferon activated gene 204 [Source:MGI Symbol;Acc:MGI:96429]
ENSMUSG00000090222	707	17	4.92102	2.47e-49	2.23e-47	Ifi203-ps	interferon activated gene 203, pseudogene [Source:MGI Symbol;Acc:MGI:3840117]
ENSMUSG00000090272	8595	972	2.6959	2.3e-34	1.22e-32	Mndal	myeloid nuclear differentiation antigen like [Source:MGI Symbol;Acc:MGI:3780953]
ENSMUSG00000026536	7266	1260	2.07921	5.28e-22	1.63e-20	Ifi211	interferon activated gene 211 [Source:MGI Symbol;Acc:MGI:3041120]
ENSMUSG00000039997	10549	1022	2.91908	1.9e-39	1.2e-37	Ifi203	interferon activated gene 203 [Source:MGI Symbol;Acc:MGI:96428]
ENSMUSG00000054203	3123	208	3.45918	5.38e-47	4.54e-45	Ifi205	interferon activated gene 205 [Source:MGI Symbol;Acc:MGI:101847]
ENSMUSG00000045381	14	35	-1.75992	0.000302407	0.00194015	Olfr433	olfactory receptor 433 [Source:MGI Symbol;Acc:MGI:3030267]
ENSMUSG00000047048	2	97	-5.94943	6.09e-25	2.15e-23	Olfr432	olfactory receptor 432 [Source:MGI Symbol;Acc:MGI:3030266]
ENSMUSG00000026531	25	1	4.05873	8.47e-05	0.00060556	Mptx1	mucosal pentraxin 1 [Source:MGI Symbol;Acc:MGI:1913539]
ENSMUSG00000006014	44	2	3.9414	7.82e-08	8.63e-07	Prg4	proteoglycan 4 (megakaryocyte stimulating factor, articular superficial zone protein) [Source:MGI Symbol;Acc:MGI:1891344]
ENSMUSG00000026526	759	1149	-1.0465	1.49e-06	1.4e-05	Fh1	fumarate hydratase 1 [Source:MGI Symbol;Acc:MGI:95530]
ENSMUSG00000039783	90	27	1.2852	0.000644633	0.00383544	Kmo	kynurenine 3-monooxygenase (kynurenine 3-hydroxylase) [Source:MGI Symbol;Acc:MGI:2138151]
ENSMUSG00000033276	47	12	1.51296	0.00259342	0.0131776	Stk36	serine/threonine kinase 36 [Source:MGI Symbol;Acc:MGI:1920831]
ENSMUSG00000078185	57	151	-1.85131	7.29e-10	1.01e-08	Chml	choroideremia-like [Source:MGI Symbol;Acc:MGI:101913]
ENSMUSG00000026170	1514	209	2.40776	1.22e-24	4.26e-23	Cyp27a1	cytochrome P450, family 27, subfamily a, polypeptide 1 [Source:MGI Symbol;Acc:MGI:88594]
ENSMUSG00000033227	396	6	5.57128	2.51e-41	1.69e-39	Wnt6	wingless-type MMTV integration site family, member 6 [Source:MGI Symbol;Acc:MGI:98960]
ENSMUSG00000099472	17	1	3.50622	0.00339444	0.0168497	Gm29539	predicted gene 29539 [Source:MGI Symbol;Acc:MGI:5580245]
ENSMUSG00000026200	310	113	1.00683	0.000107324	0.000752671	Glb1l	galactosidase, beta 1-like [Source:MGI Symbol;Acc:MGI:1921827]
ENSMUSG00000026207	1818	198	2.74969	5.2e-31	2.43e-29	Speg	SPEG complex locus [Source:MGI Symbol;Acc:MGI:109282]
ENSMUSG00000026385	1281	2543	-1.43759	1.59e-11	2.56e-10	Dbi	diazepam binding inhibitor [Source:MGI Symbol;Acc:MGI:94865]
ENSMUSG00000026388	14	26	-1.33258	0.00916578	0.0399356	3110009E18Rik	RIKEN cDNA 3110009E18 gene [Source:MGI Symbol;Acc:MGI:1920353]
ENSMUSG00000015314	88	745	-3.52794	5.31e-41	3.55e-39	Slamf6	SLAM family member 6 [Source:MGI Symbol;Acc:MGI:1353620]
ENSMUSG00000103983	25	3	2.56879	0.00106861	0.00601058	Gm20045	predicted gene, 20045 [Source:MGI Symbol;Acc:MGI:5012230]
ENSMUSG00000006411	1900	126	3.46497	6.93e-44	5.13e-42	Nectin4	nectin cell adhesion molecule 4 [Source:MGI Symbol;Acc:MGI:1918990]
ENSMUSG00000038235	103	2172	-4.84479	1.96e-75	4.47e-73	F11r	F11 receptor [Source:MGI Symbol;Acc:MGI:1321398]
ENSMUSG00000042901	4110	850	1.82504	2.82e-17	6.76e-16	Aida	axin interactor, dorsalization associated [Source:MGI Symbol;Acc:MGI:1919737]
ENSMUSG00000103451	0	8	-6.26051	0.00464265	0.0220956	Gm33973	predicted gene, 33973 [Source:MGI Symbol;Acc:MGI:5593132]
ENSMUSG00000026637	508	1050	-1.49566	1.63e-11	2.63e-10	Traf5	TNF receptor-associated factor 5 [Source:MGI Symbol;Acc:MGI:107548]
ENSMUSG00000032997	58	539	-3.66129	1.57e-39	9.99e-38	Chpf	chondroitin polymerizing factor [Source:MGI Symbol;Acc:MGI:106576]
ENSMUSG00000051703	0	50	-8.88847	1.99e-14	3.99e-13	Tmem198	transmembrane protein 198 [Source:MGI Symbol;Acc:MGI:2443133]
ENSMUSG00000006576	30	4	2.42774	0.000488104	0.00298203	Slc4a3	solute carrier family 4 (anion exchanger), member 3 [Source:MGI Symbol;Acc:MGI:109350]
ENSMUSG00000025993	1013	25	4.88625	2.32e-56	2.7e-54	Slc40a1	solute carrier family 40 (iron-regulated transporter), member 1 [Source:MGI Symbol;Acc:MGI:1315204]
ENSMUSG00000016252	1208	2269	-1.35776	1.98e-10	2.89e-09	Atp5e	ATP synthase, H+ transporting, mitochondrial F1 complex, epsilon subunit [Source:MGI Symbol;Acc:MGI:1855697]
ENSMUSG00000050530	31	63	-1.46724	0.000134138	0.000924578	Fam171a1	family with sequence similarity 171, member A1 [Source:MGI Symbol;Acc:MGI:2442917]
ENSMUSG00000090093	21	35	-1.17987	0.00913405	0.0398274	Gm14399	predicted gene 14399 [Source:MGI Symbol;Acc:MGI:3650082]
ENSMUSG00000049897	35	6	2.07662	0.000877812	0.00502336	Stkld1	serine/threonine kinase-like domain containing 1 [Source:MGI Symbol;Acc:MGI:2685557]
ENSMUSG00000027463	37	353	-3.69732	2.42e-34	1.27e-32	Slc52a3	solute carrier protein family 52, member 3 [Source:MGI Symbol;Acc:MGI:1916948]
ENSMUSG00000078903	3	12	-2.39333	0.00572059	0.0266457	Gm14391	predicted gene 14391 [Source:MGI Symbol;Acc:MGI:3709324]
ENSMUSG00000032802	8106	2170	1.45282	5.58e-12	9.37e-11	Srxn1	sulfiredoxin 1 homolog (S. cerevisiae) [Source:MGI Symbol;Acc:MGI:104971]
ENSMUSG00000095545	7	23	-2.14183	0.000488104	0.00298203	Zfp969	zinc finger protein 969 [Source:MGI Symbol;Acc:MGI:3782422]
ENSMUSG00000078887	15	34	-1.61968	0.000844689	0.00485688	Gm6710	predicted gene 6710 [Source:MGI Symbol;Acc:MGI:3779623]
ENSMUSG00000032715	37	109	-2.00295	2.14e-09	2.82e-08	Trib3	tribbles pseudokinase 3 [Source:MGI Symbol;Acc:MGI:1345675]
ENSMUSG00000036067	9233	306	4.46629	9.05e-75	1.98e-72	Slc2a6	solute carrier family 2 (facilitated glucose transporter), member 6 [Source:MGI Symbol;Acc:MGI:2443286]
ENSMUSG00000074682	82	14	2.09344	1.25e-06	1.19e-05	Zcchc3	zinc finger, CCHC domain containing 3 [Source:MGI Symbol;Acc:MGI:1915167]
ENSMUSG00000026896	10740	1640	2.26272	1.19e-25	4.31e-24	Ifih1	interferon induced with helicase C domain 1 [Source:MGI Symbol;Acc:MGI:1918836]
ENSMUSG00000083619	7	19	-1.86758	0.00644454	0.0296341	Gm14414	predicted gene 14414 [Source:MGI Symbol;Acc:MGI:3652253]
ENSMUSG00000094786	9	26	-1.96186	0.000857787	0.00491655	Gm14403	predicted gene 14403 [Source:MGI Symbol;Acc:MGI:3649813]
ENSMUSG00000000359	5	220	-5.86752	7.64e-41	5.07e-39	Rem1	rad and gem related GTP binding protein 1 [Source:MGI Symbol;Acc:MGI:1097696]
ENSMUSG00000074519	70	159	-1.63002	1.96e-08	2.32e-07	Zfp971	zinc finger protein 971 [Source:MGI Symbol;Acc:MGI:1261426]
ENSMUSG00000026648	1323	282	1.78123	6.4e-15	1.32e-13	Dclre1c	DNA cross-link repair 1C [Source:MGI Symbol;Acc:MGI:2441769]
ENSMUSG00000078861	38	76	-1.44497	3.67e-05	0.000279994	Zfp931	zinc finger protein 931 [Source:MGI Symbol;Acc:MGI:2441662]
ENSMUSG00000009614	7	102	-4.28557	5.56e-21	1.63e-19	Sardh	sarcosine dehydrogenase [Source:MGI Symbol;Acc:MGI:2183102]
ENSMUSG00000009621	862	2146	-1.76415	5.39e-16	1.19e-14	Vav2	vav 2 oncogene [Source:MGI Symbol;Acc:MGI:102718]
ENSMUSG00000042814	12	87	-3.29093	1.51e-14	3.07e-13	Mcts2	malignant T cell amplified sequence 2 [Source:MGI Symbol;Acc:MGI:1913655]
ENSMUSG00000042745	55	97	-1.26478	7.68e-05	0.000554537	Id1	inhibitor of DNA binding 1, HLH protein [Source:MGI Symbol;Acc:MGI:96396]
ENSMUSG00000080223	26	0	7.50156	7.45e-07	7.29e-06	Gm13768	predicted gene 13768 [Source:MGI Symbol;Acc:MGI:3651239]
ENSMUSG00000049999	68	163	-1.70758	3.57e-09	4.58e-08	Ppp1r3d	protein phosphatase 1, regulatory subunit 3D [Source:MGI Symbol;Acc:MGI:1917664]
ENSMUSG00000070476	116	321	-1.91556	1.37e-13	2.6e-12	Fam217b	family with sequence similarity 217, member B [Source:MGI Symbol;Acc:MGI:1918782]
ENSMUSG00000057182	0	159	-10.5554	2.77e-35	1.53e-33	Scn3a	sodium channel, voltage-gated, type III, alpha [Source:MGI Symbol;Acc:MGI:98249]
ENSMUSG00000025314	15409	3275	1.78574	3.47e-17	8.25e-16	Ptprj	protein tyrosine phosphatase, receptor type, J [Source:MGI Symbol;Acc:MGI:104574]
ENSMUSG00000085471	5	25	-2.73541	6.48e-05	0.000474006	4933423P22Rik	RIKEN cDNA 4933423P22 gene [Source:MGI Symbol;Acc:MGI:1918408]
ENSMUSG00000015846	2277	4832	-1.53386	4.15e-13	7.64e-12	Rxra	retinoid X receptor alpha [Source:MGI Symbol;Acc:MGI:98214]
ENSMUSG00000039086	185	57	1.24851	2.45e-05	0.000192102	Ss18l1	SS18, nBAF chromatin remodeling complex subunit like 1 [Source:MGI Symbol;Acc:MGI:2444061]
ENSMUSG00000089898	11	0	6.27137	0.00242129	0.0124391	Gm14199	predicted gene 14199 [Source:MGI Symbol;Acc:MGI:3651370]
ENSMUSG00000008200	2723	971	1.03914	1.05e-06	1.01e-05	Fnbp4	formin binding protein 4 [Source:MGI Symbol;Acc:MGI:1860513]
ENSMUSG00000026835	516	3	6.92827	5.35e-52	5.19e-50	Fcnb	ficolin B [Source:MGI Symbol;Acc:MGI:1341158]
ENSMUSG00000086425	198	0	10.4235	2.02e-31	9.51e-30	F730016J06Rik	RIKEN cDNA F730016J06 gene [Source:MGI Symbol;Acc:MGI:2443559]
ENSMUSG00000026994	48	145	-2.0401	4.77e-11	7.4e-10	Galnt3	polypeptide N-acetylgalactosaminyltransferase 3 [Source:MGI Symbol;Acc:MGI:894695]
ENSMUSG00000003283	10345	1228	2.62601	5.13e-33	2.57e-31	Hck	hemopoietic cell kinase [Source:MGI Symbol;Acc:MGI:96052]
ENSMUSG00000026833	1512	4152	-1.90568	6.48e-19	1.72e-17	Olfm1	olfactomedin 1 [Source:MGI Symbol;Acc:MGI:1860437]
ENSMUSG00000084843	74	0	9.0054	3.9e-15	8.14e-14	B230312C02Rik	RIKEN cDNA B230312C02 gene [Source:MGI Symbol;Acc:MGI:2444130]
ENSMUSG00000068040	4385	1602	1.00422	1.79e-06	1.66e-05	Tm9sf4	transmembrane 9 superfamily member 4 [Source:MGI Symbol;Acc:MGI:2139220]
ENSMUSG00000051413	3680	584	2.20703	2.01e-23	6.65e-22	Plagl2	pleiomorphic adenoma gene-like 2 [Source:MGI Symbol;Acc:MGI:1933165]
ENSMUSG00000038963	3667	76	5.14207	3.23e-81	9.54e-79	Slco4a1	solute carrier organic anion transporter family, member 4a1 [Source:MGI Symbol;Acc:MGI:1351866]
ENSMUSG00000027293	11825	3174	1.449	5.3e-12	8.91e-11	Ehd4	EH-domain containing 4 [Source:MGI Symbol;Acc:MGI:1919619]
ENSMUSG00000026669	559	85	2.26746	4.8e-18	1.21e-16	Mcm10	minichromosome maintenance 10 replication initiation factor [Source:MGI Symbol;Acc:MGI:1917274]
ENSMUSG00000049401	8220	1601	1.91166	4.09e-19	1.1e-17	Ogfr	opioid growth factor receptor [Source:MGI Symbol;Acc:MGI:1919325]
ENSMUSG00000046971	0	15	-7.15859	2.86e-05	0.00022176	Pla2g4f	phospholipase A2, group IVF [Source:MGI Symbol;Acc:MGI:2685493]
ENSMUSG00000027570	31	7	1.68348	0.00778622	0.0349679	Col9a3	collagen, type IX, alpha 3 [Source:MGI Symbol;Acc:MGI:894686]
ENSMUSG00000026818	0	8	-6.26051	0.00464265	0.0220956	Cel	carboxyl ester lipase [Source:MGI Symbol;Acc:MGI:88374]
ENSMUSG00000039063	18	41	-1.62826	0.000410333	0.00256542	Echdc3	enoyl Coenzyme A hydratase domain containing 3 [Source:MGI Symbol;Acc:MGI:1915106]
ENSMUSG00000026815	14	48	-2.21442	1.35e-06	1.28e-05	Gfi1b	growth factor independent 1B [Source:MGI Symbol;Acc:MGI:1276578]
ENSMUSG00000039046	301	746	-1.75736	2.69e-14	5.36e-13	Usp6nl	USP6 N-terminal like [Source:MGI Symbol;Acc:MGI:2138893]
ENSMUSG00000086109	20	93	-2.65693	5.92e-12	9.91e-11	Gm13391	predicted gene 13391 [Source:MGI Symbol;Acc:MGI:3651526]
ENSMUSG00000038848	3579	1195	1.13404	8.67e-08	9.53e-07	Ythdf1	YTH N6-methyladenosine RNA binding protein 1 [Source:MGI Symbol;Acc:MGI:1917431]
ENSMUSG00000026807	151	313	-1.49916	2.27e-09	2.98e-08	Ak8	adenylate kinase 8 [Source:MGI Symbol;Acc:MGI:1916120]
ENSMUSG00000027030	29	66	-1.63	2.23e-05	0.000175596	Stk39	serine/threonine kinase 39 [Source:MGI Symbol;Acc:MGI:1858416]
ENSMUSG00000043535	632	1152	-1.31438	2.01e-09	2.65e-08	Setx	senataxin [Source:MGI Symbol;Acc:MGI:2443480]
ENSMUSG00000027035	8697	2068	1.6238	1.76e-14	3.55e-13	Cers6	ceramide synthase 6 [Source:MGI Symbol;Acc:MGI:2442564]
ENSMUSG00000035513	241	54	1.70761	4.18e-09	5.33e-08	Ntng2	netrin G2 [Source:MGI Symbol;Acc:MGI:2159341]
ENSMUSG00000082079	31	4	2.47482	0.000313333	0.0020027	Dnmt3c	DNA methyltransferase 3C [Source:MGI Symbol;Acc:MGI:3649996]
ENSMUSG00000027068	173	952	-2.90758	6.04e-33	3.01e-31	Dhrs9	dehydrogenase/reductase (SDR family) member 9 [Source:MGI Symbol;Acc:MGI:2442798]
ENSMUSG00000082953	11	23	-1.50038	0.0110484	0.0470261	Gm13217	predicted gene 13217 [Source:MGI Symbol;Acc:MGI:3649713]
ENSMUSG00000002100	22	72	-2.15161	5.85e-08	6.57e-07	Mybpc3	myosin binding protein C, cardiac [Source:MGI Symbol;Acc:MGI:102844]
ENSMUSG00000027483	0	45	-8.73681	2.49e-13	4.64e-12	Bpifa1	BPI fold containing family A, member 1 [Source:MGI Symbol;Acc:MGI:1338036]
ENSMUSG00000075307	1	11	-3.72724	0.00444385	0.0213497	Klhl41	kelch-like 41 [Source:MGI Symbol;Acc:MGI:2683854]
ENSMUSG00000027485	0	24	-7.83287	7.04e-08	7.82e-07	Bpifb1	BPI fold containing family B, member 1 [Source:MGI Symbol;Acc:MGI:2137431]
ENSMUSG00000061186	100	23	1.66732	8.47e-06	7.17e-05	Sfmbt2	Scm-like with four mbt domains 2 [Source:MGI Symbol;Acc:MGI:2447794]
ENSMUSG00000070883	44	10	1.67862	0.00118125	0.00657633	Ccdc173	coiled-coil domain containing 173 [Source:MGI Symbol;Acc:MGI:1923100]
ENSMUSG00000042155	45	10	1.71094	0.000844689	0.00485688	Klhl23	kelch-like 23 [Source:MGI Symbol;Acc:MGI:2683536]
ENSMUSG00000026778	26	43	-1.16982	0.00722371	0.0327108	Prkcq	protein kinase C, theta [Source:MGI Symbol;Acc:MGI:97601]
ENSMUSG00000042064	2	29	-4.21118	3.45e-08	3.97e-07	Myo3b	myosin IIIB [Source:MGI Symbol;Acc:MGI:2448580]
ENSMUSG00000027598	1322	1970	-1.02383	1.42e-06	1.34e-05	Itch	itchy, E3 ubiquitin protein ligase [Source:MGI Symbol;Acc:MGI:1202301]
ENSMUSG00000026773	5418	1028	1.94938	1.55e-19	4.26e-18	Pfkfb3	6-phosphofructo-2-kinase/fructose-2,6-biphosphatase 3 [Source:MGI Symbol;Acc:MGI:2181202]
ENSMUSG00000026770	24	48	-1.44296	0.000616405	0.00368314	Il2ra	interleukin 2 receptor, alpha chain [Source:MGI Symbol;Acc:MGI:96549]
ENSMUSG00000027605	960	141	2.31804	2.38e-21	7.11e-20	Acss2	acyl-CoA synthetase short-chain family member 2 [Source:MGI Symbol;Acc:MGI:1890410]
ENSMUSG00000023206	2163	194	3.02978	6.93e-37	3.99e-35	Il15ra	interleukin 15 receptor, alpha chain [Source:MGI Symbol;Acc:MGI:104644]
ENSMUSG00000016349	27	5	1.96203	0.00285251	0.0143604	Eef1a2	eukaryotic translation elongation factor 1 alpha 2 [Source:MGI Symbol;Acc:MGI:1096317]
ENSMUSG00000050619	1381	361	1.48694	3.33e-11	5.24e-10	Zscan29	zinc finger SCAN domains 29 [Source:MGI Symbol;Acc:MGI:2139317]
ENSMUSG00000027580	19285	1652	3.09668	6e-44	4.46e-42	Helz2	helicase with zinc finger 2, transcriptional coactivator [Source:MGI Symbol;Acc:MGI:2385169]
ENSMUSG00000026768	33	8	1.58331	0.00718023	0.0325394	Itga8	integrin alpha 8 [Source:MGI Symbol;Acc:MGI:109442]
ENSMUSG00000027263	812	222	1.42206	1.06e-09	1.45e-08	Tubgcp4	tubulin, gamma complex associated protein 4 [Source:MGI Symbol;Acc:MGI:1196293]
ENSMUSG00000026730	74	116	-1.09547	0.000241759	0.0015866	Pter	phosphotriesterase related [Source:MGI Symbol;Acc:MGI:107372]
ENSMUSG00000102691	11	30	-1.88217	0.000608709	0.00364419	Gm37780	predicted gene, 37780 [Source:MGI Symbol;Acc:MGI:5611008]
ENSMUSG00000086358	14	0	6.61528	0.000667207	0.00394218	Gm13270	predicted gene 13270 [Source:MGI Symbol;Acc:MGI:3651704]
ENSMUSG00000027010	2754	954	1.08095	3.89e-07	3.96e-06	Slc25a12	solute carrier family 25 (mitochondrial carrier, Aralar), member 12 [Source:MGI Symbol;Acc:MGI:1926080]
ENSMUSG00000026712	3888	37039	-3.70033	2.54e-59	3.29e-57	Mrc1	mannose receptor, C type 1 [Source:MGI Symbol;Acc:MGI:97142]
ENSMUSG00000036949	6	89	-4.30664	1.43e-18	3.7e-17	Slc39a12	solute carrier family 39 (zinc transporter), member 12 [Source:MGI Symbol;Acc:MGI:2139274]
ENSMUSG00000040687	2628	923	1.06104	6.47e-07	6.39e-06	Madd	MAP-kinase activating death domain [Source:MGI Symbol;Acc:MGI:2444672]
ENSMUSG00000027248	12184	22466	-1.33118	1.67e-10	2.45e-09	Pdia3	protein disulfide isomerase associated 3 [Source:MGI Symbol;Acc:MGI:95834]
ENSMUSG00000017418	204	534	-1.83597	1.8e-14	3.62e-13	Arl5b	ADP-ribosylation factor-like 5B [Source:MGI Symbol;Acc:MGI:1923119]
ENSMUSG00000102258	0	11	-6.7148	0.000667207	0.00394218	Gm38257	predicted gene, 38257 [Source:MGI Symbol;Acc:MGI:5611485]
ENSMUSG00000103865	195	60	1.25053	1.98e-05	0.000157684	Gm37416	predicted gene, 37416 [Source:MGI Symbol;Acc:MGI:5610644]
ENSMUSG00000027583	10	85	-3.51702	2.2e-15	4.68e-14	Zbtb46	zinc finger and BTB domain containing 46 [Source:MGI Symbol;Acc:MGI:1919397]
ENSMUSG00000002103	9753	3540	1.01364	1.12e-06	1.07e-05	Acp2	acid phosphatase 2, lysosomal [Source:MGI Symbol;Acc:MGI:87882]
ENSMUSG00000055612	137	33	1.60211	1.78e-06	1.66e-05	Cdca7	cell division cycle associated 7 [Source:MGI Symbol;Acc:MGI:1914203]
ENSMUSG00000097638	0	10	-6.57867	0.00126829	0.0069565	Carlr	cardiac and apoptosis-related long non-coding RNA [Source:MGI Symbol;Acc:MGI:1914024]
ENSMUSG00000023094	225	44	1.90338	4.24e-10	5.98e-09	Msrb2	methionine sulfoxide reductase B2 [Source:MGI Symbol;Acc:MGI:1923717]
ENSMUSG00000043415	391	122	1.23114	1.23e-06	1.17e-05	Otud1	OTU domain containing 1 [Source:MGI Symbol;Acc:MGI:1918448]
ENSMUSG00000027236	329	864	-1.84092	9.67e-16	2.1e-14	Eif3j1	eukaryotic translation initiation factor 3, subunit J1 [Source:MGI Symbol;Acc:MGI:1925905]
ENSMUSG00000039678	10495	2271	1.75982	1.14e-16	2.62e-15	Tbc1d13	TBC1 domain family, member 13 [Source:MGI Symbol;Acc:MGI:2385326]
ENSMUSG00000015337	43	86	-1.44537	2.24e-05	0.000176877	Endog	endonuclease G [Source:MGI Symbol;Acc:MGI:1261433]
ENSMUSG00000027233	13	1	3.12293	0.00788025	0.0350797	Patl2	protein associated with topoisomerase II homolog 2 (yeast) [Source:MGI Symbol;Acc:MGI:1914828]
ENSMUSG00000027628	1147	417	1.01113	5.07e-06	4.44e-05	Aar2	AAR2 splicing factor homolog [Source:MGI Symbol;Acc:MGI:1915545]
ENSMUSG00000036617	83	10	2.59201	1.48e-08	1.78e-07	Etl4	enhancer trap locus 4 [Source:MGI Symbol;Acc:MGI:95454]
ENSMUSG00000060795	1	14	-4.07221	0.000447975	0.00276019	Gm13363	predicted gene 13363 [Source:MGI Symbol;Acc:MGI:3651407]
ENSMUSG00000039648	48	81	-1.20087	0.000368005	0.00232136	Kyat1	kynurenine aminotransferase 1 [Source:MGI Symbol;Acc:MGI:1917516]
ENSMUSG00000067818	134	197	-1.00362	0.000132017	0.000911266	Myl9	myosin, light polypeptide 9, regulatory [Source:MGI Symbol;Acc:MGI:2138915]
ENSMUSG00000027219	3021	262	3.07844	2.71e-39	1.7e-37	Slc28a2	solute carrier family 28 (sodium-coupled nucleoside transporter), member 2 [Source:MGI Symbol;Acc:MGI:1913105]
ENSMUSG00000081219	879	53	3.60073	1.05e-38	6.38e-37	Bambi-ps1	BMP and activin membrane-bound inhibitor, pseudogene (Xenopus laevis) [Source:MGI Symbol;Acc:MGI:1932402]
ENSMUSG00000062175	13	30	-1.64404	0.00242152	0.0124391	Tgif2	TGFB-induced factor homeobox 2 [Source:MGI Symbol;Acc:MGI:1915299]
ENSMUSG00000085741	67	16	1.61126	0.000267908	0.00173654	5430405H02Rik	RIKEN cDNA 5430405H02 gene [Source:MGI Symbol;Acc:MGI:1921737]
ENSMUSG00000074629	47	2	4.03626	2.98e-08	3.46e-07	4930518I15Rik	RIKEN cDNA 4930518I15 gene [Source:MGI Symbol;Acc:MGI:1921954]
ENSMUSG00000040549	913	1556	-1.21746	1.65e-08	1.97e-07	Ckap5	cytoskeleton associated protein 5 [Source:MGI Symbol;Acc:MGI:1923036]
ENSMUSG00000026679	4	14	-2.21552	0.00639309	0.0294428	Enkur	enkurin, TRPC channel interacting protein [Source:MGI Symbol;Acc:MGI:1918483]
ENSMUSG00000027635	82	138	-1.19798	3.76e-05	0.000286169	Dsn1	DSN1 homolog, MIS12 kinetochore complex component [Source:MGI Symbol;Acc:MGI:1914184]
ENSMUSG00000055485	525	1141	-1.56808	1.62e-12	2.83e-11	Soga1	suppressor of glucose, autophagy associated 1 [Source:MGI Symbol;Acc:MGI:2444575]
ENSMUSG00000082884	6	17	-1.9256	0.0101133	0.0435182	Gm13339	predicted gene 13339 [Source:MGI Symbol;Acc:MGI:3650221]
ENSMUSG00000027639	35520	10198	1.3519	8.83e-11	1.34e-09	Samhd1	SAM domain and HD domain, 1 [Source:MGI Symbol;Acc:MGI:1927468]
ENSMUSG00000018770	3345	5954	-1.28025	1.01e-09	1.38e-08	Atp5g3	ATP synthase, H+ transporting, mitochondrial F0 complex, subunit C3 (subunit 9) [Source:MGI Symbol;Acc:MGI:2442035]
ENSMUSG00000026856	339	761	-1.61463	1.49e-12	2.61e-11	Dolpp1	dolichyl pyrophosphate phosphatase 1 [Source:MGI Symbol;Acc:MGI:1914093]
ENSMUSG00000026853	1745	3084	-1.26994	1.91e-09	2.53e-08	Crat	carnitine acetyltransferase [Source:MGI Symbol;Acc:MGI:109501]
ENSMUSG00000027200	16	131	-3.47007	1.05e-19	2.91e-18	Sema6d	sema domain, transmembrane domain (TM), and cytoplasmic domain, (semaphorin) 6D [Source:MGI Symbol;Acc:MGI:2387661]
ENSMUSG00000035183	176	2	5.93786	1.44e-26	5.42e-25	Slc24a5	solute carrier family 24, member 5 [Source:MGI Symbol;Acc:MGI:2677271]
ENSMUSG00000015839	10236	3365	1.15651	3.01e-08	3.5e-07	Nfe2l2	nuclear factor, erythroid derived 2, like 2 [Source:MGI Symbol;Acc:MGI:108420]
ENSMUSG00000044320	5	29	-2.9487	6.16e-06	5.34e-05	1700001O22Rik	RIKEN cDNA 1700001O22 gene [Source:MGI Symbol;Acc:MGI:1923631]
ENSMUSG00000026857	155	231	-1.02338	5.99e-05	0.000440322	Ntmt1	N-terminal Xaa-Pro-Lys N-methyltransferase 1 [Source:MGI Symbol;Acc:MGI:1913867]
ENSMUSG00000037820	5742	19807	-2.23479	1.96e-25	7.05e-24	Tgm2	transglutaminase 2, C polypeptide [Source:MGI Symbol;Acc:MGI:98731]
ENSMUSG00000039483	1017	349	1.09435	1.1e-06	1.05e-05	Asb6	ankyrin repeat and SOCS box-containing 6 [Source:MGI Symbol;Acc:MGI:1919573]
ENSMUSG00000050737	2645	306	2.66281	6.39e-31	2.98e-29	Ptges	prostaglandin E synthase [Source:MGI Symbol;Acc:MGI:1927593]
ENSMUSG00000016024	169	6	4.34351	1.53e-21	4.61e-20	Lbp	lipopolysaccharide binding protein [Source:MGI Symbol;Acc:MGI:1098776]
ENSMUSG00000002733	680	1155	-1.21255	2.89e-08	3.37e-07	Plekha3	pleckstrin homology domain-containing, family A (phosphoinositide binding specific) member 3 [Source:MGI Symbol;Acc:MGI:1932515]
ENSMUSG00000027204	346	57	2.15123	2.18e-14	4.37e-13	Fbn1	fibrillin 1 [Source:MGI Symbol;Acc:MGI:95489]
ENSMUSG00000037754	24	90	-2.34837	2.37e-10	3.43e-09	Ppp1r16b	protein phosphatase 1, regulatory subunit 16B [Source:MGI Symbol;Acc:MGI:2151841]
ENSMUSG00000035109	27	4	2.2765	0.00117769	0.00656412	Shc4	SHC (Src homology 2 domain containing) family, member 4 [Source:MGI Symbol;Acc:MGI:2655364]
ENSMUSG00000058318	1287	399	1.2409	2.5e-08	2.93e-07	Phf21a	PHD finger protein 21A [Source:MGI Symbol;Acc:MGI:2384756]
ENSMUSG00000074622	2851	5890	-1.49519	1.33e-12	2.34e-11	Mafb	v-maf musculoaponeurotic fibrosarcoma oncogene family, protein B (avian) [Source:MGI Symbol;Acc:MGI:104555]
ENSMUSG00000078956	4	45	-3.89255	3.48e-11	5.47e-10	Gm14221	predicted gene 14221 [Source:MGI Symbol;Acc:MGI:3650696]
ENSMUSG00000070544	952	2318	-1.73213	1.39e-15	3e-14	Top1	topoisomerase (DNA) I [Source:MGI Symbol;Acc:MGI:98788]
ENSMUSG00000026986	205	72	1.06002	0.000204983	0.00136382	Hnmt	histamine N-methyltransferase [Source:MGI Symbol;Acc:MGI:2153181]
ENSMUSG00000044103	179	15	3.11952	2.06e-16	4.67e-15	Il1f9	interleukin 1 family, member 9 [Source:MGI Symbol;Acc:MGI:2449929]
ENSMUSG00000016933	288	612	-1.53542	3.61e-11	5.66e-10	Plcg1	phospholipase C, gamma 1 [Source:MGI Symbol;Acc:MGI:97615]
ENSMUSG00000026981	4966	8132	-1.15994	2.63e-08	3.08e-07	Il1rn	interleukin 1 receptor antagonist [Source:MGI Symbol;Acc:MGI:96547]
ENSMUSG00000023330	184	67	1.00789	0.000542985	0.00328815	Dtwd1	DTW domain containing 1 [Source:MGI Symbol;Acc:MGI:1916435]
ENSMUSG00000026979	3685	1297	1.05799	5.53e-07	5.5e-06	Psd4	pleckstrin and Sec7 domain containing 4 [Source:MGI Symbol;Acc:MGI:2674093]
ENSMUSG00000027360	441	45	2.84143	9.96e-23	3.16e-21	Hdc	histidine decarboxylase [Source:MGI Symbol;Acc:MGI:96062]
ENSMUSG00000076441	5277	1500	1.36626	1.07e-10	1.61e-09	Ass1	argininosuccinate synthetase 1 [Source:MGI Symbol;Acc:MGI:88090]
ENSMUSG00000017861	154	44	1.35681	1.88e-05	0.000150092	Mybl2	myeloblastosis oncogene-like 2 [Source:MGI Symbol;Acc:MGI:101785]
ENSMUSG00000074607	2	12	-2.94556	0.00250381	0.0127739	Tox2	TOX high mobility group box family member 2 [Source:MGI Symbol;Acc:MGI:3611233]
ENSMUSG00000027215	4082	1422	1.07286	3.65e-07	3.73e-06	Cd82	CD82 antigen [Source:MGI Symbol;Acc:MGI:104651]
ENSMUSG00000017943	10	0	6.13573	0.00464265	0.0220956	Gdap1l1	ganglioside-induced differentiation-associated protein 1-like 1 [Source:MGI Symbol;Acc:MGI:2385163]
ENSMUSG00000017950	24	40	-1.18056	0.00680446	0.0310197	Hnf4a	hepatic nuclear factor 4, alpha [Source:MGI Symbol;Acc:MGI:109128]
ENSMUSG00000017707	28006	8349	1.29762	4.68e-10	6.58e-09	Serinc3	serine incorporator 3 [Source:MGI Symbol;Acc:MGI:1349457]
ENSMUSG00000017697	142	46	1.1759	0.000195835	0.00131019	Ada	adenosine deaminase [Source:MGI Symbol;Acc:MGI:87916]
ENSMUSG00000087006	5	38	-3.3374	1.14e-08	1.39e-07	Gm13889	predicted gene 13889 [Source:MGI Symbol;Acc:MGI:3652053]
ENSMUSG00000054510	139	27	1.91148	3.39e-08	3.91e-07	Gm14461	predicted gene 14461 [Source:MGI Symbol;Acc:MGI:3651589]
ENSMUSG00000051373	87	17	1.90049	2.89e-06	2.61e-05	Plpp7	phospholipid phosphatase 7 (inactive) [Source:MGI Symbol;Acc:MGI:2445183]
ENSMUSG00000040154	0	28	-8.05436	7.04e-09	8.77e-08	Wfdc5	WAP four-disulfide core domain 5 [Source:MGI Symbol;Acc:MGI:2384800]
ENSMUSG00000027009	6002	1733	1.34368	1.92e-10	2.81e-09	Itga4	integrin alpha 4 [Source:MGI Symbol;Acc:MGI:96603]
ENSMUSG00000075256	26	44	-1.20291	0.00564883	0.0264148	Cerkl	ceramide kinase-like [Source:MGI Symbol;Acc:MGI:3037816]
ENSMUSG00000017007	1	15	-4.17103	0.000252789	0.00164814	Rbpjl	recombination signal binding protein for immunoglobulin kappa J region-like [Source:MGI Symbol;Acc:MGI:1196616]
ENSMUSG00000045503	274	451	-1.16696	6.88e-07	6.77e-06	Sys1	SYS1 Golgi-localized integral membrane protein homolog (S. cerevisiae) [Source:MGI Symbol;Acc:MGI:1913710]
ENSMUSG00000075014	2	13	-3.06007	0.000794618	0.00460099	Gm10800	predicted gene 10800 [Source:MGI Symbol;Acc:MGI:3641657]
ENSMUSG00000027368	101	523	-2.81912	1.24e-27	4.95e-26	Dusp2	dual specificity phosphatase 2 [Source:MGI Symbol;Acc:MGI:101911]
ENSMUSG00000027164	857	1294	-1.04278	1.41e-06	1.33e-05	Traf6	TNF receptor-associated factor 6 [Source:MGI Symbol;Acc:MGI:108072]
ENSMUSG00000070529	0	38	-8.49351	1.64e-11	2.63e-10	Wfdc10	WAP four-disulfide core domain 10 [Source:MGI Symbol;Acc:MGI:3616889]
ENSMUSG00000045822	181	43	1.62275	1.73e-07	1.83e-06	Zswim3	zinc finger SWIM-type containing 3 [Source:MGI Symbol;Acc:MGI:1914788]
ENSMUSG00000027188	6	31	-2.7883	2.41e-06	2.21e-05	Pamr1	peptidase domain containing associated with muscle regeneration 1 [Source:MGI Symbol;Acc:MGI:2445082]
ENSMUSG00000026974	181	267	-1.00871	4.84e-05	0.000363128	Zmynd19	zinc finger, MYND domain containing 19 [Source:MGI Symbol;Acc:MGI:1914437]
ENSMUSG00000036850	379	615	-1.14652	4.28e-07	4.32e-06	Mrpl41	mitochondrial ribosomal protein L41 [Source:MGI Symbol;Acc:MGI:1333816]
ENSMUSG00000005089	8	35	-2.55628	3.15e-06	2.83e-05	Slc1a2	solute carrier family 1 (glial high affinity glutamate transporter), member 2 [Source:MGI Symbol;Acc:MGI:101931]
ENSMUSG00000027378	142	44	1.23988	0.000106897	0.00075025	Nphp1	nephronophthisis 1 (juvenile) homolog (human) [Source:MGI Symbol;Acc:MGI:1858233]
ENSMUSG00000017754	20139	2231	2.72574	1.6e-35	8.85e-34	Pltp	phospholipid transfer protein [Source:MGI Symbol;Acc:MGI:103151]
ENSMUSG00000027380	4	18	-2.57569	0.000910749	0.00518416	Acoxl	acyl-Coenzyme A oxidase-like [Source:MGI Symbol;Acc:MGI:1921371]
ENSMUSG00000017737	826	62	3.28516	5.7e-34	2.96e-32	Mmp9	matrix metallopeptidase 9 [Source:MGI Symbol;Acc:MGI:97011]
ENSMUSG00000074813	143	398	-1.92412	1.57e-14	3.19e-13	Morrbid	myeloid RNA regulator of BCL2L11 induced cell death [Source:MGI Symbol;Acc:MGI:3652191]
ENSMUSG00000085335	0	10	-6.57867	0.00126829	0.0069565	Gm13684	predicted gene 13684 [Source:MGI Symbol;Acc:MGI:3649340]
ENSMUSG00000014361	2713	6522	-1.71381	6.3e-16	1.38e-14	Mertk	MER proto-oncogene tyrosine kinase [Source:MGI Symbol;Acc:MGI:96965]
ENSMUSG00000017740	31	1	4.36746	6.1e-06	5.29e-05	Slc12a5	solute carrier family 12, member 5 [Source:MGI Symbol;Acc:MGI:1862037]
ENSMUSG00000074807	14	31	-1.5854	0.00172226	0.00918179	Gm10762	predicted gene 10762 [Source:MGI Symbol;Acc:MGI:3704209]
ENSMUSG00000017652	2943	213	3.33928	2.86e-44	2.14e-42	Cd40	CD40 antigen [Source:MGI Symbol;Acc:MGI:88336]
ENSMUSG00000005087	6519	17676	-1.88748	5.26e-19	1.4e-17	Cd44	CD44 antigen [Source:MGI Symbol;Acc:MGI:88338]
ENSMUSG00000059588	1393	233	2.13085	4.71e-20	1.33e-18	Calcrl	calcitonin receptor-like [Source:MGI Symbol;Acc:MGI:1926944]
ENSMUSG00000087528	15	48	-2.11587	3.25e-06	2.92e-05	9830144P21Rik	RIKEN cDNA 9830144P21 gene [Source:MGI Symbol;Acc:MGI:3041171]
ENSMUSG00000048327	128	644	-2.77796	1.76e-28	7.27e-27	Ckap2l	cytoskeleton associated protein 2-like [Source:MGI Symbol;Acc:MGI:1917716]
ENSMUSG00000085498	2	232	-7.20658	2.43e-45	1.89e-43	Gm14023	predicted gene 14023 [Source:MGI Symbol;Acc:MGI:3650639]
ENSMUSG00000027399	61	13141	-8.19609	9.94e-164	2.61e-160	Il1a	interleukin 1 alpha [Source:MGI Symbol;Acc:MGI:96542]
ENSMUSG00000027398	94	7182	-6.70182	2.92e-126	3.12e-123	Il1b	interleukin 1 beta [Source:MGI Symbol;Acc:MGI:96543]
ENSMUSG00000074805	2	29	-4.21118	3.45e-08	3.97e-07	Il1bos	interleukin 1 beta, opposite strand [Source:MGI Symbol;Acc:MGI:3650458]
ENSMUSG00000043727	18	1	3.58801	0.00200946	0.01054	F830045P16Rik	RIKEN cDNA F830045P16 gene [Source:MGI Symbol;Acc:MGI:3045317]
ENSMUSG00000086637	20	1	3.73887	0.000700954	0.0041105	Gm14040	predicted gene 14040 [Source:MGI Symbol;Acc:MGI:3651082]
ENSMUSG00000012350	13	55	-2.5162	3.82e-08	4.38e-07	Ehf	ets homologous factor [Source:MGI Symbol;Acc:MGI:1270840]
ENSMUSG00000087362	105	11	2.79456	1.83e-10	2.67e-09	Gm13710	predicted gene 13710 [Source:MGI Symbol;Acc:MGI:3650894]
ENSMUSG00000027187	11083	1945	2.06201	6.83e-22	2.1e-20	Cat	catalase [Source:MGI Symbol;Acc:MGI:88271]
ENSMUSG00000006476	165	312	-1.36674	3.77e-08	4.32e-07	Nsmf	NMDA receptor synaptonuclear signaling and neuronal migration factor [Source:MGI Symbol;Acc:MGI:1861755]
ENSMUSG00000037902	79387	22504	1.37028	4.7e-11	7.3e-10	Sirpa	signal-regulatory protein alpha [Source:MGI Symbol;Acc:MGI:108563]
ENSMUSG00000027401	23	2	3.00983	0.000910749	0.00518416	Tgm3	transglutaminase 3, E polypeptide [Source:MGI Symbol;Acc:MGI:98732]
ENSMUSG00000059555	4072	1382	1.11049	1.44e-07	1.54e-06	Tor4a	torsin family 4, member A [Source:MGI Symbol;Acc:MGI:2442720]
ENSMUSG00000026825	32	3	2.92312	6.48e-05	0.000474006	Dnm1	dynamin 1 [Source:MGI Symbol;Acc:MGI:107384]
ENSMUSG00000032698	3967	297	3.29062	1.12e-44	8.53e-43	Lmo2	LIM domain only 2 [Source:MGI Symbol;Acc:MGI:102811]
ENSMUSG00000046085	34	3	3.01021	2.53e-05	0.000198006	4931422A03Rik	RIKEN cDNA 4931422A03 gene [Source:MGI Symbol;Acc:MGI:1918236]
ENSMUSG00000026822	4924	27	7.0567	1.46e-115	1.21e-112	Lcn2	lipocalin 2 [Source:MGI Symbol;Acc:MGI:96757]
ENSMUSG00000027670	2	1556	-9.95167	6.08e-113	4.62e-110	Ocstamp	osteoclast stimulatory transmembrane protein [Source:MGI Symbol;Acc:MGI:1921864]
ENSMUSG00000018459	528	46	3.06948	6.23e-27	2.41e-25	Slc13a3	solute carrier family 13 (sodium-dependent dicarboxylate transporter), member 3 [Source:MGI Symbol;Acc:MGI:2149635]
ENSMUSG00000032679	144	26	2.01664	7.36e-09	9.15e-08	Cd59a	CD59a antigen [Source:MGI Symbol;Acc:MGI:109177]
ENSMUSG00000026819	680	2954	-2.56724	1.62e-30	7.37e-29	Slc25a25	solute carrier family 25 (mitochondrial carrier, phosphate carrier), member 25 [Source:MGI Symbol;Acc:MGI:1915913]
ENSMUSG00000087351	11	0	6.27137	0.00242129	0.0124391	Gm11464	predicted gene 11464 [Source:MGI Symbol;Acc:MGI:3650572]
ENSMUSG00000027303	5195	1615	1.2371	4.46e-09	5.67e-08	Ptpra	protein tyrosine phosphatase, receptor type, A [Source:MGI Symbol;Acc:MGI:97808]
ENSMUSG00000027175	502	120	1.61536	1.23e-10	1.83e-09	Tcp11l1	t-complex 11 like 1 [Source:MGI Symbol;Acc:MGI:2444263]
ENSMUSG00000027173	78	20	1.5101	0.000140823	0.000967661	Depdc7	DEP domain containing 7 [Source:MGI Symbol;Acc:MGI:2139258]
ENSMUSG00000027171	104	5	3.90189	1.4e-14	2.85e-13	Prrg4	proline rich Gla (G-carboxyglutamic acid) 4 (transmembrane) [Source:MGI Symbol;Acc:MGI:2442211]
ENSMUSG00000006800	432	9739	-4.94264	9.48e-89	3.65e-86	Sulf2	sulfatase 2 [Source:MGI Symbol;Acc:MGI:1919293]
ENSMUSG00000074796	17	32	-1.35354	0.00512099	0.0241653	Slc4a11	solute carrier family 4, sodium bicarbonate transporter-like, member 11 [Source:MGI Symbol;Acc:MGI:2138987]
ENSMUSG00000085129	29	46	-1.11017	0.00599328	0.0278017	5031425F14Rik	RIKEN cDNA 5031425F14 gene [Source:MGI Symbol;Acc:MGI:2442533]
ENSMUSG00000026814	5029	295	3.64258	3.93e-53	3.97e-51	Eng	endoglin [Source:MGI Symbol;Acc:MGI:95392]
ENSMUSG00000009566	112	193	-1.23247	4.34e-06	3.84e-05	Fpgs	folylpolyglutamyl synthetase [Source:MGI Symbol;Acc:MGI:95576]
ENSMUSG00000059013	2112	198	2.96593	1.47e-35	8.18e-34	Sh2d3c	SH2 domain containing 3C [Source:MGI Symbol;Acc:MGI:1351631]
ENSMUSG00000009551	26	2	3.18567	0.000206996	0.00137563	6330409D20Rik	RIKEN cDNA 6330409D20 gene [Source:MGI Symbol;Acc:MGI:1917980]
ENSMUSG00000005973	329	92	1.38892	1.64e-07	1.74e-06	Rcn1	reticulocalbin 1 [Source:MGI Symbol;Acc:MGI:104559]
ENSMUSG00000090397	4	16	-2.40682	0.0024261	0.0124391	Gm17096	predicted gene 17096 [Source:MGI Symbol;Acc:MGI:4937923]
ENSMUSG00000026955	6	31	-2.7883	2.41e-06	2.21e-05	Sapcd2	suppressor APC domain containing 2 [Source:MGI Symbol;Acc:MGI:1919330]
ENSMUSG00000026797	3149	135	4.09437	8.85e-60	1.16e-57	Stxbp1	syntaxin binding protein 1 [Source:MGI Symbol;Acc:MGI:107363]
ENSMUSG00000085397	9	0	5.98601	0.00894141	0.0390699	Gm13524	predicted gene 13524 [Source:MGI Symbol;Acc:MGI:3651427]
ENSMUSG00000087496	3	15	-2.71273	0.00118753	0.00659736	Gm13523	predicted gene 13523 [Source:MGI Symbol;Acc:MGI:3651426]
ENSMUSG00000039501	47018	2889	3.57609	4.87e-56	5.55e-54	Znfx1	zinc finger, NFX1-type containing 1 [Source:MGI Symbol;Acc:MGI:2138982]
ENSMUSG00000074578	954	330	1.08285	1.61e-06	1.51e-05	Zfas1	zinc finger, NFX1-type containing 1, antisense RNA 1 [Source:MGI Symbol;Acc:MGI:1916199]
ENSMUSG00000077565	34	4	2.6075	8.22e-05	0.000589649	Gm23201	predicted gene, 23201 [Source:MGI Symbol;Acc:MGI:5452978]
ENSMUSG00000027322	26041	8532	1.16139	2.24e-08	2.64e-07	Siglec1	sialic acid binding Ig-like lectin 1, sialoadhesin [Source:MGI Symbol;Acc:MGI:99668]
ENSMUSG00000027327	1075	336	1.22911	4.71e-08	5.34e-07	1700037H04Rik	RIKEN cDNA 1700037H04 gene [Source:MGI Symbol;Acc:MGI:1914576]
ENSMUSG00000027167	80	121	-1.04403	0.000359233	0.00227148	Elp4	elongator acetyltransferase complex subunit 4 [Source:MGI Symbol;Acc:MGI:1925016]
ENSMUSG00000006418	8703	1374	2.21461	1.28e-24	4.45e-23	Rnf114	ring finger protein 114 [Source:MGI Symbol;Acc:MGI:1933159]
ENSMUSG00000042821	5	20	-2.415	0.000672116	0.00396228	Snai1	snail family zinc finger 1 [Source:MGI Symbol;Acc:MGI:98330]
ENSMUSG00000027115	10	33	-2.15485	8.39e-05	0.000600206	Kif18a	kinesin family member 18A [Source:MGI Symbol;Acc:MGI:2446977]
ENSMUSG00000074577	3	19	-3.05164	0.000143701	0.000985095	Ripor3	RIPOR family member 3 [Source:MGI Symbol;Acc:MGI:1916803]
ENSMUSG00000044641	3	14	-2.61392	0.00200946	0.01054	Pard6b	par-6 family cell polarity regulator beta [Source:MGI Symbol;Acc:MGI:2135605]
ENSMUSG00000026941	16	39	-1.72479	0.000305231	0.00195611	Mamdc4	MAM domain containing 4 [Source:MGI Symbol;Acc:MGI:2685841]
ENSMUSG00000038831	302	63	1.81096	1.06e-10	1.59e-09	Ralgps1	Ral GEF with PH domain and SH3 binding motif 1 [Source:MGI Symbol;Acc:MGI:1922008]
ENSMUSG00000050199	15	28	-1.34053	0.00834208	0.0369027	Lgr4	leucine-rich repeat-containing G protein-coupled receptor 4 [Source:MGI Symbol;Acc:MGI:1891468]
ENSMUSG00000004105	630	42	3.45516	5.23e-33	2.62e-31	Angptl2	angiopoietin-like 2 [Source:MGI Symbol;Acc:MGI:1347002]
ENSMUSG00000068966	764	200	1.48465	3.22e-10	4.6e-09	Zbtb34	zinc finger and BTB domain containing 34 [Source:MGI Symbol;Acc:MGI:2685195]
ENSMUSG00000027160	75	116	-1.07614	0.00031495	0.0020117	Ccdc34	coiled-coil domain containing 34 [Source:MGI Symbol;Acc:MGI:1915451]
ENSMUSG00000027544	859	95	2.72686	1.59e-26	5.99e-25	Nfatc2	nuclear factor of activated T cells, cytoplasmic, calcineurin dependent 2 [Source:MGI Symbol;Acc:MGI:102463]
ENSMUSG00000026938	237	27	2.68066	3.23e-16	7.23e-15	Fcna	ficolin A [Source:MGI Symbol;Acc:MGI:1340905]
ENSMUSG00000027333	2162	429	1.88462	2.71e-17	6.49e-16	Smox	spermine oxidase [Source:MGI Symbol;Acc:MGI:2445356]
ENSMUSG00000037482	1	10	-3.59111	0.00788025	0.0350797	Erv3	endogenous retroviral sequence 3 [Source:MGI Symbol;Acc:MGI:1919245]
ENSMUSG00000023224	122	29	1.62078	3.03e-06	2.73e-05	Serping1	serine (or cysteine) peptidase inhibitor, clade G, member 1 [Source:MGI Symbol;Acc:MGI:894696]
ENSMUSG00000027078	10912	894	3.16091	4.85e-45	3.72e-43	Ube2l6	ubiquitin-conjugating enzyme E2L 6 [Source:MGI Symbol;Acc:MGI:1914500]
ENSMUSG00000027339	3888	724	1.97638	1.57e-19	4.31e-18	Rassf2	Ras association (RalGDS/AF-6) domain family member 2 [Source:MGI Symbol;Acc:MGI:2442060]
ENSMUSG00000027134	156	39	1.54899	1.4e-06	1.32e-05	Lpcat4	lysophosphatidylcholine acyltransferase 4 [Source:MGI Symbol;Acc:MGI:2138993]
ENSMUSG00000027073	50	13	1.48745	0.00180168	0.00957167	Prg2	proteoglycan 2, bone marrow [Source:MGI Symbol;Acc:MGI:103294]
ENSMUSG00000026864	22866	58038	-1.79222	1.83e-17	4.42e-16	Hspa5	heat shock protein 5 [Source:MGI Symbol;Acc:MGI:95835]
ENSMUSG00000013523	5	132	-5.13102	3.02e-28	1.23e-26	Bcas1	breast carcinoma amplified sequence 1 [Source:MGI Symbol;Acc:MGI:1924210]
ENSMUSG00000044338	27	0	7.55571	4.11e-07	4.16e-06	Aplnr	apelin receptor [Source:MGI Symbol;Acc:MGI:1346086]
ENSMUSG00000027346	485	2939	-3.04733	3.02e-40	1.95e-38	Gpcpd1	glycerophosphocholine phosphodiesterase 1 [Source:MGI Symbol;Acc:MGI:104898]
ENSMUSG00000074570	32	50	-1.08885	0.00718682	0.0325642	Cass4	Cas scaffolding protein family member 4 [Source:MGI Symbol;Acc:MGI:2444482]
ENSMUSG00000027505	6	25	-2.47914	0.000200837	0.00133931	Fam209	family with sequence similarity 209 [Source:MGI Symbol;Acc:MGI:1923676]
ENSMUSG00000026875	2305	284	2.57192	7.66e-29	3.24e-27	Traf1	TNF receptor-associated factor 1 [Source:MGI Symbol;Acc:MGI:101836]
ENSMUSG00000027358	88	4	3.97572	6.3e-13	1.14e-11	Bmp2	bone morphogenetic protein 2 [Source:MGI Symbol;Acc:MGI:88177]
ENSMUSG00000083879	35	55	-1.09735	0.0038877	0.0190383	Gm14038	predicted gene 14038 [Source:MGI Symbol;Acc:MGI:3650657]
ENSMUSG00000027514	12973	761	3.64285	5.04e-56	5.72e-54	Zbp1	Z-DNA binding protein 1 [Source:MGI Symbol;Acc:MGI:1927449]
ENSMUSG00000038400	27	817	-5.36024	6.01e-67	1e-64	Pmepa1	prostate transmembrane protein, androgen induced 1 [Source:MGI Symbol;Acc:MGI:1929600]
ENSMUSG00000051177	17	228	-4.18234	2.95e-32	1.43e-30	Plcb1	phospholipase C, beta 1 [Source:MGI Symbol;Acc:MGI:97613]
ENSMUSG00000027522	3073	648	1.79698	2.02e-16	4.58e-15	Stx16	syntaxin 16 [Source:MGI Symbol;Acc:MGI:1923396]
ENSMUSG00000036327	153	277	-1.30398	2.42e-07	2.51e-06	Qsox2	quiescin Q6 sulfhydryl oxidase 2 [Source:MGI Symbol;Acc:MGI:2387194]
ENSMUSG00000039943	88	15	2.09634	5.62e-07	5.58e-06	Plcb4	phospholipase C, beta 4 [Source:MGI Symbol;Acc:MGI:107464]
ENSMUSG00000026879	15186	4459	1.3195	2.72e-10	3.92e-09	Gsn	gelsolin [Source:MGI Symbol;Acc:MGI:95851]
ENSMUSG00000062098	249	36	2.33825	7.43e-14	1.44e-12	Btbd3	BTB (POZ) domain containing 3 [Source:MGI Symbol;Acc:MGI:2385155]
ENSMUSG00000026880	21601	4730	1.74273	1.54e-16	3.52e-15	Stom	stomatin [Source:MGI Symbol;Acc:MGI:95403]
ENSMUSG00000040321	65	110	-1.20561	7.37e-05	0.000534262	Zfp770	zinc finger protein 770 [Source:MGI Symbol;Acc:MGI:2445100]
ENSMUSG00000051379	90	858	-3.69928	2.93e-45	2.26e-43	Flrt3	fibronectin leucine rich transmembrane protein 3 [Source:MGI Symbol;Acc:MGI:1918686]
ENSMUSG00000027420	6	237	-5.71858	1.56e-41	1.06e-39	Bfsp1	beaded filament structural protein 1, in lens-CP94 [Source:MGI Symbol;Acc:MGI:101770]
ENSMUSG00000015932	3008	5638	-1.35477	1.14e-10	1.7e-09	Dstn	destrin [Source:MGI Symbol;Acc:MGI:1929270]
ENSMUSG00000074758	1	19	-4.50994	2.48e-06	2.26e-05	Gm5535	predicted gene 5535 [Source:MGI Symbol;Acc:MGI:3645019]
ENSMUSG00000037279	1	104	-6.95591	4.12e-26	1.53e-24	Ovol2	ovo like zinc finger 2 [Source:MGI Symbol;Acc:MGI:1338039]
ENSMUSG00000027351	3773	782	1.8219	3.69e-17	8.75e-16	Spred1	sprouty protein with EVH-1 domain 1, related sequence [Source:MGI Symbol;Acc:MGI:2150016]
ENSMUSG00000026885	11	24	-1.56151	0.00778622	0.0349679	Ttll11	tubulin tyrosine ligase-like family, member 11 [Source:MGI Symbol;Acc:MGI:1921660]
ENSMUSG00000027428	300	100	1.1357	1.68e-05	0.000134492	Rbbp9	retinoblastoma binding protein 9, serine hydrolase [Source:MGI Symbol;Acc:MGI:1347074]
ENSMUSG00000040152	9526	3277	1.09104	1.68e-07	1.78e-06	Thbs1	thrombospondin 1 [Source:MGI Symbol;Acc:MGI:98737]
ENSMUSG00000040133	75	27	1.02263	0.00699046	0.031774	Gpr176	G protein-coupled receptor 176 [Source:MGI Symbol;Acc:MGI:2685858]
ENSMUSG00000063873	83	14	2.1109	1.25e-06	1.19e-05	Slc24a3	solute carrier family 24 (sodium/potassium/calcium exchanger), member 3 [Source:MGI Symbol;Acc:MGI:2137513]
ENSMUSG00000047250	458	1426	-2.08664	1.71e-20	4.92e-19	Ptgs1	prostaglandin-endoperoxide synthase 1 [Source:MGI Symbol;Acc:MGI:97797]
ENSMUSG00000026921	15	0	6.71384	0.000352487	0.00223272	Egfl7	EGF-like domain 7 [Source:MGI Symbol;Acc:MGI:2449923]
ENSMUSG00000026922	1501	307	1.84082	5.07e-16	1.12e-14	Agpat2	1-acylglycerol-3-phosphate O-acyltransferase 2 (lysophosphatidic acid acyltransferase, beta) [Source:MGI Symbol;Acc:MGI:1914762]
ENSMUSG00000005102	549	913	-1.18203	9.29e-08	1.02e-06	Eif2ak4	eukaryotic translation initiation factor 2 alpha kinase 4 [Source:MGI Symbol;Acc:MGI:1353427]
ENSMUSG00000050714	63	17	1.43574	0.00100613	0.00568344	Zbtb26	zinc finger and BTB domain containing 26 [Source:MGI Symbol;Acc:MGI:2444402]
ENSMUSG00000040093	426	647	-1.05109	3.18e-06	2.86e-05	Bmf	BCL2 modifying factor [Source:MGI Symbol;Acc:MGI:2176433]
ENSMUSG00000037110	1540	329	1.77801	3.62e-15	7.58e-14	Ralgapa2	Ral GTPase activating protein, alpha subunit 2 (catalytic) [Source:MGI Symbol;Acc:MGI:3036245]
ENSMUSG00000040084	427	1937	-2.62954	9.48e-31	4.37e-29	Bub1b	BUB1B, mitotic checkpoint serine/threonine kinase [Source:MGI Symbol;Acc:MGI:1333889]
ENSMUSG00000078137	6	96	-4.41574	7.14e-20	1.99e-18	Ankrd63	ankyrin repeat domain 63 [Source:MGI Symbol;Acc:MGI:2686183]
ENSMUSG00000040061	2171	3774	-1.24611	3.28e-09	4.22e-08	Plcb2	phospholipase C, beta 2 [Source:MGI Symbol;Acc:MGI:107465]
ENSMUSG00000074743	202	567	-1.93667	6.13e-16	1.35e-14	Thbd	thrombomodulin [Source:MGI Symbol;Acc:MGI:98736]
ENSMUSG00000027447	44449	13909	1.22769	3.4e-09	4.37e-08	Cst3	cystatin C [Source:MGI Symbol;Acc:MGI:102519]
ENSMUSG00000068129	763	53	3.39658	1.9e-34	1.01e-32	Cst7	cystatin F (leukocystatin) [Source:MGI Symbol;Acc:MGI:1298217]
ENSMUSG00000027452	309	503	-1.15102	6.26e-07	6.19e-06	Acss1	acyl-CoA synthetase short-chain family member 1 [Source:MGI Symbol;Acc:MGI:1915988]
ENSMUSG00000000247	381	72	1.95372	6.38e-13	1.15e-11	Lhx2	LIM homeobox protein 2 [Source:MGI Symbol;Acc:MGI:96785]
ENSMUSG00000026749	863	2989	-2.24047	2.34e-24	8.1e-23	Nek6	NIMA (never in mitosis gene a)-related expressed kinase 6 [Source:MGI Symbol;Acc:MGI:1891638]
ENSMUSG00000070730	1076	314	1.32812	4.54e-09	5.77e-08	Rmdn3	regulator of microtubule dynamics 3 [Source:MGI Symbol;Acc:MGI:1915059]
ENSMUSG00000027454	77	120	-1.08711	0.000250522	0.00163742	Gins1	GINS complex subunit 1 (Psf1 homolog) [Source:MGI Symbol;Acc:MGI:1916520]
ENSMUSG00000027315	78	1096	-4.25854	6.35e-57	7.47e-55	Spint1	serine protease inhibitor, Kunitz type 1 [Source:MGI Symbol;Acc:MGI:1338033]
ENSMUSG00000034226	445	82	1.99028	6.03e-14	1.17e-12	Rhov	ras homolog family member V [Source:MGI Symbol;Acc:MGI:2444227]
ENSMUSG00000027456	12	30	-1.7582	0.00125538	0.00694098	Sdcbp2	syndecan binding protein (syntenin) 2 [Source:MGI Symbol;Acc:MGI:2385156]
ENSMUSG00000014077	2582	5195	-1.45702	4.9e-12	8.26e-11	Chp1	calcineurin-like EF hand protein 1 [Source:MGI Symbol;Acc:MGI:1927185]
ENSMUSG00000082029	60	127	-1.52796	5.87e-07	5.82e-06	H3f3c	H3 histone, family 3C [Source:MGI Symbol;Acc:MGI:3650546]
ENSMUSG00000026866	52	1935	-5.66219	1.51e-87	5.46e-85	Kynu	kynureninase [Source:MGI Symbol;Acc:MGI:1918039]
ENSMUSG00000086644	5	16	-2.09497	0.00664724	0.0303571	Gm13470	predicted gene 13470 [Source:MGI Symbol;Acc:MGI:3649387]
ENSMUSG00000026764	628	33	3.79751	6.52e-37	3.77e-35	Kif5c	kinesin family member 5C [Source:MGI Symbol;Acc:MGI:1098269]
ENSMUSG00000017144	545	2012	-2.33243	2.21e-25	7.93e-24	Rnd3	Rho family GTPase 3 [Source:MGI Symbol;Acc:MGI:1921444]
ENSMUSG00000036249	2474	436	2.05575	3.28e-20	9.35e-19	Rbm43	RNA binding motif protein 43 [Source:MGI Symbol;Acc:MGI:1918934]
ENSMUSG00000026946	1568	450	1.35229	9.6e-10	1.31e-08	Nmi	N-myc (and STAT) interactor [Source:MGI Symbol;Acc:MGI:1928368]
ENSMUSG00000053475	9	24	-1.84687	0.00190528	0.0100501	Tnfaip6	tumor necrosis factor alpha induced protein 6 [Source:MGI Symbol;Acc:MGI:1195266]
ENSMUSG00000026826	30	71	-1.68652	7.87e-06	6.72e-05	Nr4a2	nuclear receptor subfamily 4, group A, member 2 [Source:MGI Symbol;Acc:MGI:1352456]
ENSMUSG00000026832	244	4801	-4.74599	2.6e-80	7.3e-78	Cytip	cytohesin 1 interacting protein [Source:MGI Symbol;Acc:MGI:2183535]
ENSMUSG00000086862	2	123	-6.2917	9.55e-30	4.17e-28	Gm13546	predicted gene 13546 [Source:MGI Symbol;Acc:MGI:3649666]
ENSMUSG00000026834	2	34	-4.43989	2.41e-09	3.16e-08	Acvr1c	activin A receptor, type IC [Source:MGI Symbol;Acc:MGI:2661081]
ENSMUSG00000036641	22	1	3.87543	0.00041343	0.00257921	Ccdc148	coiled-coil domain containing 148 [Source:MGI Symbol;Acc:MGI:3039583]
ENSMUSG00000026991	1670	287	2.09188	5.9e-20	1.66e-18	Pkp4	plakophilin 4 [Source:MGI Symbol;Acc:MGI:109281]
ENSMUSG00000035168	1068	225	1.798	1.05e-14	2.15e-13	Tanc1	tetratricopeptide repeat, ankyrin repeat and coiled-coil containing 1 [Source:MGI Symbol;Acc:MGI:1914110]
ENSMUSG00000026988	268	451	-1.19889	3.16e-07	3.26e-06	Wdsub1	WD repeat, SAM and U-box domain containing 1 [Source:MGI Symbol;Acc:MGI:1919387]
ENSMUSG00000026977	908	1389	-1.0616	8.29e-07	8.06e-06	Marchf7	membrane associated ring-CH-type finger 7 [Source:MGI Symbol;Acc:MGI:1931053]
ENSMUSG00000026980	1026	5285	-2.81313	1.82e-36	1.03e-34	Ly75	lymphocyte antigen 75 [Source:MGI Symbol;Acc:MGI:106662]
ENSMUSG00000086196	50	869	-4.56381	2.05e-58	2.53e-56	Gm13571	predicted gene 13571 [Source:MGI Symbol;Acc:MGI:3652223]
ENSMUSG00000054580	131	3	4.95165	6.35e-20	1.78e-18	Pla2r1	phospholipase A2 receptor 1 [Source:MGI Symbol;Acc:MGI:102468]
ENSMUSG00000064289	3335	996	1.29494	1.25e-09	1.69e-08	Tank	TRAF family member-associated Nf-kappa B activator [Source:MGI Symbol;Acc:MGI:107676]
ENSMUSG00000035000	25	52	-1.49965	0.000341983	0.00217764	Dpp4	dipeptidylpeptidase 4 [Source:MGI Symbol;Acc:MGI:94919]
ENSMUSG00000027199	559	5021	-3.61515	2.61e-54	2.79e-52	Gatm	glycine amidinotransferase (L-arginine:glycine amidinotransferase) [Source:MGI Symbol;Acc:MGI:1914342]
ENSMUSG00000033213	591	5407	-3.64171	4.38e-55	4.83e-53	AA467197	expressed sequence AA467197 [Source:MGI Symbol;Acc:MGI:3034182]
ENSMUSG00000005802	258	1410	-2.89799	1.1e-34	5.88e-33	Slc30a4	solute carrier family 30 (zinc transporter), member 4 [Source:MGI Symbol;Acc:MGI:1345282]
ENSMUSG00000002104	142	20	2.37324	8.51e-11	1.29e-09	Rapsn	receptor-associated protein of the synapse [Source:MGI Symbol;Acc:MGI:99422]
ENSMUSG00000041380	0	167	-10.6262	1.82e-36	1.03e-34	Htr2c	5-hydroxytryptamine (serotonin) receptor 2C [Source:MGI Symbol;Acc:MGI:96281]
ENSMUSG00000056537	1128	1832	-1.14799	7.5e-08	8.29e-07	Rlim	ring finger protein, LIM domain interacting [Source:MGI Symbol;Acc:MGI:1342291]
ENSMUSG00000031289	0	13	-6.9537	9.96e-05	0.000703054	Il13ra2	interleukin 13 receptor, alpha 2 [Source:MGI Symbol;Acc:MGI:1277954]
ENSMUSG00000031349	404	938	-1.66331	1.63e-13	3.08e-12	Nsdhl	NAD(P) dependent steroid dehydrogenase-like [Source:MGI Symbol;Acc:MGI:1099438]
ENSMUSG00000079845	27	47	-1.24369	0.00206394	0.0108081	Xlr4a	X-linked lymphocyte-regulated 4A [Source:MGI Symbol;Acc:MGI:3574098]
ENSMUSG00000017057	719	2295	-2.12264	6.63e-22	2.05e-20	Il13ra1	interleukin 13 receptor, alpha 1 [Source:MGI Symbol;Acc:MGI:105052]
ENSMUSG00000071745	0	11	-6.7148	0.000667207	0.00394218	Pwwp4b	PWWP domain containing 4B [Source:MGI Symbol;Acc:MGI:99870]
ENSMUSG00000091556	40	0	8.12026	1.18e-08	1.43e-07	Gm14569	predicted gene 14569 [Source:MGI Symbol;Acc:MGI:3705243]
ENSMUSG00000031229	801	1773	-1.59458	2.38e-13	4.45e-12	Atrx	ATRX, chromatin remodeler [Source:MGI Symbol;Acc:MGI:103067]
ENSMUSG00000016319	7459	14544	-1.41179	1.46e-11	2.36e-10	Slc25a5	solute carrier family 25 (mitochondrial carrier, adenine nucleotide translocator), member 5 [Source:MGI Symbol;Acc:MGI:1353496]
ENSMUSG00000073125	14	39	-1.9156	7.28e-05	0.000528312	Xlr3b	X-linked lymphocyte-regulated 3B [Source:MGI Symbol;Acc:MGI:109505]
ENSMUSG00000031232	1177	2063	-1.25796	3.7e-09	4.74e-08	Magt1	magnesium transporter 1 [Source:MGI Symbol;Acc:MGI:1914325]
ENSMUSG00000067768	32	53	-1.17274	0.00291723	0.0146479	Xlr4b	X-linked lymphocyte-regulated 4B [Source:MGI Symbol;Acc:MGI:1350975]
ENSMUSG00000044149	66	103	-1.08887	0.000378508	0.00238397	Nkrf	NF-kappaB repressing factor [Source:MGI Symbol;Acc:MGI:1924536]
ENSMUSG00000025270	28	44	-1.09656	0.00657299	0.0301846	Alas2	aminolevulinic acid synthase 2, erythroid [Source:MGI Symbol;Acc:MGI:87990]
ENSMUSG00000033792	565	1126	-1.44309	6.23e-11	9.55e-10	Atp7a	ATPase, Cu++ transporting, alpha polypeptide [Source:MGI Symbol;Acc:MGI:99400]
ENSMUSG00000031365	733	130	2.04598	1.02e-16	2.33e-15	Zfp275	zinc finger protein 275 [Source:MGI Symbol;Acc:MGI:1350985]
ENSMUSG00000079641	2310	3431	-1.01912	1.19e-06	1.13e-05	Rpl39	ribosomal protein L39 [Source:MGI Symbol;Acc:MGI:1914498]
ENSMUSG00000036572	157	320	-1.47489	3.36e-09	4.32e-08	Upf3b	UPF3 regulator of nonsense transcripts homolog B (yeast) [Source:MGI Symbol;Acc:MGI:1915384]
ENSMUSG00000052821	641	219	1.10059	2.68e-06	2.44e-05	Cysltr1	cysteinyl leukotriene receptor 1 [Source:MGI Symbol;Acc:MGI:1926218]
ENSMUSG00000049929	0	7	-6.07055	0.00894141	0.0390699	Lpar4	lysophosphatidic acid receptor 4 [Source:MGI Symbol;Acc:MGI:1925384]
ENSMUSG00000050921	22	118	-2.86351	2.93e-15	6.16e-14	P2ry10	purinergic receptor P2Y, G-protein coupled 10 [Source:MGI Symbol;Acc:MGI:1926076]
ENSMUSG00000054293	319	1382	-2.56302	1.47e-28	6.09e-27	P2ry10b	purinergic receptor P2Y, G-protein coupled 10B [Source:MGI Symbol;Acc:MGI:2441814]
ENSMUSG00000082630	5	18	-2.26384	0.00268219	0.0135904	Gm14834	predicted gene 14834 [Source:MGI Symbol;Acc:MGI:3801979]
ENSMUSG00000031239	51	11	1.75483	0.000418716	0.00260938	Itm2a	integral membrane protein 2A [Source:MGI Symbol;Acc:MGI:107706]
ENSMUSG00000025268	660	56	3.10813	1.63e-29	7.07e-28	Maged2	MAGE family member D2 [Source:MGI Symbol;Acc:MGI:1933391]
ENSMUSG00000031245	116	302	-1.82757	1.89e-12	3.3e-11	Hmgn5	high-mobility group nucleosome binding domain 5 [Source:MGI Symbol;Acc:MGI:1355295]
ENSMUSG00000048621	123	908	-3.33094	1.42e-39	9.07e-38	Gm6377	predicted gene 6377 [Source:MGI Symbol;Acc:MGI:3647255]
ENSMUSG00000025262	38	97	-1.79652	1.18e-07	1.28e-06	Fam120c	family with sequence similarity 120, member C [Source:MGI Symbol;Acc:MGI:2387687]
ENSMUSG00000031378	5137	1495	1.33229	2.98e-10	4.28e-09	Abcd1	ATP-binding cassette, sub-family D (ALD), member 1 [Source:MGI Symbol;Acc:MGI:1349215]
ENSMUSG00000002014	1923	3018	-1.09861	1.83e-07	1.93e-06	Ssr4	signal sequence receptor, delta [Source:MGI Symbol;Acc:MGI:1099464]
ENSMUSG00000031389	1602	533	1.13908	1.87e-07	1.97e-06	Arhgap4	Rho GTPase activating protein 4 [Source:MGI Symbol;Acc:MGI:2159577]
ENSMUSG00000031390	12	0	6.39534	0.00126829	0.0069565	Avpr2	arginine vasopressin receptor 2 [Source:MGI Symbol;Acc:MGI:88123]
ENSMUSG00000041115	3098	511	2.15128	3.55e-22	1.11e-20	Iqsec2	IQ motif and Sec7 domain 2 [Source:MGI Symbol;Acc:MGI:3528396]
ENSMUSG00000041096	430	693	-1.13669	4.28e-07	4.32e-06	Tspyl2	TSPY-like 2 [Source:MGI Symbol;Acc:MGI:106244]
ENSMUSG00000031257	20	3	2.24893	0.00664724	0.0303571	Nox1	NADPH oxidase 1 [Source:MGI Symbol;Acc:MGI:2450016]
ENSMUSG00000063785	572	847	-1.0146	4.33e-06	3.84e-05	Utp14a	UTP14A small subunit processome component [Source:MGI Symbol;Acc:MGI:1919804]
ENSMUSG00000041649	186	62	1.13519	0.000104265	0.000732999	Klf8	Kruppel-like factor 8 [Source:MGI Symbol;Acc:MGI:2442430]
ENSMUSG00000041633	283	562	-1.43774	6.47e-10	8.98e-09	Kctd12b	potassium channel tetramerisation domain containing 12b [Source:MGI Symbol;Acc:MGI:2444667]
ENSMUSG00000036959	435	145	1.13596	4.89e-06	4.29e-05	Bcorl1	BCL6 co-repressor-like 1 [Source:MGI Symbol;Acc:MGI:2443910]
ENSMUSG00000082560	0	10	-6.57867	0.00126829	0.0069565	Gm15157	predicted gene 15157 [Source:MGI Symbol;Acc:MGI:3705478]
ENSMUSG00000041552	69	3	4.02817	9.28e-11	1.4e-09	Ptchd1	patched domain containing 1 [Source:MGI Symbol;Acc:MGI:2685233]
ENSMUSG00000071708	1136	355	1.22939	4.09e-08	4.67e-07	Sms	spermine synthase [Source:MGI Symbol;Acc:MGI:109490]
ENSMUSG00000048007	69	186	-1.87687	6.09e-11	9.36e-10	Timm8a1	translocase of inner mitochondrial membrane 8A1 [Source:MGI Symbol;Acc:MGI:1353433]
ENSMUSG00000068270	3	18	-2.97408	0.000243751	0.00159641	Shroom4	shroom family member 4 [Source:MGI Symbol;Acc:MGI:2685570]
ENSMUSG00000033460	35	1	4.54179	7.6e-07	7.43e-06	Armcx1	armadillo repeat containing, X-linked 1 [Source:MGI Symbol;Acc:MGI:1925498]
ENSMUSG00000050394	151	27	2.03082	3.25e-09	4.19e-08	Armcx6	armadillo repeat containing, X-linked 6 [Source:MGI Symbol;Acc:MGI:2147993]
ENSMUSG00000031309	1930	3609	-1.35137	1.61e-10	2.37e-09	Rps6ka3	ribosomal protein S6 kinase polypeptide 3 [Source:MGI Symbol;Acc:MGI:104557]
ENSMUSG00000033436	165	26	2.21285	1.04e-10	1.57e-09	Armcx2	armadillo repeat containing, X-linked 2 [Source:MGI Symbol;Acc:MGI:1914666]
ENSMUSG00000039521	8	27	-2.18317	0.000150641	0.00102853	Foxp3	forkhead box P3 [Source:MGI Symbol;Acc:MGI:1891436]
ENSMUSG00000031410	1	18	-4.43238	4.54e-06	4e-05	Nxf7	nuclear RNA export factor 7 [Source:MGI Symbol;Acc:MGI:2159343]
ENSMUSG00000085396	276	414	-1.03301	1.07e-05	8.87e-05	Firre	functional intergenic repeating RNA element [Source:MGI Symbol;Acc:MGI:2147989]
ENSMUSG00000072964	8	78	-3.71	1.51e-15	3.23e-14	Bhlhb9	basic helix-loop-helix domain containing, class B9 [Source:MGI Symbol;Acc:MGI:1917487]
ENSMUSG00000031112	90	28	1.23294	0.000932621	0.00530135	Stk26	serine/threonine kinase 26 [Source:MGI Symbol;Acc:MGI:1917665]
ENSMUSG00000036109	36	55	-1.05687	0.00549808	0.0257598	Mbnl3	muscleblind like splicing factor 3 [Source:MGI Symbol;Acc:MGI:2444912]
ENSMUSG00000055110	28	0	7.60791	2.27e-07	2.37e-06	A630012P03Rik	RIKEN cDNA A630012P03 gene [Source:MGI Symbol;Acc:MGI:2442968]
ENSMUSG00000050071	7	247	-5.56063	9.72e-43	6.94e-41	Bex1	brain expressed X-linked 1 [Source:MGI Symbol;Acc:MGI:1328321]
ENSMUSG00000046432	598	191	1.19769	4.58e-07	4.61e-06	Bex3	brain expressed X-linked 3 [Source:MGI Symbol;Acc:MGI:1338016]
ENSMUSG00000036022	128	1436	-3.93475	4.49e-54	4.69e-52	Fam122b	family with sequence similarity 122, member B [Source:MGI Symbol;Acc:MGI:1926005]
ENSMUSG00000049536	29	4	2.37907	0.000758987	0.00442123	Tceal1	transcription elongation factor A (SII)-like 1 [Source:MGI Symbol;Acc:MGI:2385317]
ENSMUSG00000023074	176	342	-1.40612	1.32e-08	1.6e-07	Mospd1	motile sperm domain containing 1 [Source:MGI Symbol;Acc:MGI:1917630]
ENSMUSG00000031125	5	18	-2.26384	0.00268219	0.0135904	3830403N18Rik	RIKEN cDNA 3830403N18 gene [Source:MGI Symbol;Acc:MGI:1917941]
ENSMUSG00000061273	404	1001	-1.75709	7.01e-15	1.44e-13	Mmgt1	membrane magnesium transporter 1 [Source:MGI Symbol;Acc:MGI:2384305]
ENSMUSG00000031398	74	18	1.58546	0.000147133	0.00100624	Plxna3	plexin A3 [Source:MGI Symbol;Acc:MGI:107683]
ENSMUSG00000060681	684	1332	-1.40977	1.15e-10	1.72e-09	Slc9a6	solute carrier family 9 (sodium/hydrogen exchanger), member 6 [Source:MGI Symbol;Acc:MGI:2443511]
ENSMUSG00000042515	1	15	-4.17103	0.000252789	0.00164814	Pwwp3b	PWWP domain containing 3B [Source:MGI Symbol;Acc:MGI:2445062]
ENSMUSG00000031438	4133	991	1.61169	5.38e-14	1.05e-12	Rnf128	ring finger protein 128 [Source:MGI Symbol;Acc:MGI:1914139]
ENSMUSG00000042473	127	291	-1.64351	1.35e-10	2.01e-09	Tbc1d8b	TBC1 domain family, member 8B [Source:MGI Symbol;Acc:MGI:1918101]
ENSMUSG00000067878	3	59	-4.68093	1.55e-15	3.31e-14	Map7d3	MAP7 domain containing 3 [Source:MGI Symbol;Acc:MGI:2445051]
ENSMUSG00000031150	60	14	1.64371	0.000289093	0.00186217	Ccdc120	coiled-coil domain containing 120 [Source:MGI Symbol;Acc:MGI:1859619]
ENSMUSG00000031132	0	8	-6.26051	0.00464265	0.0220956	Cd40lg	CD40 ligand [Source:MGI Symbol;Acc:MGI:88337]
ENSMUSG00000031400	13033	2837	1.75126	1.38e-16	3.17e-15	G6pdx	glucose-6-phosphate dehydrogenase X-linked [Source:MGI Symbol;Acc:MGI:105979]
ENSMUSG00000079534	0	11	-6.7148	0.000667207	0.00394218	Pwwp4c	PWWP domain containing 4C [Source:MGI Symbol;Acc:MGI:3645126]
ENSMUSG00000062168	0	7	-6.07055	0.00894141	0.0390699	Ppef1	protein phosphatase with EF hand calcium-binding domain 1 [Source:MGI Symbol;Acc:MGI:1097157]
ENSMUSG00000031432	117	2215	-4.68945	1.12e-72	2.23e-70	Prps1	phosphoribosyl pyrophosphate synthetase 1 [Source:MGI Symbol;Acc:MGI:97775]
ENSMUSG00000031403	123	422	-2.22569	1.72e-18	4.44e-17	Dkc1	dyskeratosis congenita 1, dyskerin [Source:MGI Symbol;Acc:MGI:1861727]
ENSMUSG00000031292	49	76	-1.07942	0.00134281	0.00733046	Cdkl5	cyclin-dependent kinase-like 5 [Source:MGI Symbol;Acc:MGI:1278336]
ENSMUSG00000079584	0	16	-7.25107	1.54e-05	0.000124469	Tm9sf5	transmembrane 9 superfamily member 5 [Source:MGI Symbol;Acc:MGI:2685210]
ENSMUSG00000031402	13277	3867	1.33118	1.99e-10	2.89e-09	Mpp1	membrane protein, palmitoylated [Source:MGI Symbol;Acc:MGI:105941]
ENSMUSG00000031137	4	13	-2.10944	0.0103193	0.044268	Fgf13	fibroblast growth factor 13 [Source:MGI Symbol;Acc:MGI:109178]
ENSMUSG00000031138	17	37	-1.56235	0.00108952	0.00611391	F9	coagulation factor IX [Source:MGI Symbol;Acc:MGI:88384]
ENSMUSG00000031200	109	26	1.61536	9.02e-06	7.61e-05	Mtcp1	mature T cell proliferation 1 [Source:MGI Symbol;Acc:MGI:102699]
ENSMUSG00000040855	162	287	-1.27274	3.88e-07	3.95e-06	Reps2	RALBP1 associated Eps domain containing protein 2 [Source:MGI Symbol;Acc:MGI:2663511]
ENSMUSG00000048709	7	26	-2.31794	0.000128569	0.000889164	Gm8666	predicted gene 8666 [Source:MGI Symbol;Acc:MGI:3648747]
ENSMUSG00000031274	98	2	5.09408	4.94e-16	1.09e-14	Col4a5	collagen, type IV, alpha 5 [Source:MGI Symbol;Acc:MGI:88456]
ENSMUSG00000062949	369	660	-1.28695	1.57e-08	1.88e-07	Atp11c	ATPase, class VI, type 11C [Source:MGI Symbol;Acc:MGI:1859661]
ENSMUSG00000042271	239	371	-1.08238	6.01e-06	5.22e-05	Nxt2	nuclear transport factor 2-like export factor 2 [Source:MGI Symbol;Acc:MGI:2147914]
ENSMUSG00000016382	773	250	1.17977	3.52e-07	3.6e-06	Pls3	plastin 3 (T-isoform) [Source:MGI Symbol;Acc:MGI:104807]
ENSMUSG00000031158	239	402	-1.19813	5.06e-07	5.07e-06	Timm17b	translocase of inner mitochondrial membrane 17b [Source:MGI Symbol;Acc:MGI:1343176]
ENSMUSG00000047996	101	9	3.02506	3.03e-11	4.78e-10	Prrg1	proline rich Gla (G-carboxyglutamic acid) 1 [Source:MGI Symbol;Acc:MGI:1917364]
ENSMUSG00000042225	181	428	-1.68926	3.76e-12	6.4e-11	Ammecr1	Alport syndrome, mental retardation, midface hypoplasia and elliptocytosis chromosomal region gene 1 [Source:MGI Symbol;Acc:MGI:1860206]
ENSMUSG00000025666	3	12	-2.39333	0.00572059	0.0266457	Tmem47	transmembrane protein 47 [Source:MGI Symbol;Acc:MGI:2177570]
ENSMUSG00000031373	159	505	-2.11468	7.69e-18	1.91e-16	Car5b	carbonic anhydrase 5b, mitochondrial [Source:MGI Symbol;Acc:MGI:1926249]
ENSMUSG00000031189	24	0	7.38675	2.48e-06	2.26e-05	Aff2	AF4/FMR2 family, member 2 [Source:MGI Symbol;Acc:MGI:1202294]
ENSMUSG00000045103	5	113	-4.907	7.68e-24	2.6e-22	Dmd	dystrophin, muscular dystrophy [Source:MGI Symbol;Acc:MGI:94909]
ENSMUSG00000031377	12	59	-2.73146	1.9e-09	2.52e-08	Bmx	BMX non-receptor tyrosine kinase [Source:MGI Symbol;Acc:MGI:1101778]
ENSMUSG00000059401	91	156	-1.22473	1.23e-05	0.000101157	Mamld1	mastermind-like domain containing 1 [Source:MGI Symbol;Acc:MGI:3045303]
ENSMUSG00000031381	93	205	-1.58726	6.75e-09	8.44e-08	Piga	phosphatidylinositol glycan anchor biosynthesis, class A [Source:MGI Symbol;Acc:MGI:99461]
ENSMUSG00000025059	630	1110	-1.26538	8.13e-09	1e-07	Gk	glycerol kinase [Source:MGI Symbol;Acc:MGI:106594]
ENSMUSG00000025058	725	206	1.36645	6.14e-09	7.71e-08	Tasl	TLR adaptor interacting with endolysosomal SLC15A4 [Source:MGI Symbol;Acc:MGI:1918648]
ENSMUSG00000031382	8	28	-2.23544	9.83e-05	0.00069578	Asb11	ankyrin repeat and SOCS box-containing 11 [Source:MGI Symbol;Acc:MGI:1916104]
ENSMUSG00000084289	129	17	2.468	2.14e-10	3.11e-09	Fth1-ps	ferritin heavy polypeptide 1, pseudogene [Source:MGI Symbol;Acc:MGI:3647597]
ENSMUSG00000041718	142	246	-1.24036	1.4e-06	1.32e-05	Alg13	asparagine-linked glycosylation 13 [Source:MGI Symbol;Acc:MGI:1914824]
ENSMUSG00000035246	52	6	2.64584	2.32e-06	2.13e-05	Pcyt1b	phosphate cytidylyltransferase 1, choline, beta isoform [Source:MGI Symbol;Acc:MGI:2147987]
ENSMUSG00000035776	806	233	1.34162	7.68e-09	9.53e-08	Cd99l2	CD99 antigen-like 2 [Source:MGI Symbol;Acc:MGI:2177151]
ENSMUSG00000035150	1407	2130	-1.04659	7.93e-07	7.73e-06	Eif2s3x	eukaryotic translation initiation factor 2, subunit 3, structural gene X-linked [Source:MGI Symbol;Acc:MGI:1349431]
ENSMUSG00000079508	76	168	-1.591	2.2e-08	2.59e-07	Apoo	apolipoprotein O [Source:MGI Symbol;Acc:MGI:1915566]
ENSMUSG00000071723	81	5	3.54187	3.04e-11	4.79e-10	Gspt2	G1 to S phase transition 2 [Source:MGI Symbol;Acc:MGI:1316727]
ENSMUSG00000047344	38	2	3.73064	1.47e-06	1.38e-05	Lancl3	LanC lantibiotic synthetase component C-like 3 (bacterial) [Source:MGI Symbol;Acc:MGI:2443335]
ENSMUSG00000015342	44	3	3.38079	3.71e-07	3.79e-06	Xk	X-linked Kx blood group [Source:MGI Symbol;Acc:MGI:103569]
ENSMUSG00000025742	525	818	-1.08801	9.03e-07	8.75e-06	Prps2	phosphoribosyl pyrophosphate synthetase 2 [Source:MGI Symbol;Acc:MGI:97776]
ENSMUSG00000031355	237	383	-1.14041	1.76e-06	1.63e-05	Arhgap6	Rho GTPase activating protein 6 [Source:MGI Symbol;Acc:MGI:1196332]
ENSMUSG00000031352	308	597	-1.40281	1.16e-09	1.58e-08	Hccs	holocytochrome c synthetase [Source:MGI Symbol;Acc:MGI:106911]
ENSMUSG00000050332	343	108	1.21794	2.34e-06	2.15e-05	Amer1	APC membrane recruitment 1 [Source:MGI Symbol;Acc:MGI:1919595]
ENSMUSG00000058254	104	17	2.1576	3.85e-08	4.41e-07	Tspan7	tetraspanin 7 [Source:MGI Symbol;Acc:MGI:1298407]
ENSMUSG00000072844	336	103	1.25652	1.27e-06	1.21e-05	G530011O06Rik	RIKEN cDNA G530011O06 gene [Source:MGI Symbol;Acc:MGI:3603513]
ENSMUSG00000078122	540	25	3.97882	2.18e-36	1.23e-34	F630028O10Rik	RIKEN cDNA F630028O10 gene [Source:MGI Symbol;Acc:MGI:3641813]
ENSMUSG00000040363	440	894	-1.4709	5.24e-11	8.1e-10	Bcor	BCL6 interacting corepressor [Source:MGI Symbol;Acc:MGI:1918708]
ENSMUSG00000031007	4517	6660	-1.00857	1.25e-06	1.19e-05	Atp6ap2	ATPase, H+ transporting, lysosomal accessory protein 2 [Source:MGI Symbol;Acc:MGI:1917745]
ENSMUSG00000064127	678	1275	-1.35939	5.08e-10	7.11e-09	Med14	mediator complex subunit 14 [Source:MGI Symbol;Acc:MGI:1349442]
ENSMUSG00000000787	4918	9238	-1.35792	8.68e-11	1.32e-09	Ddx3x	DEAD box helicase 3, X-linked [Source:MGI Symbol;Acc:MGI:103064]
ENSMUSG00000031214	550	106	1.92587	3.65e-14	7.19e-13	Ophn1	oligophrenin 1 [Source:MGI Symbol;Acc:MGI:2151070]
ENSMUSG00000031216	2801	340	2.59353	8.62e-30	3.78e-28	Stard8	START domain containing 8 [Source:MGI Symbol;Acc:MGI:2448556]
ENSMUSG00000031217	50	82	-1.15983	0.000595218	0.00357622	Efnb1	ephrin B1 [Source:MGI Symbol;Acc:MGI:102708]
ENSMUSG00000015665	9	758	-6.82182	1.19e-78	3.05e-76	Awat1	acyl-CoA wax alcohol acyltransferase 1 [Source:MGI Symbol;Acc:MGI:3588200]
ENSMUSG00000000881	67	114	-1.21347	6.98e-05	0.000507953	Dlg3	discs large MAGUK scaffold protein 3 [Source:MGI Symbol;Acc:MGI:1888986]
ENSMUSG00000037369	749	1267	-1.20666	2.88e-08	3.36e-07	Kdm6a	lysine (K)-specific demethylase 6A [Source:MGI Symbol;Acc:MGI:1095419]
ENSMUSG00000073274	41	65	-1.11053	0.00174498	0.00929267	Gm14636	predicted gene 14636 [Source:MGI Symbol;Acc:MGI:3641976]
ENSMUSG00000037341	147	260	-1.2703	6.29e-07	6.21e-06	Slc9a7	solute carrier family 9 (sodium/hydrogen exchanger), member 7 [Source:MGI Symbol;Acc:MGI:2444530]
ENSMUSG00000031304	5774	1019	2.05387	2.11e-21	6.33e-20	Il2rg	interleukin 2 receptor, gamma chain [Source:MGI Symbol;Acc:MGI:96551]
ENSMUSG00000031066	72	129	-1.28803	1.24e-05	0.000102333	Usp11	ubiquitin specific peptidase 11 [Source:MGI Symbol;Acc:MGI:2384312]
ENSMUSG00000037217	585	996	-1.21594	3.29e-08	3.8e-07	Syn1	synapsin I [Source:MGI Symbol;Acc:MGI:98460]
ENSMUSG00000001131	97	2243	-4.97766	2.96e-78	7.44e-76	Timp1	tissue inhibitor of metalloproteinase 1 [Source:MGI Symbol;Acc:MGI:98752]
ENSMUSG00000001134	58	112	-1.39558	6.5e-06	5.6e-05	Uxt	ubiquitously expressed prefoldin like chaperone [Source:MGI Symbol;Acc:MGI:1277988]
ENSMUSG00000031310	755	243	1.18673	2.89e-07	3e-06	Zmym3	zinc finger, MYM-type 3 [Source:MGI Symbol;Acc:MGI:1927231]
ENSMUSG00000031311	10292	3754	1.00657	1.31e-06	1.24e-05	Nono	non-POU-domain-containing, octamer binding protein [Source:MGI Symbol;Acc:MGI:1855692]
ENSMUSG00000034160	3098	892	1.34768	3.01e-10	4.31e-09	Ogt	O-linked N-acetylglucosamine (GlcNAc) transferase (UDP-N-acetylglucosamine:polypeptide-N-acetylglucosaminyl transferase) [Source:MGI Symbol;Acc:MGI:1339639]
ENSMUSG00000050232	126	11	3.05726	6.08e-13	1.1e-11	Cxcr3	chemokine (C-X-C motif) receptor 3 [Source:MGI Symbol;Acc:MGI:1277207]
ENSMUSG00000079481	465	28	3.60031	6.82e-31	3.17e-29	Nhsl2	NHS-like 2 [Source:MGI Symbol;Acc:MGI:3645090]
ENSMUSG00000049191	972	208	1.77542	3.33e-14	6.58e-13	Rtl5	retrotransposon Gag like 5 [Source:MGI Symbol;Acc:MGI:3045324]
ENSMUSG00000080845	13	33	-1.78108	0.000296643	0.00190656	Gm9115	predicted gene 9115 [Source:MGI Symbol;Acc:MGI:3648181]
ENSMUSG00000082229	24	4	2.10754	0.00432709	0.0209243	Nap1l2	nucleosome assembly protein 1-like 2 [Source:MGI Symbol;Acc:MGI:106654]
ENSMUSG00000031327	201	4	5.16601	1.38e-26	5.21e-25	Chic1	cysteine-rich hydrophobic domain 1 [Source:MGI Symbol;Acc:MGI:1344694]
ENSMUSG00000086503	1958	5847	-2.02667	3.41e-21	1.01e-19	Xist	inactive X specific transcripts [Source:MGI Symbol;Acc:MGI:98974]
ENSMUSG00000103697	0	8	-6.26051	0.00464265	0.0220956	Gm38020	predicted gene, 38020 [Source:MGI Symbol;Acc:MGI:5611248]
ENSMUSG00000095562	41	65	-1.11053	0.00174498	0.00929267	Erdr1	erythroid differentiation regulator 1 [Source:NCBI gene (formerly Entrezgene);Acc:170942]
ENSMUSG00000055555	0	20	-7.57111	1.36e-06	1.28e-05	Ct55	cancer/testis antigen 55 [Source:MGI Symbol;Acc:MGI:1922263]
ENSMUSG00000054626	17	174	-3.7926	9.95e-26	3.63e-24	Xlr	X-linked lymphocyte-regulated [Source:MGI Symbol;Acc:MGI:98976]
ENSMUSG00000045092	406	90	1.72387	5.58e-11	8.58e-10	S1pr1	sphingosine-1-phosphate receptor 1 [Source:MGI Symbol;Acc:MGI:1096355]
ENSMUSG00000027776	8	23	-1.95283	0.00124544	0.00689524	Il12a	interleukin 12a [Source:MGI Symbol;Acc:MGI:96539]
ENSMUSG00000039167	15	1	3.32727	0.00961124	0.0416756	Adgrl4	adhesion G protein-coupled receptor L4 [Source:MGI Symbol;Acc:MGI:2655562]
ENSMUSG00000028037	4608	35	6.5879	3.48e-108	2.24e-105	Ifi44	interferon-induced protein 44 [Source:MGI Symbol;Acc:MGI:2443016]
ENSMUSG00000039131	42	4	2.91119	1.15e-05	9.48e-05	Gipc2	GIPC PDZ domain containing family, member 2 [Source:MGI Symbol;Acc:MGI:1889209]
ENSMUSG00000027962	423	121	1.35645	8.72e-08	9.59e-07	Vcam1	vascular cell adhesion molecule 1 [Source:MGI Symbol;Acc:MGI:98926]
ENSMUSG00000034349	492	975	-1.43491	1.2e-10	1.79e-09	Smc4	structural maintenance of chromosomes 4 [Source:MGI Symbol;Acc:MGI:1917349]
ENSMUSG00000034317	130	42	1.17959	0.000238083	0.00156496	Trim59	tripartite motif-containing 59 [Source:MGI Symbol;Acc:MGI:1914199]
ENSMUSG00000089417	28	2	3.29202	7.68e-05	0.00055444	Gm22009	predicted gene, 22009 [Source:MGI Symbol;Acc:MGI:5451786]
ENSMUSG00000103094	0	16	-7.25107	1.54e-05	0.000124469	Gm37558	predicted gene, 37558 [Source:MGI Symbol;Acc:MGI:5610786]
ENSMUSG00000043300	320	21	3.47458	6.24e-25	2.2e-23	B3galnt1	UDP-GalNAc:betaGlcNAc beta 1,3-galactosaminyltransferase, polypeptide 1 [Source:MGI Symbol;Acc:MGI:1349405]
ENSMUSG00000000340	281	454	-1.14015	1.13e-06	1.09e-05	Dbt	dihydrolipoamide branched chain transacylase E2 [Source:MGI Symbol;Acc:MGI:105386]
ENSMUSG00000027959	267	80	1.28921	2.35e-06	2.15e-05	Sass6	SAS-6 centriolar assembly protein [Source:MGI Symbol;Acc:MGI:1920026]
ENSMUSG00000005968	118	32	1.43121	4.1e-05	0.000309985	Tuft1	tuftelin 1 [Source:MGI Symbol;Acc:MGI:109572]
ENSMUSG00000085006	39	3	3.20736	3.85e-06	3.43e-05	BC021767	cDNA sequence BC021767 [Source:MGI Symbol;Acc:MGI:3615512]
ENSMUSG00000068877	19	2	2.73609	0.00394482	0.0192853	Selenbp2	selenium binding protein 2 [Source:MGI Symbol;Acc:MGI:104859]
ENSMUSG00000027834	74	11	2.2906	5.5e-07	5.47e-06	Serpini1	serine (or cysteine) peptidase inhibitor, clade I, member 1 [Source:MGI Symbol;Acc:MGI:1194506]
ENSMUSG00000034109	431	788	-1.31865	4.54e-09	5.77e-08	Golim4	golgi integral membrane protein 4 [Source:MGI Symbol;Acc:MGI:1920374]
ENSMUSG00000027676	45	3	3.41311	2.33e-07	2.42e-06	Ccdc39	coiled-coil domain containing 39 [Source:MGI Symbol;Acc:MGI:1289263]
ENSMUSG00000028007	427	630	-1.0093	7.89e-06	6.72e-05	Snx7	sorting nexin 7 [Source:MGI Symbol;Acc:MGI:1923811]
ENSMUSG00000062232	2810	974	1.08006	3.91e-07	3.98e-06	Rapgef2	Rap guanine nucleotide exchange factor (GEF) 2 [Source:MGI Symbol;Acc:MGI:2659071]
ENSMUSG00000091685	1	14	-4.07221	0.000447975	0.00276019	Gm17359	predicted gene, 17359 [Source:MGI Symbol;Acc:MGI:4936993]
ENSMUSG00000061175	12005	4049	1.11954	7.66e-08	8.46e-07	Fnip2	folliculin interacting protein 2 [Source:MGI Symbol;Acc:MGI:2683054]
ENSMUSG00000068957	153	14	2.9921	1.49e-14	3.02e-13	4930589L23Rik	RIKEN cDNA 4930589L23 gene [Source:MGI Symbol;Acc:MGI:1923129]
ENSMUSG00000106099	8	19	-1.67858	0.00644454	0.0296341	Gm42664	predicted gene 42664 [Source:MGI Symbol;Acc:MGI:5662801]
ENSMUSG00000027804	283	495	-1.25463	7.47e-08	8.27e-07	Ppid	peptidylprolyl isomerase D (cyclophilin D) [Source:MGI Symbol;Acc:MGI:1914988]
ENSMUSG00000105135	12	26	-1.55252	0.00510013	0.0240826	Gm43667	predicted gene 43667 [Source:MGI Symbol;Acc:MGI:5663804]
ENSMUSG00000005774	499	167	1.13026	3.09e-06	2.78e-05	Rfx5	regulatory factor X, 5 (influences HLA class II expression) [Source:MGI Symbol;Acc:MGI:1858421]
ENSMUSG00000027809	778	1141	-1.00076	4e-06	3.56e-05	Etfdh	electron transferring flavoprotein, dehydrogenase [Source:MGI Symbol;Acc:MGI:106100]
ENSMUSG00000027956	113	216	-1.38201	1.99e-07	2.09e-06	Tmem144	transmembrane protein 144 [Source:MGI Symbol;Acc:MGI:1917902]
ENSMUSG00000027955	247	414	-1.19308	4.54e-07	4.57e-06	Gask1b	golgi associated kinase 1B [Source:MGI Symbol;Acc:MGI:1915909]
ENSMUSG00000084846	54	8	2.29136	1.06e-05	8.81e-05	A730011C13Rik	RIKEN cDNA A730011C13 gene [Source:MGI Symbol;Acc:MGI:2442973]
ENSMUSG00000053931	67	113	-1.20077	8.25e-05	0.000591372	Cnn3	calponin 3, acidic [Source:MGI Symbol;Acc:MGI:1919244]
ENSMUSG00000028128	48	445	-3.65715	5.43e-37	3.15e-35	F3	coagulation factor III [Source:MGI Symbol;Acc:MGI:88381]
ENSMUSG00000028019	156	511	-2.15918	2.18e-18	5.58e-17	Pdgfc	platelet-derived growth factor, C polypeptide [Source:MGI Symbol;Acc:MGI:1859631]
ENSMUSG00000039831	18	39	-1.5563	0.00104138	0.00586539	Arhgap29	Rho GTPase activating protein 29 [Source:MGI Symbol;Acc:MGI:2443818]
ENSMUSG00000013707	3463	1012	1.32629	4.95e-10	6.94e-09	Tnfaip8l2	tumor necrosis factor, alpha-induced protein 8-like 2 [Source:MGI Symbol;Acc:MGI:1917019]
ENSMUSG00000028124	3446	610	2.04942	1.37e-20	3.97e-19	Gclm	glutamate-cysteine ligase, modifier subunit [Source:MGI Symbol;Acc:MGI:104995]
ENSMUSG00000028121	767	3002	-2.41684	1.24e-27	4.95e-26	Bcar3	breast cancer anti-estrogen resistance 3 [Source:MGI Symbol;Acc:MGI:1352501]
ENSMUSG00000104554	9	42	-2.65151	3.43e-07	3.52e-06	Gm4610	predicted gene 4610 [Source:MGI Symbol;Acc:MGI:3782793]
ENSMUSG00000037325	161	47	1.32594	2.5e-05	0.000196207	Bbs7	Bardet-Biedl syndrome 7 (human) [Source:MGI Symbol;Acc:MGI:1918742]
ENSMUSG00000039735	1045	179	2.09638	1.25e-18	3.23e-17	Fnbp1l	formin binding protein 1-like [Source:MGI Symbol;Acc:MGI:1925642]
ENSMUSG00000106364	0	7	-6.07055	0.00894141	0.0390699	Gm42994	predicted gene 42994 [Source:MGI Symbol;Acc:MGI:5663131]
ENSMUSG00000053965	93	20	1.76343	7.87e-06	6.72e-05	Pde5a	phosphodiesterase 5A, cGMP-specific [Source:MGI Symbol;Acc:MGI:2651499]
ENSMUSG00000039701	59	134	-1.62949	8.59e-08	9.44e-07	Usp53	ubiquitin specific peptidase 53 [Source:MGI Symbol;Acc:MGI:2139607]
ENSMUSG00000028115	0	7	-6.07055	0.00894141	0.0390699	Bnipl	BCL2/adenovirus E1B 19kD interacting protein like [Source:MGI Symbol;Acc:MGI:2384749]
ENSMUSG00000062908	758	1363	-1.29479	2.52e-09	3.29e-08	Acadm	acyl-Coenzyme A dehydrogenase, medium chain [Source:MGI Symbol;Acc:MGI:87867]
ENSMUSG00000096225	22	1	3.87543	0.00041343	0.00257921	Lhx8	LIM homeobox protein 8 [Source:MGI Symbol;Acc:MGI:1096343]
ENSMUSG00000093738	77	0	9.06262	9.79e-16	2.12e-14	AI606473	expressed sequence AI606473 [Source:MGI Symbol;Acc:MGI:2139767]
ENSMUSG00000015702	246	77	1.22616	1.04e-05	8.68e-05	Anxa9	annexin A9 [Source:MGI Symbol;Acc:MGI:1923711]
ENSMUSG00000027993	99	8	3.16408	1.36e-11	2.22e-10	Trim2	tripartite motif-containing 2 [Source:MGI Symbol;Acc:MGI:1933163]
ENSMUSG00000041842	11	108	-3.7265	8.78e-19	2.3e-17	Fhdc1	FH2 domain containing 1 [Source:MGI Symbol;Acc:MGI:2684972]
ENSMUSG00000056498	507	1264	-1.76608	2.17e-15	4.6e-14	Tmem154	transmembrane protein 154 [Source:MGI Symbol;Acc:MGI:2444725]
ENSMUSG00000051444	10	32	-2.1106	0.000124562	0.000863614	Bbs12	Bardet-Biedl syndrome 12 (human) [Source:MGI Symbol;Acc:MGI:2686651]
ENSMUSG00000027722	202	304	-1.03762	2.15e-05	0.000170204	Spata5	spermatogenesis associated 5 [Source:MGI Symbol;Acc:MGI:1927170]
ENSMUSG00000037211	6	138	-4.93882	4.75e-28	1.91e-26	Spry1	sprouty RTK signaling antagonist 1 [Source:MGI Symbol;Acc:MGI:1345139]
ENSMUSG00000028111	952	44087	-5.98147	6.57e-121	5.94e-118	Ctsk	cathepsin K [Source:MGI Symbol;Acc:MGI:107823]
ENSMUSG00000028082	398	53	2.45792	4.2e-18	1.06e-16	Sh3d19	SH3 domain protein D19 [Source:MGI Symbol;Acc:MGI:1350923]
ENSMUSG00000044864	1620	568	1.06346	1.06e-06	1.02e-05	Ankrd50	ankyrin repeat domain 50 [Source:MGI Symbol;Acc:MGI:2139777]
ENSMUSG00000040016	18	0	6.97458	5.33e-05	0.000395957	Ptger3	prostaglandin E receptor 3 (subtype EP3) [Source:MGI Symbol;Acc:MGI:97795]
ENSMUSG00000015850	63	227	-2.29507	7.66e-16	1.67e-14	Adamtsl4	ADAMTS-like 4 [Source:MGI Symbol;Acc:MGI:2389008]
ENSMUSG00000025757	434	638	-1.00405	8.35e-06	7.08e-05	Hspa4l	heat shock protein 4 like [Source:MGI Symbol;Acc:MGI:107422]
ENSMUSG00000080727	25	2	3.1294	0.000339552	0.00216311	C920021L13Rik	RIKEN cDNA C920021L13 gene [Source:MGI Symbol;Acc:MGI:1923991]
ENSMUSG00000038543	199	72	1.01719	0.000379268	0.00238824	BC028528	cDNA sequence BC028528 [Source:MGI Symbol;Acc:MGI:2385885]
ENSMUSG00000025764	214	355	-1.1781	1.04e-06	1e-05	Jade1	jade family PHD finger 1 [Source:MGI Symbol;Acc:MGI:1925835]
ENSMUSG00000028076	193	646	-2.19053	7.49e-20	2.09e-18	Cd1d1	CD1d1 antigen [Source:MGI Symbol;Acc:MGI:107674]
ENSMUSG00000032826	21	64	-2.04862	4.42e-07	4.46e-06	Ank2	ankyrin 2, brain [Source:MGI Symbol;Acc:MGI:88025]
ENSMUSG00000059834	38	72	-1.36708	9.31e-05	0.000661504	Sclt1	sodium channel and clathrin linker 1 [Source:MGI Symbol;Acc:MGI:1914411]
ENSMUSG00000015749	762	1301	-1.22004	2e-08	2.37e-07	Anp32e	acidic (leucine-rich) nuclear phosphoprotein 32 family, member E [Source:MGI Symbol;Acc:MGI:1913721]
ENSMUSG00000015852	738	94	2.52311	9.36e-23	2.98e-21	Fcrls	Fc receptor-like S, scavenger receptor [Source:MGI Symbol;Acc:MGI:1933397]
ENSMUSG00000015854	1045	14	5.76284	3.69e-65	5.74e-63	Cd5l	CD5 antigen-like [Source:MGI Symbol;Acc:MGI:1334419]
ENSMUSG00000038495	630	212	1.12246	1.93e-06	1.79e-05	Otud7b	OTU domain containing 7B [Source:MGI Symbol;Acc:MGI:2654703]
ENSMUSG00000025766	34	50	-1.00177	0.0101038	0.0435179	D3Ertd751e	DNA segment, Chr 3, ERATO Doi 751, expressed [Source:MGI Symbol;Acc:MGI:1289213]
ENSMUSG00000045934	112	3	4.72585	3.24e-17	7.71e-16	Mtmr11	myotubularin related protein 11 [Source:MGI Symbol;Acc:MGI:2652817]
ENSMUSG00000028028	1157	415	1.03058	3.36e-06	3.02e-05	Alpk1	alpha-kinase 1 [Source:MGI Symbol;Acc:MGI:1918731]
ENSMUSG00000038486	31	1	4.36746	6.1e-06	5.29e-05	Sv2a	synaptic vesicle glycoprotein 2 a [Source:MGI Symbol;Acc:MGI:1927139]
ENSMUSG00000059994	208	32	2.24825	3.74e-12	6.38e-11	Fcrl1	Fc receptor-like 1 [Source:MGI Symbol;Acc:MGI:2442862]
ENSMUSG00000046688	3180	536	2.12007	1.08e-21	3.29e-20	Tifa	TRAF-interacting protein with forkhead-associated domain [Source:MGI Symbol;Acc:MGI:2182965]
ENSMUSG00000093577	29	73	-1.77521	2.6e-06	2.37e-05	Gm20632	predicted gene 20632 [Source:MGI Symbol;Acc:MGI:5313079]
ENSMUSG00000093507	10	0	6.13573	0.00464265	0.0220956	Gm20627	predicted gene 20627 [Source:MGI Symbol;Acc:MGI:5313074]
ENSMUSG00000015947	28825	1425	3.88975	6.89e-64	1.03e-61	Fcgr1	Fc receptor, IgG, high affinity I [Source:MGI Symbol;Acc:MGI:95498]
ENSMUSG00000027737	1128	4753	-2.52335	1.08e-30	4.99e-29	Slc7a11	solute carrier family 7 (cationic amino acid transporter, y+ system), member 11 [Source:MGI Symbol;Acc:MGI:1347355]
ENSMUSG00000103907	3	42	-4.19165	2.41e-10	3.49e-09	Gm37498	predicted gene, 37498 [Source:MGI Symbol;Acc:MGI:5610726]
ENSMUSG00000102715	51	116	-1.63123	2.39e-07	2.49e-06	Gm6209	predicted gene 6209 [Source:MGI Symbol;Acc:MGI:3643374]
ENSMUSG00000102895	23	56	-1.72593	2.69e-05	0.000210515	5830415G21Rik	RIKEN cDNA 5830415G21 gene [Source:MGI Symbol;Acc:MGI:1923259]
ENSMUSG00000104068	11	50	-2.61711	2.87e-08	3.34e-07	Gm37199	predicted gene, 37199 [Source:MGI Symbol;Acc:MGI:5610427]
ENSMUSG00000023087	133	1294	-3.72933	1.74e-49	1.57e-47	Noct	nocturnin [Source:MGI Symbol;Acc:MGI:109382]
ENSMUSG00000103313	2	68	-5.43765	1.73e-17	4.19e-16	Gm38357	predicted gene, 38357 [Source:MGI Symbol;Acc:MGI:5611585]
ENSMUSG00000041220	45	78	-1.23932	0.000228579	0.00150592	Elovl6	ELOVL family member 6, elongation of long chain fatty acids (yeast) [Source:MGI Symbol;Acc:MGI:2156528]
ENSMUSG00000049288	392	115	1.31999	2.42e-07	2.51e-06	Lix1l	Lix1-like [Source:MGI Symbol;Acc:MGI:3036267]
ENSMUSG00000028010	164	247	-1.0386	4.32e-05	0.00032629	Gar1	GAR1 ribonucleoprotein [Source:MGI Symbol;Acc:MGI:1930948]
ENSMUSG00000027997	396	692	-1.2534	3.09e-08	3.59e-07	Casp6	caspase 6 [Source:MGI Symbol;Acc:MGI:1312921]
ENSMUSG00000087440	15	28	-1.34053	0.00834208	0.0369027	4930577N17Rik	RIKEN cDNA 4930577N17 gene [Source:MGI Symbol;Acc:MGI:1914996]
ENSMUSG00000037152	264	472	-1.28622	4.52e-08	5.14e-07	Ndufc1	NADH:ubiquinone oxidoreductase subunit C1 [Source:MGI Symbol;Acc:MGI:1913627]
ENSMUSG00000028100	3	16	-2.80521	0.000700954	0.0041105	Nudt17	nudix (nucleoside diphosphate linked moiety X)-type motif 17 [Source:MGI Symbol;Acc:MGI:1925623]
ENSMUSG00000097885	34	7	1.81616	0.00266073	0.0135007	5031434O11Rik	RIKEN cDNA 5031434O11 gene [Source:MGI Symbol;Acc:MGI:1923230]
ENSMUSG00000074604	320	89	1.3967	1.52e-07	1.62e-06	Mgst2	microsomal glutathione S-transferase 2 [Source:MGI Symbol;Acc:MGI:2448481]
ENSMUSG00000044167	238	419	-1.26391	1.08e-07	1.18e-06	Foxo1	forkhead box O1 [Source:MGI Symbol;Acc:MGI:1890077]
ENSMUSG00000105769	137	41	1.28985	5.91e-05	0.000435038	Gm43351	predicted gene 43351 [Source:MGI Symbol;Acc:MGI:5663488]
ENSMUSG00000028071	10	71	-3.25773	9.08e-13	1.62e-11	Sh2d2a	SH2 domain containing 2A [Source:MGI Symbol;Acc:MGI:1351596]
ENSMUSG00000004885	0	7	-6.07055	0.00894141	0.0390699	Crabp2	cellular retinoic acid binding protein II [Source:MGI Symbol;Acc:MGI:88491]
ENSMUSG00000038256	1573	200	2.52638	1.19e-26	4.5e-25	Bcl9	B cell CLL/lymphoma 9 [Source:MGI Symbol;Acc:MGI:1924828]
ENSMUSG00000105843	23	0	7.32572	4.54e-06	4e-05	Gm19439	predicted gene, 19439 [Source:MGI Symbol;Acc:MGI:5011624]
ENSMUSG00000038170	850	1564	-1.32799	8.54e-10	1.17e-08	Pde4dip	phosphodiesterase 4D interacting protein (myomegalin) [Source:MGI Symbol;Acc:MGI:1891434]
ENSMUSG00000027878	11397	3648	1.19502	1.04e-08	1.27e-07	Notch2	notch 2 [Source:MGI Symbol;Acc:MGI:97364]
ENSMUSG00000043468	0	10	-6.57867	0.00126829	0.0069565	Adam30	a disintegrin and metallopeptidase domain 30 [Source:MGI Symbol;Acc:MGI:1918328]
ENSMUSG00000027875	52	78	-1.03135	0.00229438	0.011907	Hmgcs2	3-hydroxy-3-methylglutaryl-Coenzyme A synthase 2 [Source:MGI Symbol;Acc:MGI:101939]
ENSMUSG00000053398	286	1261	-2.58831	1.13e-28	4.72e-27	Phgdh	3-phosphoglycerate dehydrogenase [Source:MGI Symbol;Acc:MGI:1355330]
ENSMUSG00000050064	21	3	2.31883	0.00664724	0.0303571	Zfp697	zinc finger protein 697 [Source:MGI Symbol;Acc:MGI:2139736]
ENSMUSG00000001420	15	51	-2.20315	1.12e-06	1.08e-05	Tmem79	transmembrane protein 79 [Source:MGI Symbol;Acc:MGI:1919163]
ENSMUSG00000040943	687	1235	-1.29438	3.2e-09	4.12e-08	Tet2	tet methylcytosine dioxygenase 2 [Source:MGI Symbol;Acc:MGI:2443298]
ENSMUSG00000037994	47	0	8.35215	5.04e-10	7.05e-09	Slc9b2	solute carrier family 9, subfamily B (NHA2, cation proton antiporter 2), member 2 [Source:MGI Symbol;Acc:MGI:2140077]
ENSMUSG00000091223	11	26	-1.6765	0.00266073	0.0135007	Gm8775	predicted gene 8775 [Source:MGI Symbol;Acc:MGI:3646219]
ENSMUSG00000106639	0	12	-6.83919	0.000352487	0.00223272	Gm43121	predicted gene 43121 [Source:MGI Symbol;Acc:MGI:5663258]
ENSMUSG00000053957	23	4	2.04651	0.00662995	0.0303571	Gm12474	predicted gene 12474 [Source:MGI Symbol;Acc:MGI:3649378]
ENSMUSG00000106227	29	2	3.34239	4.68e-05	0.000351273	Gm43464	predicted gene 43464 [Source:MGI Symbol;Acc:MGI:5663601]
ENSMUSG00000043542	265	65	1.57749	2.11e-08	2.49e-07	Zc2hc1a	zinc finger, C2HC-type containing 1A [Source:MGI Symbol;Acc:MGI:1914556]
ENSMUSG00000040269	141	307	-1.57	5.32e-10	7.42e-09	Mrps28	mitochondrial ribosomal protein S28 [Source:MGI Symbol;Acc:MGI:1913480]
ENSMUSG00000027864	884	4016	-2.63188	2.72e-32	1.32e-30	Ptgfrn	prostaglandin F2 receptor negative regulator [Source:MGI Symbol;Acc:MGI:1277114]
ENSMUSG00000027863	25	2125	-6.84959	2.17e-105	1.28e-102	Cd2	CD2 antigen [Source:MGI Symbol;Acc:MGI:88320]
ENSMUSG00000042035	12	210	-4.5612	3.07e-33	1.55e-31	Igsf3	immunoglobulin superfamily, member 3 [Source:MGI Symbol;Acc:MGI:1926158]
ENSMUSG00000028164	1482	2606	-1.26264	2.65e-09	3.45e-08	Manba	mannosidase, beta A, lysosomal [Source:MGI Symbol;Acc:MGI:88175]
ENSMUSG00000104693	1	15	-4.17103	0.000252789	0.00164814	Gm42941	predicted gene 42941 [Source:MGI Symbol;Acc:MGI:5663078]
ENSMUSG00000044313	2	32	-4.3527	6.94e-09	8.66e-08	Mab21l3	mab-21-like 3 [Source:MGI Symbol;Acc:MGI:2446273]
ENSMUSG00000028063	5121	7850	-1.06468	3.1e-07	3.2e-06	Lmna	lamin A [Source:MGI Symbol;Acc:MGI:96794]
ENSMUSG00000069114	23	215	-3.66475	1.5e-27	5.97e-26	Zbtb10	zinc finger and BTB domain containing 10 [Source:MGI Symbol;Acc:MGI:2139883]
ENSMUSG00000097365	29	4	2.37907	0.000758987	0.00442123	C030034L19Rik	RIKEN cDNA C030034L19 gene [Source:MGI Symbol;Acc:MGI:2444519]
ENSMUSG00000041355	1700	2846	-1.19177	1.71e-08	2.05e-07	Ssr2	signal sequence receptor, beta [Source:MGI Symbol;Acc:MGI:1913506]
ENSMUSG00000103485	0	10	-6.57867	0.00126829	0.0069565	Gm38001	predicted gene, 38001 [Source:MGI Symbol;Acc:MGI:5611229]
ENSMUSG00000027860	58	4	3.37549	2.82e-08	3.29e-07	Vangl1	VANGL planar cell polarity 1 [Source:MGI Symbol;Acc:MGI:2159344]
ENSMUSG00000027508	1801	2893	-1.13214	8.04e-08	8.85e-07	Pag1	phosphoprotein associated with glycosphingolipid microdomains 1 [Source:MGI Symbol;Acc:MGI:2443160]
ENSMUSG00000027858	43	10	1.64556	0.00118125	0.00657633	Tspan2	tetraspanin 2 [Source:MGI Symbol;Acc:MGI:1917997]
ENSMUSG00000053897	185	61	1.15084	9.33e-05	0.000662642	Slc39a8	solute carrier family 39 (metal ion transporter), member 8 [Source:MGI Symbol;Acc:MGI:1914797]
ENSMUSG00000027797	6	51	-3.5046	6.53e-11	1e-09	Dclk1	doublecortin-like kinase 1 [Source:MGI Symbol;Acc:MGI:1330861]
ENSMUSG00000103735	83	139	-1.19093	4.26e-05	0.000321901	Gm38317	predicted gene, 38317 [Source:MGI Symbol;Acc:MGI:5611545]
ENSMUSG00000046818	12	1	3.00877	0.00788025	0.0350797	Ddit4l	DNA-damage-inducible transcript 4-like [Source:MGI Symbol;Acc:MGI:1920534]
ENSMUSG00000074212	944	1461	-1.07842	5.39e-07	5.37e-06	Dnajb14	DnaJ heat shock protein family (Hsp40) member B14 [Source:MGI Symbol;Acc:MGI:1917854]
ENSMUSG00000027803	5	714	-7.56546	8.6e-81	2.49e-78	Wwtr1	WW domain containing transcription regulator 1 [Source:MGI Symbol;Acc:MGI:1917649]
ENSMUSG00000027805	48	7	2.31188	2.91e-05	0.000225254	Pfn2	profilin 2 [Source:MGI Symbol;Acc:MGI:97550]
ENSMUSG00000027555	2199	667	1.27252	4.24e-09	5.4e-08	Car13	carbonic anhydrase 13 [Source:MGI Symbol;Acc:MGI:1931322]
ENSMUSG00000027556	283	486	-1.22817	1.37e-07	1.47e-06	Car1	carbonic anhydrase 1 [Source:MGI Symbol;Acc:MGI:88268]
ENSMUSG00000036432	294	505	-1.2285	1.32e-07	1.42e-06	Siah2	siah E3 ubiquitin protein ligase 2 [Source:MGI Symbol;Acc:MGI:108062]
ENSMUSG00000027562	85	143	-1.19753	2.7e-05	0.000210641	Car2	carbonic anhydrase 2 [Source:MGI Symbol;Acc:MGI:88269]
ENSMUSG00000095788	416	759	-1.31565	5.34e-09	6.75e-08	Sirpb1a	signal-regulatory protein beta 1A [Source:MGI Symbol;Acc:MGI:2444824]
ENSMUSG00000028152	373	1106	-2.01612	7.28e-19	1.93e-17	Tspan5	tetraspanin 5 [Source:MGI Symbol;Acc:MGI:1928096]
ENSMUSG00000074677	1101	2769	-1.77885	1.38e-16	3.16e-15	Sirpb1c	signal-regulatory protein beta 1C [Source:MGI Symbol;Acc:MGI:3807521]
ENSMUSG00000078780	279	847	-2.04996	1.11e-18	2.91e-17	Gm5150	predicted gene 5150 [Source:MGI Symbol;Acc:MGI:3779469]
ENSMUSG00000050075	17	160	-3.67166	6.98e-24	2.37e-22	Gpr171	G protein-coupled receptor 171 [Source:MGI Symbol;Acc:MGI:2442043]
ENSMUSG00000027848	69	470	-3.21374	5.62e-32	2.68e-30	Olfml3	olfactomedin-like 3 [Source:MGI Symbol;Acc:MGI:1914877]
ENSMUSG00000028060	1375	494	1.02826	2.77e-06	2.52e-05	Khdc4	KH domain containing 4, pre-mRNA splicing factor [Source:MGI Symbol;Acc:MGI:1921450]
ENSMUSG00000048106	290	97	1.13071	1.96e-05	0.000155806	4632415L05Rik	RIKEN cDNA 4632415L05 gene [Source:MGI Symbol;Acc:MGI:1918058]
ENSMUSG00000032952	24	39	-1.14413	0.00878151	0.0386632	Ap4b1	adaptor-related protein complex AP-4, beta 1 [Source:MGI Symbol;Acc:MGI:1337130]
ENSMUSG00000027765	76	293	-2.39305	1.96e-18	5.05e-17	P2ry1	purinergic receptor P2Y, G-protein coupled 1 [Source:MGI Symbol;Acc:MGI:105049]
ENSMUSG00000027843	620	101	2.16831	1.67e-17	4.06e-16	Ptpn22	protein tyrosine phosphatase, non-receptor type 22 (lymphoid) [Source:MGI Symbol;Acc:MGI:107170]
ENSMUSG00000003617	568	18	4.52331	6.95e-42	4.81e-40	Cp	ceruloplasmin [Source:MGI Symbol;Acc:MGI:88476]
ENSMUSG00000027615	1813	554	1.26183	7.51e-09	9.33e-08	Hps3	HPS3, biogenesis of lysosomal organelles complex 2 subunit 1 [Source:MGI Symbol;Acc:MGI:2153839]
ENSMUSG00000001865	117	1	6.27871	7.29e-20	2.03e-18	Cpa3	carboxypeptidase A3, mast cell [Source:MGI Symbol;Acc:MGI:88479]
ENSMUSG00000105504	9161	439	3.93445	4.43e-62	6.18e-60	Gbp5	guanylate binding protein 5 [Source:MGI Symbol;Acc:MGI:2429943]
ENSMUSG00000041263	109	181	-1.17903	1.51e-05	0.000122483	Rusc1	RUN and SH3 domain containing 1 [Source:MGI Symbol;Acc:MGI:1919546]
ENSMUSG00000040253	4290	659	2.25401	1.8e-24	6.25e-23	Gbp7	guanylate binding protein 7 [Source:MGI Symbol;Acc:MGI:2444421]
ENSMUSG00000059743	26	63	-1.71971	9.04e-06	7.62e-05	Fdps	farnesyl diphosphate synthetase [Source:MGI Symbol;Acc:MGI:104888]
ENSMUSG00000028268	7992	706	3.05219	1.64e-41	1.11e-39	Gbp3	guanylate binding protein 3 [Source:MGI Symbol;Acc:MGI:1926263]
ENSMUSG00000028270	23281	1499	3.50855	4.84e-54	5.03e-52	Gbp2	guanylate binding protein 2 [Source:MGI Symbol;Acc:MGI:102772]
ENSMUSG00000028051	11	34	-2.06215	9.19e-05	0.000653502	Hcn3	hyperpolarization-activated, cyclic nucleotide-gated K+ 3 [Source:MGI Symbol;Acc:MGI:1298211]
ENSMUSG00000032902	223	2056	-3.6523	2.76e-51	2.62e-49	Slc16a1	solute carrier family 16 (monocarboxylic acid transporters), member 1 [Source:MGI Symbol;Acc:MGI:106013]
ENSMUSG00000040213	58	139	-1.70691	1.75e-08	2.09e-07	Kyat3	kynurenine aminotransferase 3 [Source:MGI Symbol;Acc:MGI:2677849]
ENSMUSG00000055865	2	11	-2.82118	0.00444385	0.0213497	Tafa3	TAFA chemokine like family member 3 [Source:MGI Symbol;Acc:MGI:3046463]
ENSMUSG00000002228	12	183	-4.36276	7.84e-30	3.45e-28	Ppm1j	protein phosphatase 1J [Source:MGI Symbol;Acc:MGI:1919137]
ENSMUSG00000002233	2069	3585	-1.24142	3.85e-09	4.92e-08	Rhoc	ras homolog family member C [Source:MGI Symbol;Acc:MGI:106028]
ENSMUSG00000032657	345	43	2.55281	4.37e-18	1.1e-16	Fam189b	family with sequence similarity 189, member B [Source:MGI Symbol;Acc:MGI:1915771]
ENSMUSG00000002227	6627	333	3.8659	2.63e-59	3.4e-57	Mov10	Mov10 RISC complex RNA helicase [Source:MGI Symbol;Acc:MGI:97054]
ENSMUSG00000027822	372	547	-1.00439	1.08e-05	8.98e-05	Slc33a1	solute carrier family 33 (acetyl-CoA transporter), member 1 [Source:MGI Symbol;Acc:MGI:1332247]
ENSMUSG00000042784	7	21	-2.01121	0.00285251	0.0143604	Muc1	mucin 1, transmembrane [Source:MGI Symbol;Acc:MGI:97231]
ENSMUSG00000042766	78	183	-1.6769	3.04e-09	3.92e-08	Trim46	tripartite motif-containing 46 [Source:MGI Symbol;Acc:MGI:2673000]
ENSMUSG00000040896	2	26	-4.05424	3.02e-07	3.12e-06	Kcnd3	potassium voltage-gated channel, Shal-related family, member 3 [Source:MGI Symbol;Acc:MGI:1928743]
ENSMUSG00000048458	62	93	-1.03168	0.00117879	0.00656898	Inka2	inka box actin regulator 2 [Source:MGI Symbol;Acc:MGI:1923497]
ENSMUSG00000039304	3629	120	4.46882	2.75e-68	4.94e-66	Tnfsf10	tumor necrosis factor (ligand) superfamily, member 10 [Source:MGI Symbol;Acc:MGI:107414]
ENSMUSG00000027827	71	12	2.10662	3.29e-06	2.95e-05	Kcnab1	potassium voltage-gated channel, shaker-related subfamily, beta member 1 [Source:MGI Symbol;Acc:MGI:109155]
ENSMUSG00000034640	973	3187	-2.15996	5.54e-23	1.78e-21	Tiparp	TCDD-inducible poly(ADP-ribose) polymerase [Source:MGI Symbol;Acc:MGI:2159210]
ENSMUSG00000027829	1952	3812	-1.41396	2.31e-11	3.68e-10	Ccnl1	cyclin L1 [Source:MGI Symbol;Acc:MGI:1922664]
ENSMUSG00000103041	78	204	-1.83354	6.59e-11	1.01e-09	Gm37305	predicted gene, 37305 [Source:MGI Symbol;Acc:MGI:5610533]
ENSMUSG00000040809	10778	1460045	-7.53019	6.53e-169	2.36e-165	Chil3	chitinase-like 3 [Source:MGI Symbol;Acc:MGI:1330860]
ENSMUSG00000063779	0	361	-11.7378	9.37e-59	1.19e-56	Chil4	chitinase-like 4 [Source:MGI Symbol;Acc:MGI:1341098]
ENSMUSG00000106373	7	1442	-8.10561	7.88e-105	4.38e-102	Gm6522	predicted gene 6522 [Source:MGI Symbol;Acc:MGI:3648401]
ENSMUSG00000028197	0	12	-6.83919	0.000352487	0.00223272	Col24a1	collagen, type XXIV, alpha 1 [Source:MGI Symbol;Acc:MGI:1918605]
ENSMUSG00000028044	183	326	-1.28079	2.07e-07	2.17e-06	Cks1b	CDC28 protein kinase 1b [Source:MGI Symbol;Acc:MGI:1889208]
ENSMUSG00000049404	3	168	-6.18893	3.71e-35	2.03e-33	Rarres1	retinoic acid receptor responder (tazarotene induced) 1 [Source:MGI Symbol;Acc:MGI:1924461]
ENSMUSG00000028194	11	30	-1.88217	0.000608709	0.00364419	Ddah1	dimethylarginine dimethylaminohydrolase 1 [Source:MGI Symbol;Acc:MGI:1916469]
ENSMUSG00000098108	1	13	-3.96613	0.000794618	0.00460099	Gm27008	predicted gene, 27008 [Source:MGI Symbol;Acc:MGI:5504123]
ENSMUSG00000047959	9	1305	-7.60552	1.69e-99	8.3e-97	Kcna3	potassium voltage-gated channel, shaker-related subfamily, member 3 [Source:MGI Symbol;Acc:MGI:96660]
ENSMUSG00000056145	36	3151	-6.89438	3.66e-115	2.94e-112	AI504432	expressed sequence AI504432 [Source:MGI Symbol;Acc:MGI:2139742]
ENSMUSG00000036863	3	101	-5.45543	4.83e-24	1.66e-22	Syde2	synapse defective 1, Rho GTPase, homolog 2 (C. elegans) [Source:MGI Symbol;Acc:MGI:3036264]
ENSMUSG00000036853	631	2042	-2.14245	4.62e-22	1.44e-20	Mcoln3	mucolipin 3 [Source:MGI Symbol;Acc:MGI:1890500]
ENSMUSG00000027952	304	738	-1.72751	6.21e-14	1.21e-12	Pmvk	phosphomevalonate kinase [Source:MGI Symbol;Acc:MGI:1915853]
ENSMUSG00000000794	28	2034	-6.62384	4.21e-102	2.18e-99	Kcnn3	potassium intermediate/small conductance calcium-activated channel, subfamily N, member 3 [Source:MGI Symbol;Acc:MGI:2153183]
ENSMUSG00000011008	4063	600	2.31087	1.99e-25	7.13e-24	Mcoln2	mucolipin 2 [Source:MGI Symbol;Acc:MGI:1915529]
ENSMUSG00000028188	14	27	-1.38681	0.00660661	0.0302911	Spata1	spermatogenesis associated 1 [Source:MGI Symbol;Acc:MGI:1918201]
ENSMUSG00000027951	10071	1407	2.39099	3.8e-28	1.54e-26	Adar	adenosine deaminase, RNA-specific [Source:MGI Symbol;Acc:MGI:1889575]
ENSMUSG00000004032	137	39	1.36181	2.94e-05	0.000227574	Gstm5	glutathione S-transferase, mu 5 [Source:MGI Symbol;Acc:MGI:1309466]
ENSMUSG00000004035	14	1	3.22872	0.00444385	0.0213497	Gstm7	glutathione S-transferase, mu 7 [Source:MGI Symbol;Acc:MGI:1915562]
ENSMUSG00000060671	1017	304	1.29345	1.23e-08	1.49e-07	Atp8b2	ATPase, class I, type 8B, member 2 [Source:MGI Symbol;Acc:MGI:1859660]
ENSMUSG00000040562	176	35	1.87855	6.38e-09	8e-08	Gstm2	glutathione S-transferase, mu 2 [Source:MGI Symbol;Acc:MGI:95861]
ENSMUSG00000005034	2927	836	1.3593	2.3e-10	3.34e-09	Prkacb	protein kinase, cAMP dependent, catalytic, beta [Source:MGI Symbol;Acc:MGI:97594]
ENSMUSG00000058135	5205	1161	1.716	1.07e-15	2.31e-14	Gstm1	glutathione S-transferase, mu 1 [Source:MGI Symbol;Acc:MGI:95860]
ENSMUSG00000039221	190	410	-1.55734	1.28e-10	1.91e-09	Rpl22l1	ribosomal protein L22 like 1 [Source:MGI Symbol;Acc:MGI:1915278]
ENSMUSG00000063600	0	34	-8.33351	2.46e-10	3.55e-09	Egfem1	EGF-like and EMI domain containing 1 [Source:MGI Symbol;Acc:MGI:1922990]
ENSMUSG00000000001	2412	3960	-1.16366	3.02e-08	3.5e-07	Gnai3	guanine nucleotide binding protein (G protein), alpha inhibiting 3 [Source:MGI Symbol;Acc:MGI:95773]
ENSMUSG00000050947	119	26	1.74184	1.37e-06	1.3e-05	Amigo1	adhesion molecule with Ig like domain 1 [Source:MGI Symbol;Acc:MGI:2653612]
ENSMUSG00000105357	3	16	-2.80521	0.000700954	0.0041105	Gm42647	predicted gene 42647 [Source:MGI Symbol;Acc:MGI:5662784]
ENSMUSG00000068747	2977	11661	-2.41814	5.5e-29	2.34e-27	Sort1	sortilin 1 [Source:MGI Symbol;Acc:MGI:1338015]
ENSMUSG00000068744	84	304	-2.30207	1.25e-17	3.06e-16	Psrc1	proline/serine-rich coiled-coil 1 [Source:MGI Symbol;Acc:MGI:1913099]
ENSMUSG00000037661	274	781	-1.95902	3.2e-17	7.62e-16	Gpr160	G protein-coupled receptor 160 [Source:MGI Symbol;Acc:MGI:1919112]
ENSMUSG00000027883	1038	186	2.03138	1.06e-17	2.62e-16	Gpsm2	G-protein signalling modulator 2 (AGS3-like, C. elegans) [Source:MGI Symbol;Acc:MGI:1923373]
ENSMUSG00000037643	456	674	-1.01192	6.13e-06	5.31e-05	Prkci	protein kinase C, iota [Source:MGI Symbol;Acc:MGI:99260]
ENSMUSG00000045326	12	131	-3.88082	2.08e-22	6.54e-21	Fndc7	fibronectin type III domain containing 7 [Source:MGI Symbol;Acc:MGI:2443535]
ENSMUSG00000027660	1901	4682	-1.74872	2.24e-16	5.07e-15	Skil	SKI-like [Source:MGI Symbol;Acc:MGI:106203]
ENSMUSG00000040339	2518	805	1.19668	2.36e-08	2.78e-07	Fam102b	family with sequence similarity 102, member B [Source:MGI Symbol;Acc:MGI:3036259]
ENSMUSG00000027932	7	53	-3.34244	1.42e-10	2.1e-09	Slc27a3	solute carrier family 27 (fatty acid transporter), member 3 [Source:MGI Symbol;Acc:MGI:1347358]
ENSMUSG00000106108	0	10	-6.57867	0.00126829	0.0069565	Gm43221	predicted gene 43221 [Source:MGI Symbol;Acc:MGI:5663358]
ENSMUSG00000033721	1226	385	1.22237	4.09e-08	4.67e-07	Vav3	vav 3 oncogene [Source:MGI Symbol;Acc:MGI:1888518]
ENSMUSG00000027931	22	57	-1.81514	1.06e-05	8.8e-05	Npr1	natriuretic peptide receptor 1 [Source:MGI Symbol;Acc:MGI:97371]
ENSMUSG00000105509	29	52	-1.28666	0.00108855	0.00611086	C130013H08Rik	RIKEN cDNA C130013H08 gene [Source:MGI Symbol;Acc:MGI:3697343]
ENSMUSG00000027669	1458	71	3.90959	5.21e-49	4.67e-47	Gnb4	guanine nucleotide binding protein (G protein), beta 4 [Source:MGI Symbol;Acc:MGI:104581]
ENSMUSG00000001020	64	2	4.4805	2.59e-11	4.09e-10	S100a4	S100 calcium binding protein A4 [Source:MGI Symbol;Acc:MGI:1330282]
ENSMUSG00000001025	6357	1727	1.43159	1.27e-11	2.07e-10	S100a6	S100 calcium binding protein A6 (calcyclin) [Source:MGI Symbol;Acc:MGI:1339467]
ENSMUSG00000056054	5881	131	5.03886	2.06e-84	6.68e-82	S100a8	S100 calcium binding protein A8 (calgranulin A) [Source:MGI Symbol;Acc:MGI:88244]
ENSMUSG00000056071	21446	181	6.43931	3.26e-127	4.1e-124	S100a9	S100 calcium binding protein A9 (calgranulin B) [Source:MGI Symbol;Acc:MGI:1338947]
ENSMUSG00000052415	46	98	-1.53662	2.6e-06	2.37e-05	Tchh	trichohyalin [Source:MGI Symbol;Acc:MGI:2177944]
ENSMUSG00000070583	15	46	-2.05461	9.37e-06	7.89e-05	Fv1	Friend virus susceptibility 1 [Source:MGI Symbol;Acc:MGI:95595]
ENSMUSG00000028811	485	873	-1.29618	6.17e-09	7.74e-08	Yars	tyrosyl-tRNA synthetase [Source:MGI Symbol;Acc:MGI:2147627]
ENSMUSG00000034926	591	2001	-2.20765	3.46e-23	1.13e-21	Dhcr24	24-dehydrocholesterol reductase [Source:MGI Symbol;Acc:MGI:1922004]
ENSMUSG00000043572	126	40	1.20476	0.000258465	0.00168098	Pars2	prolyl-tRNA synthetase (mitochondrial)(putative) [Source:MGI Symbol;Acc:MGI:2386296]
ENSMUSG00000047945	17788	621	4.3915	2.87e-75	6.42e-73	Marcksl1	MARCKS-like 1 [Source:MGI Symbol;Acc:MGI:97143]
ENSMUSG00000000409	52	98	-1.36026	2.11e-05	0.000167117	Lck	lymphocyte protein tyrosine kinase [Source:MGI Symbol;Acc:MGI:96756]
ENSMUSG00000050493	21	3	2.31883	0.00664724	0.0303571	Fam167b	family with sequence similarity 167, member B [Source:MGI Symbol;Acc:MGI:2668032]
ENSMUSG00000029009	13426	654	3.91094	1.37e-62	1.95e-60	Mthfr	methylenetetrahydrofolate reductase [Source:MGI Symbol;Acc:MGI:106639]
ENSMUSG00000070729	195	437	-1.61188	2.31e-11	3.66e-10	Gm12966	predicted gene 12966 [Source:MGI Symbol;Acc:MGI:3652043]
ENSMUSG00000006442	271	556	-1.48473	1.84e-10	2.68e-09	Srm	spermidine synthase [Source:MGI Symbol;Acc:MGI:102690]
ENSMUSG00000063172	94	34	1.01643	0.00487129	0.0230963	Hspb11	heat shock protein family B (small), member 11 [Source:MGI Symbol;Acc:MGI:1920188]
ENSMUSG00000028977	154	274	-1.27889	4.42e-07	4.46e-06	Casz1	castor zinc finger 1 [Source:MGI Symbol;Acc:MGI:1196251]
ENSMUSG00000066150	5671	2057	1.01459	1.27e-06	1.21e-05	Slc31a1	solute carrier family 31, member 1 [Source:MGI Symbol;Acc:MGI:1333843]
ENSMUSG00000066148	1314	350	1.45983	7.99e-11	1.22e-09	Prpf4	pre-mRNA processing factor 4 [Source:MGI Symbol;Acc:MGI:1917302]
ENSMUSG00000028773	806	45	3.71122	6.4e-39	3.96e-37	Fabp3	fatty acid binding protein 3, muscle and heart [Source:MGI Symbol;Acc:MGI:95476]
ENSMUSG00000078532	233	30	2.50468	1.34e-14	2.73e-13	Nkain1	Na+/K+ transporting ATPase interacting 1 [Source:MGI Symbol;Acc:MGI:1914399]
ENSMUSG00000059810	446	116	1.49364	3.78e-09	4.83e-08	Rgs3	regulator of G-protein signaling 3 [Source:MGI Symbol;Acc:MGI:1354734]
ENSMUSG00000028356	24	3	2.51024	0.00169524	0.00905444	Ambp	alpha 1 microglobulin/bikunin precursor [Source:MGI Symbol;Acc:MGI:88002]
ENSMUSG00000025743	34600	6853	1.88751	4.99e-19	1.34e-17	Sdc3	syndecan 3 [Source:MGI Symbol;Acc:MGI:1349163]
ENSMUSG00000034610	798	127	2.20219	5.05e-19	1.35e-17	Tut4	terminal uridylyl transferase 4 [Source:MGI Symbol;Acc:MGI:2445126]
ENSMUSG00000063800	1474	405	1.41507	1.94e-10	2.83e-09	Prpf38a	PRP38 pre-mRNA processing factor 38 (yeast) domain containing A [Source:MGI Symbol;Acc:MGI:1916962]
ENSMUSG00000039911	46	264	-2.96533	1.93e-23	6.38e-22	Spsb1	splA/ryanodine receptor domain and SOCS box containing 1 [Source:MGI Symbol;Acc:MGI:1921896]
ENSMUSG00000028980	2927	1023	1.0681	5.05e-07	5.05e-06	H6pd	hexose-6-phosphate dehydrogenase (glucose 1-dehydrogenase) [Source:MGI Symbol;Acc:MGI:2140356]
ENSMUSG00000102813	87	21	1.59734	4.88e-05	0.000365868	Gm37795	predicted gene, 37795 [Source:MGI Symbol;Acc:MGI:5611023]
ENSMUSG00000047875	326	519	-1.11895	1.17e-06	1.12e-05	Gpr157	G protein-coupled receptor 157 [Source:MGI Symbol;Acc:MGI:2442046]
ENSMUSG00000028976	2	12	-2.94556	0.00250381	0.0127739	Slc2a5	solute carrier family 2 (facilitated glucose transporter), member 5 [Source:MGI Symbol;Acc:MGI:1928369]
ENSMUSG00000028972	1	12	-3.85162	0.00250381	0.0127739	Car6	carbonic anhydrase 6 [Source:MGI Symbol;Acc:MGI:1333786]
ENSMUSG00000034557	51	177	-2.2404	7.9e-14	1.52e-12	Zfyve9	zinc finger, FYVE domain containing 9 [Source:MGI Symbol;Acc:MGI:2652838]
ENSMUSG00000028362	150	36	1.60762	1.07e-06	1.03e-05	Tnfsf8	tumor necrosis factor (ligand) superfamily, member 8 [Source:MGI Symbol;Acc:MGI:88328]
ENSMUSG00000039852	5015	660	2.47709	7.63e-29	3.23e-27	Rere	arginine glutamic acid dipeptide (RE) repeats [Source:MGI Symbol;Acc:MGI:2683486]
ENSMUSG00000085213	126	7	3.70151	1.39e-15	3e-14	Gm13091	predicted gene 13091 [Source:MGI Symbol;Acc:MGI:3649653]
ENSMUSG00000028967	252	1821	-3.30093	1.49e-43	1.08e-41	Errfi1	ERBB receptor feedback inhibitor 1 [Source:MGI Symbol;Acc:MGI:1921405]
ENSMUSG00000028965	18	39	-1.5563	0.00104138	0.00586539	Tnfrsf9	tumor necrosis factor receptor superfamily, member 9 [Source:MGI Symbol;Acc:MGI:1101059]
ENSMUSG00000008305	292	528	-1.30258	2.08e-08	2.46e-07	Tle1	transducin-like enhancer of split 1 [Source:MGI Symbol;Acc:MGI:104636]
ENSMUSG00000084910	2	12	-2.94556	0.00250381	0.0127739	C630043F03Rik	RIKEN cDNA C630043F03 gene [Source:MGI Symbol;Acc:MGI:1915535]
ENSMUSG00000039713	26	58	-1.60062	4.93e-05	0.000368933	Plekhg5	pleckstrin homology domain containing, family G (with RhoGef domain) member 5 [Source:MGI Symbol;Acc:MGI:2652860]
ENSMUSG00000066042	74	20	1.43429	0.000395595	0.00248348	Med18	mediator complex subunit 18 [Source:MGI Symbol;Acc:MGI:1914469]
ENSMUSG00000083512	38	71	-1.34693	0.000147678	0.00100949	Gm12749	predicted gene 12749 [Source:MGI Symbol;Acc:MGI:3652196]
ENSMUSG00000056529	7948	2713	1.10224	1.33e-07	1.42e-06	Ptafr	platelet-activating factor receptor [Source:MGI Symbol;Acc:MGI:106066]
ENSMUSG00000028555	54	143	-1.85063	1.14e-09	1.55e-08	Ttc39a	tetratricopeptide repeat domain 39A [Source:MGI Symbol;Acc:MGI:2444350]
ENSMUSG00000037752	891	161	2.01922	4.94e-17	1.16e-15	Xkr8	X-linked Kx blood group related 8 [Source:MGI Symbol;Acc:MGI:2685877]
ENSMUSG00000037731	19296	3121	2.17975	2.91e-24	1e-22	Themis2	thymocyte selection associated family member 2 [Source:MGI Symbol;Acc:MGI:2446213]
ENSMUSG00000028943	36	78	-1.5601	1.42e-05	0.000115917	Espn	espin [Source:MGI Symbol;Acc:MGI:1861630]
ENSMUSG00000028940	1	20	-4.58354	1.36e-06	1.28e-05	Hes2	hes family bHLH transcription factor 2 [Source:MGI Symbol;Acc:MGI:1098624]
ENSMUSG00000028937	1942	543	1.38991	2.05e-10	2.99e-09	Acot7	acyl-CoA thioesterase 7 [Source:MGI Symbol;Acc:MGI:1917275]
ENSMUSG00000037692	113	203	-1.2925	1.27e-06	1.21e-05	Ahdc1	AT hook, DNA binding motif, containing 1 [Source:MGI Symbol;Acc:MGI:2444218]
ENSMUSG00000049649	0	15	-7.15859	2.86e-05	0.00022176	Gpr3	G-protein coupled receptor 3 [Source:MGI Symbol;Acc:MGI:101908]
ENSMUSG00000005045	11	446	-5.77145	1.49e-57	1.8e-55	Chd5	chromodomain helicase DNA binding protein 5 [Source:MGI Symbol;Acc:MGI:3036258]
ENSMUSG00000085179	0	7	-6.07055	0.00894141	0.0390699	Gm13645	predicted gene 13645 [Source:MGI Symbol;Acc:MGI:3650945]
ENSMUSG00000028854	3168	839	1.46828	7.95e-12	1.32e-10	Slc9a1	solute carrier family 9 (sodium/hydrogen exchanger), member 1 [Source:MGI Symbol;Acc:MGI:102462]
ENSMUSG00000056596	25	2	3.1294	0.000339552	0.00216311	Trnp1	TMF1-regulated nuclear protein 1 [Source:MGI Symbol;Acc:MGI:1916789]
ENSMUSG00000037553	3417	1152	1.12008	1.27e-07	1.36e-06	Zdhhc18	zinc finger, DHHC domain containing 18 [Source:MGI Symbol;Acc:MGI:3527792]
ENSMUSG00000043257	468	169	1.02059	2.6e-05	0.000203174	Pigv	phosphatidylinositol glycan anchor biosynthesis, class V [Source:MGI Symbol;Acc:MGI:2442480]
ENSMUSG00000028718	99	169	-1.21876	9.99e-06	8.37e-05	Stil	Scl/Tal1 interrupting locus [Source:MGI Symbol;Acc:MGI:107477]
ENSMUSG00000028717	320	3	6.23921	6.03e-39	3.74e-37	Tal1	T cell acute lymphocytic leukemia 1 [Source:MGI Symbol;Acc:MGI:98480]
ENSMUSG00000028716	80	8	2.85715	5.79e-09	7.29e-08	Pdzk1ip1	PDZK1 interacting protein 1 [Source:MGI Symbol;Acc:MGI:1914432]
ENSMUSG00000003038	919	3007	-2.15845	6.93e-23	2.22e-21	Hmgn2	high mobility group nucleosomal binding domain 2 [Source:MGI Symbol;Acc:MGI:96136]
ENSMUSG00000028709	758	227	1.29067	3.23e-08	3.73e-07	Mob3c	MOB kinase activator 3C [Source:MGI Symbol;Acc:MGI:2140623]
ENSMUSG00000050966	34	2	3.57082	6.44e-06	5.56e-05	Lin28a	lin-28 homolog A (C. elegans) [Source:MGI Symbol;Acc:MGI:1890546]
ENSMUSG00000034171	13	33	-1.78108	0.000296643	0.00190656	Faah	fatty acid amide hydrolase [Source:MGI Symbol;Acc:MGI:109609]
ENSMUSG00000039410	29	61	-1.51653	8.35e-05	0.000597665	Prdm16	PR domain containing 16 [Source:MGI Symbol;Acc:MGI:1917923]
ENSMUSG00000078238	273	499	-1.31812	1.6e-08	1.91e-07	Gm12854	predicted gene 12854 [Source:MGI Symbol;Acc:MGI:3650410]
ENSMUSG00000029059	681	149	1.74319	7.5e-13	1.35e-11	Prxl2b	peroxiredoxin like 2B [Source:MGI Symbol;Acc:MGI:1913719]
ENSMUSG00000042333	2636	127	3.92589	5.36e-55	5.87e-53	Tnfrsf14	tumor necrosis factor receptor superfamily, member 14 (herpesvirus entry mediator) [Source:MGI Symbol;Acc:MGI:2675303]
ENSMUSG00000038172	448	966	-1.55665	3.81e-12	6.47e-11	Ttc39b	tetratricopeptide repeat domain 39B [Source:MGI Symbol;Acc:MGI:1917113]
ENSMUSG00000037366	554	93	2.12489	1.98e-16	4.5e-15	Pafah2	platelet-activating factor acetylhydrolase 2 [Source:MGI Symbol;Acc:MGI:2140321]
ENSMUSG00000037348	1431	414	1.34066	1.6e-09	2.14e-08	Paqr7	progestin and adipoQ receptor family member VII [Source:MGI Symbol;Acc:MGI:1919154]
ENSMUSG00000078521	24	4	2.10754	0.00432709	0.0209243	Aunip	aurora kinase A and ninein interacting protein [Source:MGI Symbol;Acc:MGI:1917135]
ENSMUSG00000028699	33	57	-1.23331	0.00115029	0.00642746	Tspan1	tetraspanin 1 [Source:MGI Symbol;Acc:MGI:1914055]
ENSMUSG00000028698	16	55	-2.21961	4.66e-07	4.69e-06	Pik3r3	phosphoinositide-3-kinase regulatory subunit 3 [Source:MGI Symbol;Acc:MGI:109277]
ENSMUSG00000028826	403	694	-1.23229	4.91e-08	5.55e-07	Maco1	macoilin 1 [Source:MGI Symbol;Acc:MGI:1913396]
ENSMUSG00000052407	43	76	-1.26727	0.00029373	0.00188993	Ccdc171	coiled-coil domain containing 171 [Source:MGI Symbol;Acc:MGI:1922152]
ENSMUSG00000037266	10162	1572	2.244	2.9e-25	1.04e-23	Rsrp1	arginine/serine rich protein 1 [Source:MGI Symbol;Acc:MGI:106498]
ENSMUSG00000070691	73	251	-2.22791	1.16e-15	2.51e-14	Runx3	runt related transcription factor 3 [Source:MGI Symbol;Acc:MGI:102672]
ENSMUSG00000083139	39	59	-1.04293	0.00523948	0.0246601	Gm12418	predicted gene 12418 [Source:MGI Symbol;Acc:MGI:3650582]
ENSMUSG00000029050	2210	4684	-1.53207	4.5e-13	8.24e-12	Ski	ski sarcoma viral oncogene homolog (avian) [Source:MGI Symbol;Acc:MGI:98310]
ENSMUSG00000043924	4	13	-2.10944	0.0103193	0.044268	Ncmap	noncompact myelin associated protein [Source:MGI Symbol;Acc:MGI:2444888]
ENSMUSG00000029053	1	11	-3.72724	0.00444385	0.0213497	Prkcz	protein kinase C, zeta [Source:MGI Symbol;Acc:MGI:97602]
ENSMUSG00000028494	51686	18907	1.00242	1.23e-06	1.17e-05	Plin2	perilipin 2 [Source:MGI Symbol;Acc:MGI:87920]
ENSMUSG00000062157	23	4	2.04651	0.00662995	0.0303571	Ifnlr1	interferon lambda receptor 1 [Source:MGI Symbol;Acc:MGI:2429859]
ENSMUSG00000037139	1	24	-4.84531	7.04e-08	7.82e-07	Myom3	myomesin family, member 3 [Source:MGI Symbol;Acc:MGI:2685280]
ENSMUSG00000028691	64125	12839	1.87191	8.34e-19	2.19e-17	Prdx1	peroxiredoxin 1 [Source:MGI Symbol;Acc:MGI:99523]
ENSMUSG00000028671	124	412	-2.17943	8.19e-18	2.03e-16	Gale	galactose-4-epimerase, UDP [Source:MGI Symbol;Acc:MGI:1921496]
ENSMUSG00000043155	2	27	-4.10847	1.75e-07	1.85e-06	Hpdl	4-hydroxyphenylpyruvate dioxygenase-like [Source:MGI Symbol;Acc:MGI:2444646]
ENSMUSG00000038368	215	448	-1.50697	3.22e-10	4.6e-09	Focad	focadhesin [Source:MGI Symbol;Acc:MGI:2676921]
ENSMUSG00000033948	7	20	-1.94118	0.00429585	0.0207921	Zswim5	zinc finger SWIM-type containing 5 [Source:MGI Symbol;Acc:MGI:1921714]
ENSMUSG00000029063	14654	3604	1.57516	7.32e-14	1.42e-12	Nadk	NAD kinase [Source:MGI Symbol;Acc:MGI:2183149]
ENSMUSG00000028497	3718	1265	1.10689	1.67e-07	1.77e-06	Hacd4	3-hydroxyacyl-CoA dehydratase 4 [Source:MGI Symbol;Acc:MGI:1914025]
ENSMUSG00000095896	9	0	5.98601	0.00894141	0.0390699	Ifna14	interferon alpha 14 [Source:MGI Symbol;Acc:MGI:3641425]
ENSMUSG00000095270	13	0	6.5095	0.000667207	0.00394218	Ifna9	interferon alpha 9 [Source:MGI Symbol;Acc:MGI:107659]
ENSMUSG00000036995	40	5	2.52657	7.46e-05	0.000539876	Asap3	ArfGAP with SH3 domain, ankyrin repeat and PH domain 3 [Source:MGI Symbol;Acc:MGI:2684986]
ENSMUSG00000078354	150	0	10.0233	1.94e-25	6.98e-24	Ifna2	interferon alpha 2 [Source:MGI Symbol;Acc:MGI:107666]
ENSMUSG00000001604	38	8	1.78602	0.00179023	0.00952111	Tcea3	transcription elongation factor A (SII), 3 [Source:MGI Symbol;Acc:MGI:1196908]
ENSMUSG00000100549	13	0	6.5095	0.000667207	0.00394218	Ifna11	interferon alpha 11 [Source:MGI Symbol;Acc:MGI:109210]
ENSMUSG00000101252	43	0	8.22423	2.41e-09	3.16e-08	Ifna6	interferon alpha 6 [Source:MGI Symbol;Acc:MGI:107662]
ENSMUSG00000096682	179	3	5.40161	5.74e-25	2.03e-23	Ifna5	interferon alpha 5 [Source:MGI Symbol;Acc:MGI:107663]
ENSMUSG00000070904	93	4	4.05532	8.8e-14	1.69e-12	Ifna4	interferon alpha 4 [Source:MGI Symbol;Acc:MGI:107664]
ENSMUSG00000095498	30	1	4.32038	1.03e-05	8.6e-05	Ifna1	interferon alpha 1 [Source:MGI Symbol;Acc:MGI:107668]
ENSMUSG00000073802	26	69	-1.85074	1.22e-06	1.16e-05	Cdkn2b	cyclin dependent kinase inhibitor 2B [Source:MGI Symbol;Acc:MGI:104737]
ENSMUSG00000073771	61	349	-2.96181	3.18e-26	1.18e-24	Btbd19	BTB (POZ) domain containing 19 [Source:MGI Symbol;Acc:MGI:1925861]
ENSMUSG00000074738	18	155	-3.5441	1.53e-22	4.84e-21	Fndc10	fibronectin type III domain containing 10 [Source:MGI Symbol;Acc:MGI:2444790]
ENSMUSG00000028680	97	2294	-5.01009	4.03e-79	1.07e-76	Plk3	polo like kinase 3 [Source:MGI Symbol;Acc:MGI:109604]
ENSMUSG00000119227	0	21	-7.64113	7.45e-07	7.29e-06	U5	U5 spliceosomal RNA [Source:RFAM;Acc:RF00020]
ENSMUSG00000063314	25	45	-1.29151	0.00222023	0.0115596	Gm12657	predicted gene 12657 [Source:MGI Symbol;Acc:MGI:3651714]
ENSMUSG00000036905	33151	8194	1.56797	7.63e-14	1.47e-12	C1qb	complement component 1, q subcomponent, beta polypeptide [Source:MGI Symbol;Acc:MGI:88224]
ENSMUSG00000036896	23848	6963	1.32764	1.95e-10	2.84e-09	C1qc	complement component 1, q subcomponent, C chain [Source:MGI Symbol;Acc:MGI:88225]
ENSMUSG00000083179	34	52	-1.05823	0.00526908	0.0247873	Gm12693	predicted gene 12693 [Source:MGI Symbol;Acc:MGI:3650224]
ENSMUSG00002074982	1	11	-3.72724	0.00444385	0.0213497	U6	U6 spliceosomal RNA [Source:RFAM;Acc:RF00026]
ENSMUSG00000052684	3619	9554	-1.84891	3.06e-18	7.76e-17	Jun	jun proto-oncogene [Source:MGI Symbol;Acc:MGI:96646]
ENSMUSG00000087366	63	449	-3.27877	2.39e-32	1.16e-30	Junos	jun proto-oncogene, opposite strand [Source:MGI Symbol;Acc:MGI:2652837]
ENSMUSG00000084918	16	45	-1.93072	2.89e-05	0.000223402	Gm12708	predicted gene 12708 [Source:MGI Symbol;Acc:MGI:3652178]
ENSMUSG00000028542	67	21	1.2212	0.00269915	0.0136668	Slc6a9	solute carrier family 6 (neurotransmitter transporter, glycine), member 9 [Source:MGI Symbol;Acc:MGI:95760]
ENSMUSG00000033365	2010	709	1.05479	1.02e-06	9.8e-06	Ipo13	importin 13 [Source:MGI Symbol;Acc:MGI:2385205]
ENSMUSG00000028572	20	167	-3.50075	5.88e-23	1.89e-21	Hook1	hook microtubule tethering protein 1 [Source:MGI Symbol;Acc:MGI:1925213]
ENSMUSG00000052914	208	34	2.16106	1.51e-11	2.44e-10	Cyp2j6	cytochrome P450, family 2, subfamily j, polypeptide 6 [Source:MGI Symbol;Acc:MGI:1270148]
ENSMUSG00000015224	13	1	3.12293	0.00788025	0.0350797	Cyp2j9	cytochrome P450, family 2, subfamily j, polypeptide 9 [Source:MGI Symbol;Acc:MGI:1921769]
ENSMUSG00000029075	17	35	-1.48241	0.00203931	0.0106908	Tnfrsf4	tumor necrosis factor receptor superfamily, member 4 [Source:MGI Symbol;Acc:MGI:104512]
ENSMUSG00000057530	961	339	1.05458	2.75e-06	2.5e-05	Ece1	endothelin converting enzyme 1 [Source:MGI Symbol;Acc:MGI:1101357]
ENSMUSG00000085823	116	37	1.19777	0.000370007	0.00233298	Gm13012	predicted gene 13012 [Source:MGI Symbol;Acc:MGI:3652270]
ENSMUSG00000028565	42	202	-2.71014	1.45e-18	3.75e-17	Nfia	nuclear factor I/A [Source:MGI Symbol;Acc:MGI:108056]
ENSMUSG00000035692	13425	1904	2.36932	7.42e-28	2.97e-26	Isg15	ISG15 ubiquitin-like modifier [Source:MGI Symbol;Acc:MGI:1855694]
ENSMUSG00000078349	390	128	1.15824	4.57e-06	4.02e-05	AW011738	expressed sequence AW011738 [Source:MGI Symbol;Acc:MGI:2140540]
ENSMUSG00000088552	2	10	-2.68505	0.00788025	0.0350797	Mir1957a	microRNA 1957a [Source:MGI Symbol;Acc:MGI:3837121]
ENSMUSG00000086683	3	22	-3.26206	1.74e-05	0.000139667	Gm12867	predicted gene 12867 [Source:MGI Symbol;Acc:MGI:3651003]
ENSMUSG00000061859	29	229	-3.42316	1.95e-26	7.33e-25	Patj	PATJ, crumbs cell polarity complex component [Source:MGI Symbol;Acc:MGI:1277960]
ENSMUSG00000041202	3	62	-4.75236	3.94e-16	8.79e-15	Pla2g2d	phospholipase A2, group IID [Source:MGI Symbol;Acc:MGI:1341796]
ENSMUSG00000041193	64	1	5.40982	3.24e-12	5.54e-11	Pla2g5	phospholipase A2, group V [Source:MGI Symbol;Acc:MGI:101899]
ENSMUSG00000028751	51	15	1.31104	0.00481764	0.0228757	Pla2g2e	phospholipase A2, group IIE [Source:MGI Symbol;Acc:MGI:1349660]
ENSMUSG00000070661	9	26	-1.96186	0.000857787	0.00491655	Rnf186	ring finger protein 186 [Source:MGI Symbol;Acc:MGI:1914075]
ENSMUSG00000060288	44	94	-1.54049	3.1e-06	2.79e-05	Ppih	peptidyl prolyl isomerase H [Source:MGI Symbol;Acc:MGI:106499]
ENSMUSG00000028553	11	38	-2.22214	1.98e-05	0.00015754	Angptl3	angiopoietin-like 3 [Source:MGI Symbol;Acc:MGI:1353627]
ENSMUSG00000070891	4	14	-2.21552	0.00639309	0.0294428	Gm12689	predicted gene 12689 [Source:MGI Symbol;Acc:MGI:3650433]
ENSMUSG00000073792	99	149	-1.03717	0.000199486	0.00133246	Alg6	asparagine-linked glycosylation 6 (alpha-1,3,-glucosyltransferase) [Source:MGI Symbol;Acc:MGI:2444031]
ENSMUSG00000028741	321	487	-1.04945	5.8e-06	5.05e-05	Mrto4	mRNA turnover 4, ribosome maturation factor [Source:MGI Symbol;Acc:MGI:1917152]
ENSMUSG00000087385	22	80	-2.30341	1.59e-09	2.13e-08	Frg2f1	FSHD region gene 2 family member 1 [Source:MGI Symbol;Acc:MGI:3035485]
ENSMUSG00000035275	7	25	-2.26159	0.000200837	0.00133931	Raver2	ribonucleoprotein, PTB-binding 2 [Source:MGI Symbol;Acc:MGI:2443623]
ENSMUSG00000032998	616	1094	-1.27685	6.08e-09	7.63e-08	Foxj3	forkhead box J3 [Source:MGI Symbol;Acc:MGI:2443432]
ENSMUSG00000086782	143	10	3.37579	1.91e-15	4.08e-14	E130102H24Rik	RIKEN cDNA E130102H24 gene [Source:MGI Symbol;Acc:MGI:1925116]
ENSMUSG00000023247	26	60	-1.64944	2.12e-05	0.000167424	Guca2a	guanylate cyclase activator 2a (guanylin) [Source:MGI Symbol;Acc:MGI:102738]
ENSMUSG00000028527	113	27	1.61306	7.24e-06	6.21e-05	Ak4	adenylate kinase 4 [Source:MGI Symbol;Acc:MGI:87979]
ENSMUSG00000028633	95	185	-1.40859	3.27e-07	3.37e-06	Ctps	cytidine 5'-triphosphate synthase [Source:MGI Symbol;Acc:MGI:1858304]
ENSMUSG00000070803	9	185	-4.78777	8.78e-33	4.35e-31	Cited4	Cbp/p300-interacting transactivator, with Glu/Asp-rich carboxy-terminal domain, 4 [Source:MGI Symbol;Acc:MGI:1861694]
ENSMUSG00000066036	16697	4827	1.34194	1.36e-10	2.01e-09	Ubr4	ubiquitin protein ligase E3 component n-recognin 4 [Source:MGI Symbol;Acc:MGI:1916366]
ENSMUSG00000032890	98	277	-1.94589	2.03e-13	3.81e-12	Rims3	regulating synaptic membrane exocytosis 3 [Source:MGI Symbol;Acc:MGI:2443331]
ENSMUSG00000064141	10	47	-2.66367	1.41e-07	1.51e-06	Zfp69	zinc finger protein 69 [Source:MGI Symbol;Acc:MGI:107794]
ENSMUSG00000032870	2435	6202	-1.79718	2.91e-17	6.98e-16	Smap2	small ArfGAP 2 [Source:MGI Symbol;Acc:MGI:1917030]
ENSMUSG00000057722	2	676	-8.74905	1.19e-80	3.38e-78	Lepr	leptin receptor [Source:MGI Symbol;Acc:MGI:104993]
ENSMUSG00000049878	444	714	-1.13354	4.42e-07	4.46e-06	Rlf	rearranged L-myc fusion sequence [Source:MGI Symbol;Acc:MGI:1924705]
ENSMUSG00000081121	40	11	1.40546	0.00931543	0.0405144	Gm12791	predicted gene 12791 [Source:MGI Symbol;Acc:MGI:3649397]
ENSMUSG00000028657	3758	5848	-1.08638	1.93e-07	2.03e-06	Ppt1	palmitoyl-protein thioesterase 1 [Source:MGI Symbol;Acc:MGI:1298204]
ENSMUSG00000028525	958	2968	-2.07966	1.8e-21	5.44e-20	Pde4b	phosphodiesterase 4B, cAMP specific [Source:MGI Symbol;Acc:MGI:99557]
ENSMUSG00000040964	2143	223	2.8155	6.24e-33	3.11e-31	Arhgef10l	Rho guanine nucleotide exchange factor (GEF) 10-like [Source:MGI Symbol;Acc:MGI:1920004]
ENSMUSG00000025330	1006	23	4.99601	3.59e-57	4.28e-55	Padi4	peptidyl arginine deiminase, type IV [Source:MGI Symbol;Acc:MGI:1338898]
ENSMUSG00000028927	831	112	2.44181	2.24e-22	7.02e-21	Padi2	peptidyl arginine deiminase, type II [Source:MGI Symbol;Acc:MGI:1338892]
ENSMUSG00000011257	614	1219	-1.43761	6.22e-11	9.54e-10	Pabpc4	poly(A) binding protein, cytoplasmic 4 [Source:MGI Symbol;Acc:MGI:2385206]
ENSMUSG00000035126	2	14	-3.16616	0.000447975	0.00276019	Dnai4	dynein axonemal intermediate chain 4 [Source:MGI Symbol;Acc:MGI:2385328]
ENSMUSG00000048406	19	34	-1.28154	0.00764597	0.0344021	B330016D10Rik	RIKEN cDNA B330016D10 gene [Source:MGI Symbol;Acc:MGI:2444063]
ENSMUSG00000028599	58019	6401	2.7317	6.5e-36	3.63e-34	Tnfrsf1b	tumor necrosis factor receptor superfamily, member 1b [Source:MGI Symbol;Acc:MGI:1314883]
ENSMUSG00000084350	124	241	-1.40608	6.48e-08	7.24e-07	Znf41-ps	ZNF41, pseudogene [Source:MGI Symbol;Acc:MGI:1917255]
ENSMUSG00000085525	10	37	-2.31941	1.15e-05	9.48e-05	Gm13166	predicted gene 13166 [Source:MGI Symbol;Acc:MGI:3705130]
ENSMUSG00000070605	222	360	-1.14536	1.9e-06	1.76e-05	Zfp992	zinc finger protein 992 [Source:MGI Symbol;Acc:MGI:3700963]
ENSMUSG00000073716	26	63	-1.71971	9.04e-06	7.62e-05	Gm13241	predicted gene 13241 [Source:MGI Symbol;Acc:MGI:3649920]
ENSMUSG00000081998	15	32	-1.53249	0.0022933	0.0119036	Gm13245	predicted gene 13245 [Source:MGI Symbol;Acc:MGI:3649656]
ENSMUSG00000063245	18	58	-2.1276	3.93e-07	4e-06	Zfp993	zinc finger protein 993 [Source:MGI Symbol;Acc:MGI:3713585]
ENSMUSG00000082925	17	41	-1.71005	0.000219377	0.00145024	Gm13135	predicted gene 13135 [Source:MGI Symbol;Acc:MGI:3650404]
ENSMUSG00000066000	8	39	-2.71196	5.63e-07	5.59e-06	Zfp979	zinc finger protein 979 [Source:MGI Symbol;Acc:MGI:2148252]
ENSMUSG00000085875	56	10	2.02553	5.69e-05	0.000420765	Gm12905	predicted gene 12905 [Source:MGI Symbol;Acc:MGI:3702581]
ENSMUSG00000028646	10379	3546	1.10095	1.28e-07	1.37e-06	Rragc	Ras-related GTP binding C [Source:MGI Symbol;Acc:MGI:1858751]
ENSMUSG00000090125	426	17	4.19036	1.12e-34	6e-33	Pou3f1	POU domain, class 3, transcription factor 1 [Source:MGI Symbol;Acc:MGI:101896]
ENSMUSG00000032643	1378	173	2.54457	1.98e-26	7.42e-25	Fhl3	four and a half LIM domains 3 [Source:MGI Symbol;Acc:MGI:1341092]
ENSMUSG00000042677	847	2662	-2.10032	9.82e-22	3e-20	Zc3h12a	zinc finger CCCH type containing 12A [Source:MGI Symbol;Acc:MGI:2385891]
ENSMUSG00000028859	4720	733	2.2383	2.7e-24	9.32e-23	Csf3r	colony stimulating factor 3 receptor (granulocyte) [Source:MGI Symbol;Acc:MGI:1339755]
ENSMUSG00000050212	837	150	2.03106	5.88e-17	1.38e-15	Eva1b	eva-1 homolog B (C. elegans) [Source:MGI Symbol;Acc:MGI:1922063]
ENSMUSG00000028845	2	10	-2.68505	0.00788025	0.0350797	Tekt2	tektin 2 [Source:MGI Symbol;Acc:MGI:1346335]
ENSMUSG00000028842	368	554	-1.03832	5.21e-06	4.56e-05	Ago3	argonaute RISC catalytic subunit 3 [Source:MGI Symbol;Acc:MGI:2446634]
ENSMUSG00000082381	92	31	1.11828	0.00174156	0.00927784	Gm12928	predicted gene 12928 [Source:MGI Symbol;Acc:MGI:3652022]
ENSMUSG00000062545	6	55	-3.61332	1.13e-11	1.85e-10	Tlr12	toll-like receptor 12 [Source:MGI Symbol;Acc:MGI:3045221]
ENSMUSG00000028796	5506	1152	1.80834	3.4e-17	8.09e-16	Phc2	polyhomeotic 2 [Source:MGI Symbol;Acc:MGI:1860454]
ENSMUSG00000028792	2169	5568	-1.80849	2.06e-17	4.97e-16	Ak2	adenylate kinase 2 [Source:MGI Symbol;Acc:MGI:87978]
ENSMUSG00000028786	4	59	-4.28254	2.06e-14	4.14e-13	Tmem54	transmembrane protein 54 [Source:MGI Symbol;Acc:MGI:1913510]
ENSMUSG00000085761	105	12	2.67017	4.72e-10	6.63e-09	4930455G09Rik	RIKEN cDNA 4930455G09 gene [Source:MGI Symbol;Acc:MGI:1926167]
ENSMUSG00000040606	11	284	-5.12049	1.92e-42	1.35e-40	Kazn	kazrin, periplakin interacting protein [Source:MGI Symbol;Acc:MGI:1918779]
ENSMUSG00000003032	305	4247	-4.24735	3.2e-68	5.72e-66	Klf4	Kruppel-like factor 4 (gut) [Source:MGI Symbol;Acc:MGI:1342287]
ENSMUSG00000040410	293	96	1.16048	1.17e-05	9.66e-05	Fbxl4	F-box and leucine-rich repeat protein 4 [Source:MGI Symbol;Acc:MGI:2140367]
ENSMUSG00000055296	502	1362	-1.8881	2.46e-17	5.9e-16	Tmem245	transmembrane protein 245 [Source:MGI Symbol;Acc:MGI:2445107]
ENSMUSG00000038764	30	367	-4.05467	1.47e-38	8.88e-37	Ptpn3	protein tyrosine phosphatase, non-receptor type 3 [Source:MGI Symbol;Acc:MGI:105307]
ENSMUSG00000040359	503	860	-1.22198	3.83e-08	4.39e-07	Ufl1	UFM1 specific ligase 1 [Source:MGI Symbol;Acc:MGI:1914740]
ENSMUSG00000052117	3	539	-7.87013	1.67e-72	3.29e-70	D630039A03Rik	RIKEN cDNA D630039A03 gene [Source:MGI Symbol;Acc:MGI:2442889]
ENSMUSG00000028367	6165	9257	-1.03486	6.28e-07	6.21e-06	Txn1	thioredoxin 1 [Source:MGI Symbol;Acc:MGI:98874]
ENSMUSG00000028369	9	31	-2.21467	7.46e-05	0.000539876	Svep1	sushi, von Willebrand factor type A, EGF and pentraxin domain containing 1 [Source:MGI Symbol;Acc:MGI:1928849]
ENSMUSG00000038668	208	30	2.34104	5.6e-13	1.02e-11	Lpar1	lysophosphatidic acid receptor 1 [Source:MGI Symbol;Acc:MGI:108429]
ENSMUSG00000040270	19	59	-2.07482	6.39e-07	6.31e-06	Bach2	BTB and CNC homology, basic leucine zipper transcription factor 2 [Source:MGI Symbol;Acc:MGI:894679]
ENSMUSG00000086150	3	30	-3.70767	1.62e-07	1.72e-06	Bach2os	BTB and CNC homology 2, opposite strand [Source:MGI Symbol;Acc:MGI:3041246]
ENSMUSG00000058006	515	1088	-1.5272	6e-12	1e-10	Mdn1	midasin AAA ATPase 1 [Source:MGI Symbol;Acc:MGI:1926159]
ENSMUSG00000070972	175	320	-1.31844	1.02e-07	1.11e-06	Dnajc25	DnaJ heat shock protein family (Hsp40) member C25 [Source:MGI Symbol;Acc:MGI:1919679]
ENSMUSG00000028381	754	1219	-1.14134	1.49e-07	1.59e-06	Ugcg	UDP-glucose ceramide glucosyltransferase [Source:MGI Symbol;Acc:MGI:1332243]
ENSMUSG00000028278	512	130	1.52843	8.76e-10	1.2e-08	Rragd	Ras-related GTP binding D [Source:MGI Symbol;Acc:MGI:1098604]
ENSMUSG00000040128	2357	4879	-1.49801	1.35e-12	2.37e-11	Pnrc1	proline-rich nuclear receptor coactivator 1 [Source:MGI Symbol;Acc:MGI:1917838]
ENSMUSG00000045573	206	10	3.90198	3.59e-22	1.12e-20	Penk	preproenkephalin [Source:MGI Symbol;Acc:MGI:104629]
ENSMUSG00000049119	262	19	3.32985	9.69e-22	2.96e-20	Fam110b	family with sequence similarity 110, member B [Source:MGI Symbol;Acc:MGI:1916593]
ENSMUSG00000028383	426	1009	-1.6921	5.44e-14	1.06e-12	Hsdl2	hydroxysteroid dehydrogenase like 2 [Source:MGI Symbol;Acc:MGI:1919729]
ENSMUSG00000062554	68	341	-2.77199	9.19e-24	3.09e-22	Gm12751	predicted gene 12751 [Source:MGI Symbol;Acc:MGI:3651049]
ENSMUSG00000104347	3	38	-4.04764	1.73e-09	2.3e-08	Gm37689	predicted gene, 37689 [Source:MGI Symbol;Acc:MGI:5610917]
ENSMUSG00000028245	1593	148	2.97874	2.4e-34	1.26e-32	Nsmaf	neutral sphingomyelinase (N-SMase) activation associated factor [Source:MGI Symbol;Acc:MGI:1341864]
ENSMUSG00000041235	471	1771	-2.35884	1.48e-25	5.34e-24	Chd7	chromodomain helicase DNA binding protein 7 [Source:MGI Symbol;Acc:MGI:2444748]
ENSMUSG00000039967	268	546	-1.4746	2.86e-10	4.1e-09	Zfp292	zinc finger protein 292 [Source:MGI Symbol;Acc:MGI:1353423]
ENSMUSG00000082762	19	45	-1.68483	0.00011585	0.000807962	Gm12366	predicted gene 12366 [Source:MGI Symbol;Acc:MGI:3649557]
ENSMUSG00000028405	1785	3081	-1.23584	4.93e-09	6.25e-08	Aco1	aconitase 1 [Source:MGI Symbol;Acc:MGI:87879]
ENSMUSG00000040296	18326	1185	3.50238	9.86e-54	1.01e-51	Ddx58	DEAD/H box helicase 58 [Source:MGI Symbol;Acc:MGI:2442858]
ENSMUSG00000071014	388	720	-1.34005	3.26e-09	4.19e-08	Ndufb6	NADH:ubiquinone oxidoreductase subunit B6 [Source:MGI Symbol;Acc:MGI:2684983]
ENSMUSG00000028413	3029	6785	-1.61189	2.36e-14	4.7e-13	B4galt1	UDP-Gal:betaGlcNAc beta 1,4- galactosyltransferase, polypeptide 1 [Source:MGI Symbol;Acc:MGI:95705]
ENSMUSG00000028435	1	16	-4.26351	1.54e-05	0.000124469	Aqp3	aquaporin 3 [Source:MGI Symbol;Acc:MGI:1333777]
ENSMUSG00000028214	71	644	-3.62691	4.06e-41	2.72e-39	Gem	GTP binding protein (gene overexpressed in skeletal muscle) [Source:MGI Symbol;Acc:MGI:99844]
ENSMUSG00000049488	1123	186	2.14491	1.46e-19	4.03e-18	Tmem67	transmembrane protein 67 [Source:MGI Symbol;Acc:MGI:1923928]
ENSMUSG00000046667	32	48	-1.03008	0.0111375	0.0473427	Rbm12b1	RNA binding motif protein 12 B1 [Source:MGI Symbol;Acc:MGI:1919647]
ENSMUSG00000060989	151	224	-1.01669	7.67e-05	0.00055444	Gm11847	predicted gene 11847 [Source:MGI Symbol;Acc:MGI:3651787]
ENSMUSG00000087623	42	11	1.4756	0.00512099	0.0241653	Gm12404	predicted gene 12404 [Source:MGI Symbol;Acc:MGI:3649601]
ENSMUSG00000055963	13	1	3.12293	0.00788025	0.0350797	Triqk	triple QxxK/R motif containing [Source:MGI Symbol;Acc:MGI:3650048]
ENSMUSG00000043252	184	577	-2.09643	3.72e-18	9.41e-17	Tmem64	transmembrane protein 64 [Source:MGI Symbol;Acc:MGI:2140359]
ENSMUSG00000073889	920	2690	-1.99616	5.94e-20	1.67e-18	Il11ra1	interleukin 11 receptor, alpha chain 1 [Source:MGI Symbol;Acc:MGI:107426]
ENSMUSG00000041153	167	524	-2.0972	9.1e-18	2.26e-16	Osgin2	oxidative stress induced growth inhibitor family member 2 [Source:MGI Symbol;Acc:MGI:2384798]
ENSMUSG00000084408	2	20	-3.67748	1.48e-05	0.000120252	Gm11870	predicted gene 11870 [Source:MGI Symbol;Acc:MGI:3650285]
ENSMUSG00000041058	2175	566	1.49353	8.27e-12	1.37e-10	Wwp1	WW domain containing E3 ubiquitin protein ligase 1 [Source:MGI Symbol;Acc:MGI:1861728]
ENSMUSG00000028238	1578	28125	-4.60399	1.87e-83	5.74e-81	Atp6v0d2	ATPase, H+ transporting, lysosomal V0 subunit D2 [Source:MGI Symbol;Acc:MGI:1924415]
ENSMUSG00000028456	17	48	-1.93692	1.57e-05	0.000126782	Unc13b	unc-13 homolog B [Source:MGI Symbol;Acc:MGI:1342278]
ENSMUSG00000028458	1582	313	1.88873	8.31e-17	1.92e-15	Tesk1	testis specific protein kinase 1 [Source:MGI Symbol;Acc:MGI:1201675]
ENSMUSG00000028459	7738	107	5.72645	1.82e-101	9.05e-99	Cd72	CD72 antigen [Source:MGI Symbol;Acc:MGI:88345]
ENSMUSG00000028460	2	12	-2.94556	0.00250381	0.0127739	Sit1	suppression inducing transmembrane adaptor 1 [Source:MGI Symbol;Acc:MGI:1889342]
ENSMUSG00000028465	30159	8372	1.4005	1.98e-11	3.16e-10	Tln1	talin 1 [Source:MGI Symbol;Acc:MGI:1099832]
ENSMUSG00000014030	33	60	-1.30718	0.000442871	0.00273749	Pax5	paired box 5 [Source:MGI Symbol;Acc:MGI:97489]
ENSMUSG00000035637	90	133	-1.0107	0.000432919	0.00268228	Grhpr	glyoxylate reductase/hydroxypyruvate reductase [Source:MGI Symbol;Acc:MGI:1923488]
ENSMUSG00000049657	1045	211	1.85923	2.02e-15	4.3e-14	Zbtb5	zinc finger and BTB domain containing 5 [Source:MGI Symbol;Acc:MGI:1924601]
ENSMUSG00000070997	78	6	3.22947	3.79e-10	5.38e-09	1700055D18Rik	RIKEN cDNA 1700055D18 gene [Source:MGI Symbol;Acc:MGI:1920655]
ENSMUSG00000028318	119	200	-1.19649	6.79e-06	5.84e-05	Polr1e	polymerase (RNA) I polypeptide E [Source:MGI Symbol;Acc:MGI:1929022]
ENSMUSG00000035572	340	600	-1.2675	3.16e-08	3.66e-07	Dcaf10	DDB1 and CUL4 associated factor 10 [Source:MGI Symbol;Acc:MGI:2140179]
ENSMUSG00000081559	68	135	-1.43586	1.4e-06	1.32e-05	Gm12411	predicted gene 12411 [Source:MGI Symbol;Acc:MGI:3649918]
ENSMUSG00000035561	2651	481	2.01376	1.24e-19	3.41e-18	Aldh1b1	aldehyde dehydrogenase 1 family, member B1 [Source:MGI Symbol;Acc:MGI:1919785]
ENSMUSG00000035539	91	33	1.01264	0.00526673	0.0247803	Ccdc180	coiled-coil domain containing 180 [Source:MGI Symbol;Acc:MGI:2685871]
ENSMUSG00000035517	5283	1016	1.92991	3.47e-19	9.37e-18	Tdrd7	tudor domain containing 7 [Source:MGI Symbol;Acc:MGI:2140279]
ENSMUSG00000028328	51	4	3.19043	3.66e-07	3.75e-06	Tmod1	tropomodulin 1 [Source:MGI Symbol;Acc:MGI:98775]
ENSMUSG00000035495	1030	348	1.11682	6.71e-07	6.61e-06	Tstd2	thiosulfate sulfurtransferase (rhodanese)-like domain containing 2 [Source:MGI Symbol;Acc:MGI:3039624]
ENSMUSG00000028334	1398	2371	-1.21048	1.19e-08	1.44e-07	Nans	N-acetylneuraminic acid synthase (sialic acid synthase) [Source:MGI Symbol;Acc:MGI:2149820]
ENSMUSG00000039853	2981	414	2.39936	1.93e-26	7.25e-25	Trim14	tripartite motif-containing 14 [Source:MGI Symbol;Acc:MGI:1921985]
ENSMUSG00000028337	4588	1391	1.27324	1.76e-09	2.35e-08	Coro2a	coronin, actin binding protein 2A [Source:MGI Symbol;Acc:MGI:1345966]
ENSMUSG00000039813	632	1175	-1.3429	8.97e-10	1.23e-08	Tbc1d2	TBC1 domain family, member 2 [Source:MGI Symbol;Acc:MGI:2652885]
ENSMUSG00000048824	18	0	6.97458	5.33e-05	0.000395957	Gm568	predicted gene 568 [Source:MGI Symbol;Acc:MGI:2685414]
ENSMUSG00000066191	36	3	3.09233	9.87e-06	8.27e-05	Anks6	ankyrin repeat and sterile alpha motif domain containing 6 [Source:MGI Symbol;Acc:MGI:1922941]
ENSMUSG00000039774	118	37	1.2224	0.000353354	0.00223675	Galnt12	polypeptide N-acetylgalactosaminyltransferase 12 [Source:MGI Symbol;Acc:MGI:2444664]
ENSMUSG00000028339	27	412	-4.37273	8.39e-44	6.16e-42	Col15a1	collagen, type XV, alpha 1 [Source:MGI Symbol;Acc:MGI:88449]
ENSMUSG00000007613	966	6994	-3.30426	8.42e-48	7.29e-46	Tgfbr1	transforming growth factor, beta receptor I [Source:MGI Symbol;Acc:MGI:98728]
ENSMUSG00000053317	1169	2384	-1.47643	5.08e-12	8.55e-11	Sec61b	Sec61 beta subunit [Source:MGI Symbol;Acc:MGI:1913462]
ENSMUSG00000028341	14	854	-6.36456	1.55e-77	3.8e-75	Nr4a3	nuclear receptor subfamily 4, group A, member 3 [Source:MGI Symbol;Acc:MGI:1352457]
ENSMUSG00000028343	1600	2611	-1.15489	4.77e-08	5.4e-07	Erp44	endoplasmic reticulum protein 44 [Source:MGI Symbol;Acc:MGI:1923549]
ENSMUSG00000039693	191	37	1.91651	1.28e-09	1.73e-08	Msantd3	Myb/SANT-like DNA-binding domain containing 3 [Source:MGI Symbol;Acc:MGI:1913915]
ENSMUSG00000028347	10	191	-4.68407	1.29e-32	6.28e-31	Tmeff1	transmembrane protein with EGF-like and two follistatin-like domains 1 [Source:MGI Symbol;Acc:MGI:1926810]
ENSMUSG00000028348	0	13	-6.9537	9.96e-05	0.000703054	Cavin4	caveolae associated 4 [Source:MGI Symbol;Acc:MGI:1915266]
ENSMUSG00000039579	1	12	-3.85162	0.00250381	0.0127739	Grin3a	glutamate receptor ionotropic, NMDA3A [Source:MGI Symbol;Acc:MGI:1933206]
ENSMUSG00000015243	7017	2243	1.19695	1.15e-08	1.4e-07	Abca1	ATP-binding cassette, sub-family A (ABC1), member 1 [Source:MGI Symbol;Acc:MGI:99607]
ENSMUSG00000086712	26	89	-2.21746	1.63e-09	2.18e-08	Mexis	macrophage expressed LXRa(NR1H3)-dependent amplifier of Abca1 transcription lncRNA [Source:MGI Symbol;Acc:MGI:2140270]
ENSMUSG00000028412	2256	262	2.6572	2.55e-30	1.15e-28	Slc44a1	solute carrier family 44, member 1 [Source:MGI Symbol;Acc:MGI:2140592]
ENSMUSG00000028417	144	2	5.64862	1.61e-22	5.06e-21	Tal2	T cell acute lymphocytic leukemia 2 [Source:MGI Symbol;Acc:MGI:99540]
ENSMUSG00000028420	2529	822	1.17282	4.34e-08	4.93e-07	Tmem38b	transmembrane protein 38B [Source:MGI Symbol;Acc:MGI:1098718]
ENSMUSG00000060206	191	5	4.77797	9.17e-25	3.21e-23	Zfp462	zinc finger protein 462 [Source:MGI Symbol;Acc:MGI:107690]
ENSMUSG00000040659	24525	6645	1.43546	6.73e-12	1.12e-10	Efhd2	EF hand domain containing 2 [Source:MGI Symbol;Acc:MGI:106504]
ENSMUSG00000078485	1472	510	1.08062	7.96e-07	7.75e-06	Plekhn1	pleckstrin homology domain containing, family N member 1 [Source:MGI Symbol;Acc:MGI:2387630]
ENSMUSG00002076083	396	143	1.02051	4.1e-05	0.000310123	Klhl17	kelch-like 17 [Source:NCBI gene (formerly Entrezgene);Acc:231003]
ENSMUSG00000050395	384	84	1.74294	5.98e-11	9.19e-10	Tnfsf15	tumor necrosis factor (ligand) superfamily, member 15 [Source:MGI Symbol;Acc:MGI:2180140]
ENSMUSG00000029330	1203	188	2.22876	4.55e-21	1.34e-19	Cds1	CDP-diacylglycerol synthase 1 [Source:MGI Symbol;Acc:MGI:1921846]
ENSMUSG00000105632	40	0	8.12026	1.18e-08	1.43e-07	Gm43272	predicted gene 43272 [Source:MGI Symbol;Acc:MGI:5663409]
ENSMUSG00000040274	2345	729	1.23704	9.69e-09	1.19e-07	Cdk6	cyclin-dependent kinase 6 [Source:MGI Symbol;Acc:MGI:1277162]
ENSMUSG00000105534	1	12	-3.85162	0.00250381	0.0127739	Gm42435	predicted gene 42435 [Source:MGI Symbol;Acc:MGI:5662572]
ENSMUSG00000008307	21	55	-1.83037	1e-05	8.38e-05	1700109H08Rik	RIKEN cDNA 1700109H08 gene [Source:MGI Symbol;Acc:MGI:1924286]
ENSMUSG00000079111	881	1370	-1.08527	4.97e-07	4.99e-06	Kdelr2	KDEL (Lys-Asp-Glu-Leu) endoplasmic reticulum protein retention receptor 2 [Source:MGI Symbol;Acc:MGI:1914163]
ENSMUSG00000105198	2	17	-3.44435	8.08e-05	0.000580627	Gm42502	predicted gene 42502 [Source:MGI Symbol;Acc:MGI:5662639]
ENSMUSG00000057315	390	1032	-1.85195	2.86e-16	6.43e-15	Arhgap24	Rho GTPase activating protein 24 [Source:MGI Symbol;Acc:MGI:1922647]
ENSMUSG00000018001	812	1997	-1.74654	1.15e-15	2.49e-14	Cyth3	cytohesin 3 [Source:MGI Symbol;Acc:MGI:1335107]
ENSMUSG00000105434	0	23	-7.77175	1.26e-07	1.36e-06	Gm43359	predicted gene 43359 [Source:MGI Symbol;Acc:MGI:5663496]
ENSMUSG00000029469	27	46	-1.21273	0.00266326	0.0135111	Ift81	intraflagellar transport 81 [Source:MGI Symbol;Acc:MGI:1098597]
ENSMUSG00000040407	356	766	-1.55352	8.75e-12	1.45e-10	Akap9	A kinase (PRKA) anchor protein (yotiao) 9 [Source:MGI Symbol;Acc:MGI:2178217]
ENSMUSG00000106535	1	23	-4.78418	1.26e-07	1.36e-06	Gm43031	predicted gene 43031 [Source:MGI Symbol;Acc:MGI:5663168]
ENSMUSG00000001467	496	3128	-3.10489	1.15e-41	7.9e-40	Cyp51	cytochrome P450, family 51 [Source:MGI Symbol;Acc:MGI:106040]
ENSMUSG00000028926	1601	357	1.71625	2.3e-14	4.58e-13	Cdk14	cyclin-dependent kinase 14 [Source:MGI Symbol;Acc:MGI:894318]
ENSMUSG00000046808	104	173	-1.1815	1.8e-05	0.000144068	Atp10d	ATPase, class V, type 10D [Source:MGI Symbol;Acc:MGI:2450125]
ENSMUSG00000038970	490	174	1.04481	1.52e-05	0.000123671	Lmtk2	lemur tyrosine kinase 2 [Source:MGI Symbol;Acc:MGI:3036247]
ENSMUSG00000066621	7538	1076	2.35996	2.44e-27	9.58e-26	Tecpr1	tectonin beta-propeller repeat containing 1 [Source:MGI Symbol;Acc:MGI:1917631]
ENSMUSG00000087484	132	17	2.50113	9.27e-11	1.4e-09	2900089D17Rik	RIKEN cDNA 2900089D17 gene [Source:MGI Symbol;Acc:MGI:1914527]
ENSMUSG00000047843	3915	1081	1.40812	3.91e-11	6.1e-10	Bri3	brain protein I3 [Source:MGI Symbol;Acc:MGI:1933174]
ENSMUSG00000086894	69	24	1.0718	0.00743171	0.0335634	Gm15708	predicted gene 15708 [Source:MGI Symbol;Acc:MGI:3783149]
ENSMUSG00000072889	3698	470	2.52731	3.04e-29	1.31e-27	Nfxl1	nuclear transcription factor, X-box binding-like 1 [Source:MGI Symbol;Acc:MGI:1923646]
ENSMUSG00000067219	3	84	-5.18984	8.45e-21	2.47e-19	Nipal1	NIPA-like domain containing 1 [Source:MGI Symbol;Acc:MGI:1917951]
ENSMUSG00000029471	4004	816	1.84623	1.34e-17	3.29e-16	Camkk2	calcium/calmodulin-dependent protein kinase kinase 2, beta [Source:MGI Symbol;Acc:MGI:2444812]
ENSMUSG00000105613	14	0	6.61528	0.000667207	0.00394218	Gm43684	predicted gene 43684 [Source:MGI Symbol;Acc:MGI:5663821]
ENSMUSG00000097392	64	106	-1.17454	0.000171977	0.00116077	Thoc2l	THO complex subunit 2-like [Source:MGI Symbol;Acc:MGI:3040669]
ENSMUSG00000029298	3287	256	3.23359	9.85e-43	7.01e-41	Gbp9	guanylate-binding protein 9 [Source:MGI Symbol;Acc:MGI:3605620]
ENSMUSG00000079363	1248	48	4.249	4.66e-52	4.54e-50	Gbp4	guanylate binding protein 4 [Source:MGI Symbol;Acc:MGI:97072]
ENSMUSG00000105096	46	8	2.0607	0.000142624	0.000979341	Gbp10	guanylate-binding protein 10 [Source:MGI Symbol;Acc:MGI:4359647]
ENSMUSG00000104713	1395	148	2.78728	2.16e-30	9.76e-29	Gbp6	guanylate binding protein 6 [Source:MGI Symbol;Acc:MGI:2140937]
ENSMUSG00000092021	64	11	2.08158	1.13e-05	9.34e-05	Gbp11	guanylate binding protein 11 [Source:MGI Symbol;Acc:MGI:3646307]
ENSMUSG00000106438	2	11	-2.82118	0.00444385	0.0213497	Gm32051	predicted gene, 32051 [Source:MGI Symbol;Acc:MGI:5591210]
ENSMUSG00000070639	374	2267	-3.04762	1.92e-39	1.21e-37	Lrrc8b	leucine rich repeat containing 8 family, member B [Source:MGI Symbol;Acc:MGI:2141353]
ENSMUSG00000067058	5	16	-2.09497	0.00664724	0.0303571	Rps15a-ps5	ribosomal protein S15A, pseudogene 5 [Source:MGI Symbol;Acc:MGI:3642245]
ENSMUSG00000029290	273	472	-1.23788	1.36e-07	1.46e-06	Zfp326	zinc finger protein 326 [Source:MGI Symbol;Acc:MGI:1927246]
ENSMUSG00000038780	1353	2263	-1.19042	2.1e-08	2.48e-07	Smurf1	SMAD specific E3 ubiquitin protein ligase 1 [Source:MGI Symbol;Acc:MGI:1923038]
ENSMUSG00000029474	2414	596	1.56944	6.83e-13	1.23e-11	Rnf34	ring finger protein 34 [Source:MGI Symbol;Acc:MGI:2153340]
ENSMUSG00000070858	35	0	7.92835	1.02e-07	1.11e-06	Gm1673	predicted gene 1673 [Source:MGI Symbol;Acc:MGI:2686519]
ENSMUSG00000048142	75	10	2.44606	1.65e-07	1.76e-06	Nat8l	N-acetyltransferase 8-like [Source:MGI Symbol;Acc:MGI:2447776]
ENSMUSG00000090086	48	10	1.80376	0.000591283	0.00355754	AI480526	expressed sequence AI480526 [Source:MGI Symbol;Acc:MGI:2140910]
ENSMUSG00000037235	1029	1955	-1.37424	1.65e-10	2.42e-09	Mxd4	Max dimerization protein 4 [Source:MGI Symbol;Acc:MGI:104991]
ENSMUSG00000038384	2573	754	1.32226	8.79e-10	1.2e-08	Setd1b	SET domain containing 1B [Source:MGI Symbol;Acc:MGI:2652820]
ENSMUSG00000037224	231	4	5.36658	9.44e-30	4.13e-28	Zfyve28	zinc finger, FYVE domain containing 28 [Source:MGI Symbol;Acc:MGI:2684992]
ENSMUSG00000086291	29	1	4.27171	1.03e-05	8.6e-05	Gm15513	predicted gene 15513 [Source:MGI Symbol;Acc:MGI:3782961]
ENSMUSG00000029635	385	578	-1.03437	5.41e-06	4.73e-05	Cdk8	cyclin-dependent kinase 8 [Source:MGI Symbol;Acc:MGI:1196224]
ENSMUSG00000029275	165	51	1.24374	4.46e-05	0.000336109	Gfi1	growth factor independent 1 transcription repressor [Source:MGI Symbol;Acc:MGI:103170]
ENSMUSG00000040537	37	71	-1.38526	0.000147678	0.00100949	Adam22	a disintegrin and metallopeptidase domain 22 [Source:MGI Symbol;Acc:MGI:1340046]
ENSMUSG00000029442	114	1	6.24128	2.31e-19	6.31e-18	Wdr66	WD repeat domain 66 [Source:MGI Symbol;Acc:MGI:1918495]
ENSMUSG00000106678	6	29	-2.69242	6.16e-06	5.34e-05	Gm43457	predicted gene 43457 [Source:MGI Symbol;Acc:MGI:5663594]
ENSMUSG00000029438	65	20	1.2476	0.00291919	0.0146552	Bcl7a	B cell CLL/lymphoma 7A [Source:MGI Symbol;Acc:MGI:1924295]
ENSMUSG00000011831	505	849	-1.19768	6.98e-08	7.77e-07	Evi5	ecotropic viral integration site 5 [Source:MGI Symbol;Acc:MGI:104736]
ENSMUSG00000054520	9679	2743	1.37064	6.7e-11	1.02e-09	Sh3bp2	SH3-domain binding protein 2 [Source:MGI Symbol;Acc:MGI:1346349]
ENSMUSG00000040570	31	1	4.36746	6.1e-06	5.29e-05	Rundc3b	RUN domain containing 3B [Source:MGI Symbol;Acc:MGI:2685286]
ENSMUSG00000040584	313	53	2.11145	2.32e-13	4.35e-12	Abcb1a	ATP-binding cassette, sub-family B (MDR/TAP), member 1A [Source:MGI Symbol;Acc:MGI:97570]
ENSMUSG00000097279	9	0	5.98601	0.00894141	0.0390699	Gm5106	predicted gene 5106 [Source:MGI Symbol;Acc:MGI:3643983]
ENSMUSG00000028970	1702	89	3.80726	5.31e-49	4.74e-47	Abcb1b	ATP-binding cassette, sub-family B (MDR/TAP), member 1B [Source:MGI Symbol;Acc:MGI:97568]
ENSMUSG00000072874	0	116	-10.1009	3.33e-28	1.36e-26	Gm6116	predicted gene 6116 [Source:MGI Symbol;Acc:MGI:3644088]
ENSMUSG00000029229	604	1500	-1.76053	1.49e-15	3.2e-14	Chic2	cysteine-rich hydrophobic domain 2 [Source:MGI Symbol;Acc:MGI:1921527]
ENSMUSG00000107205	0	7	-6.07055	0.00894141	0.0390699	Gm42576	predicted gene 42576 [Source:MGI Symbol;Acc:MGI:5662713]
ENSMUSG00000042476	624	4	6.79966	3.82e-57	4.53e-55	Abcb4	ATP-binding cassette, sub-family B (MDR/TAP), member 4 [Source:MGI Symbol;Acc:MGI:97569]
ENSMUSG00000079659	683	246	1.02448	1.04e-05	8.67e-05	Tmem243	transmembrane protein 243, mitochondrial [Source:MGI Symbol;Acc:MGI:3606159]
ENSMUSG00000063406	1353	3224	-1.70102	1.87e-15	3.99e-14	Tmed5	transmembrane p24 trafficking protein 5 [Source:MGI Symbol;Acc:MGI:1921586]
ENSMUSG00000105867	203	4	5.18029	7.72e-27	2.96e-25	Gm42517	predicted gene 42517 [Source:MGI Symbol;Acc:MGI:5662654]
ENSMUSG00000072769	247	5	5.14866	1.64e-30	7.46e-29	Gm10419	predicted gene 10419 [Source:MGI Symbol;Acc:MGI:3642823]
ENSMUSG00000029491	22	2	2.94611	0.00148807	0.00804748	Pde6b	phosphodiesterase 6B, cGMP, rod receptor, beta polypeptide [Source:MGI Symbol;Acc:MGI:97525]
ENSMUSG00000029490	1794	377	1.80182	8.82e-16	1.92e-14	Mfsd7a	major facilitator superfamily domain containing 7A [Source:MGI Symbol;Acc:MGI:2442629]
ENSMUSG00000033615	0	10	-6.57867	0.00126829	0.0069565	Cplx1	complexin 1 [Source:MGI Symbol;Acc:MGI:104727]
ENSMUSG00000042817	9	51	-2.93098	5.63e-09	7.09e-08	Flt3	FMS-like tyrosine kinase 3 [Source:MGI Symbol;Acc:MGI:95559]
ENSMUSG00000049550	2686	900	1.12894	1.23e-07	1.33e-06	Clip1	CAP-GLY domain containing linker protein 1 [Source:MGI Symbol;Acc:MGI:1928401]
ENSMUSG00000005672	114	15	2.46926	7.75e-10	1.07e-08	Kit	KIT proto-oncogene receptor tyrosine kinase [Source:MGI Symbol;Acc:MGI:96677]
ENSMUSG00000062960	2854	145	3.84945	3.56e-54	3.77e-52	Kdr	kinase insert domain protein receptor [Source:MGI Symbol;Acc:MGI:96683]
ENSMUSG00000051246	9	21	-1.65513	0.00616054	0.0285308	Msantd1	Myb/SANT-like DNA-binding domain containing 1 [Source:MGI Symbol;Acc:MGI:2684990]
ENSMUSG00000080875	22	36	-1.15373	0.0107729	0.0460159	Gm7332	predicted gene 7332 [Source:MGI Symbol;Acc:MGI:3643344]
ENSMUSG00000029238	400	911	-1.63553	4.52e-13	8.27e-12	Clock	circadian locomotor output cycles kaput [Source:MGI Symbol;Acc:MGI:99698]
ENSMUSG00000029648	58	3832	-6.49079	9.66e-113	7.16e-110	Flt1	FMS-like tyrosine kinase 1 [Source:MGI Symbol;Acc:MGI:95558]
ENSMUSG00000029650	1329	204	2.25468	8.81e-22	2.7e-20	Slc46a3	solute carrier family 46, member 3 [Source:MGI Symbol;Acc:MGI:1918956]
ENSMUSG00000046959	22	3	2.3855	0.00423033	0.0205078	Slc26a1	solute carrier family 26 (sulfate transporter), member 1 [Source:MGI Symbol;Acc:MGI:2385894]
ENSMUSG00000056004	26	1	4.11499	5e-05	0.000374056	Elapor2	endosome-lysosome associated apoptosis and autophagy regulator family member 2 [Source:MGI Symbol;Acc:MGI:2443264]
ENSMUSG00000045502	293	1682	-2.96902	9.57e-37	5.49e-35	Hcar2	hydroxycarboxylic acid receptor 2 [Source:MGI Symbol;Acc:MGI:1933383]
ENSMUSG00000066554	26	63	-1.71971	9.04e-06	7.62e-05	Gm10167	predicted pseudogene 10167 [Source:MGI Symbol;Acc:MGI:3704263]
ENSMUSG00000041313	352	755	-1.54895	1.12e-11	1.83e-10	Slc7a1	solute carrier family 7 (cationic amino acid transporter, y+ system), member 1 [Source:MGI Symbol;Acc:MGI:88117]
ENSMUSG00000036377	13	624	-6.01772	4.31e-67	7.24e-65	Cracd	capping protein inhibiting regulator of actin [Source:MGI Symbol;Acc:MGI:2444817]
ENSMUSG00000066278	838	235	1.38546	2.29e-09	3.01e-08	Vps37b	vacuolar protein sorting 37B [Source:MGI Symbol;Acc:MGI:1916724]
ENSMUSG00000106928	35	55	-1.09735	0.0038877	0.0190383	Gm43860	predicted gene 43860 [Source:MGI Symbol;Acc:MGI:5663997]
ENSMUSG00000029408	51	13	1.51594	0.00180168	0.00957167	Abcb9	ATP-binding cassette, sub-family B (MDR/TAP), member 9 [Source:MGI Symbol;Acc:MGI:1861729]
ENSMUSG00000024437	69	24	1.0718	0.00743171	0.0335634	Gm8615	predicted pseudogene 8615 [Source:MGI Symbol;Acc:MGI:3647532]
ENSMUSG00000063531	11	166	-4.34616	2.56e-28	1.05e-26	Sema3e	sema domain, immunoglobulin domain (Ig), short basic domain, secreted, (semaphorin) 3E [Source:MGI Symbol;Acc:MGI:1340034]
ENSMUSG00000059325	58	346	-3.02194	1.26e-26	4.79e-25	Hopx	HOP homeobox [Source:MGI Symbol;Acc:MGI:1916782]
ENSMUSG00000053030	7	41	-2.97291	6.37e-08	7.12e-07	Spink2	serine peptidase inhibitor, Kazal type 2 [Source:MGI Symbol;Acc:MGI:1917232]
ENSMUSG00000029406	16	40	-1.76122	0.000156542	0.00106505	Pitpnm2	phosphatidylinositol transfer protein, membrane-associated 2 [Source:MGI Symbol;Acc:MGI:1336192]
ENSMUSG00000029502	5062	1207	1.61976	3.21e-14	6.37e-13	Golga3	golgi autoantigen, golgin subfamily a, 3 [Source:MGI Symbol;Acc:MGI:96958]
ENSMUSG00000029659	0	7	-6.07055	0.00894141	0.0390699	Medag	mesenteric estrogen dependent adipogenesis [Source:MGI Symbol;Acc:MGI:1917967]
ENSMUSG00000029501	3481	940	1.44023	1.67e-11	2.68e-10	Ankle2	ankyrin repeat and LEM domain containing 2 [Source:MGI Symbol;Acc:MGI:1261856]
ENSMUSG00000038126	52	133	-1.80043	6.38e-09	8e-08	Mphosph9	M-phase phosphoprotein 9 [Source:MGI Symbol;Acc:MGI:2443138]
ENSMUSG00000043323	2780	533	1.93423	2.03e-18	5.21e-17	Fbrsl1	fibrosin-like 1 [Source:MGI Symbol;Acc:MGI:1920907]
ENSMUSG00000033316	41	73	-1.27773	0.000258396	0.00168091	Galnt9	polypeptide N-acetylgalactosaminyltransferase 9 [Source:MGI Symbol;Acc:MGI:2677965]
ENSMUSG00000056602	542	1094	-1.46144	3.94e-11	6.14e-10	Fry	FRY microtubule binding protein [Source:MGI Symbol;Acc:MGI:2443895]
ENSMUSG00000029094	47	767	-4.4727	5.34e-55	5.87e-53	Afap1	actin filament associated protein 1 [Source:MGI Symbol;Acc:MGI:1917542]
ENSMUSG00000037962	0	12	-6.83919	0.000352487	0.00223272	Rflna	refilin A [Source:MGI Symbol;Acc:MGI:1920371]
ENSMUSG00000066975	14	1	3.22872	0.00444385	0.0213497	Cryba4	crystallin, beta A4 [Source:MGI Symbol;Acc:MGI:102716]
ENSMUSG00000033970	566	201	1.04478	1.05e-05	8.72e-05	Rfc3	replication factor C (activator 1) 3 [Source:MGI Symbol;Acc:MGI:1916513]
ENSMUSG00000029344	2120	638	1.28386	3.24e-09	4.18e-08	Tpst2	protein-tyrosine sulfotransferase 2 [Source:MGI Symbol;Acc:MGI:1309516]
ENSMUSG00000039474	345	950	-1.90932	5.94e-17	1.39e-15	Wfs1	wolframin ER transmembrane glycoprotein [Source:MGI Symbol;Acc:MGI:1328355]
ENSMUSG00000051503	4	16	-2.40682	0.0024261	0.0124391	Gm6583	predicted gene 6583 [Source:MGI Symbol;Acc:MGI:3648511]
ENSMUSG00000002944	7776	18050	-1.66331	2.68e-15	5.65e-14	Cd36	CD36 molecule [Source:MGI Symbol;Acc:MGI:107899]
ENSMUSG00000028777	5	16	-2.09497	0.00664724	0.0303571	Gnat3	guanine nucleotide binding protein, alpha transducing 3 [Source:MGI Symbol;Acc:MGI:3588268]
ENSMUSG00000029121	2	18	-3.52632	4.58e-05	0.00034426	Crmp1	collapsin response mediator protein 1 [Source:MGI Symbol;Acc:MGI:107793]
ENSMUSG00000042249	348	846	-1.72959	3.32e-14	6.57e-13	Grk3	G protein-coupled receptor kinase 3 [Source:MGI Symbol;Acc:MGI:87941]
ENSMUSG00000037605	1	255	-8.24896	4.23e-48	3.7e-46	Adgrl3	adhesion G protein-coupled receptor L3 [Source:MGI Symbol;Acc:MGI:2441950]
ENSMUSG00000028771	1710	5887	-2.23187	5.18e-25	1.83e-23	Ptpn12	protein tyrosine phosphatase, non-receptor type 12 [Source:MGI Symbol;Acc:MGI:104673]
ENSMUSG00000072612	48	161	-2.19101	8.76e-13	1.56e-11	Gm10382	predicted gene 10382 [Source:MGI Symbol;Acc:MGI:3647829]
ENSMUSG00000106104	0	14	-7.05978	5.33e-05	0.000395957	Gm42660	predicted gene 42660 [Source:MGI Symbol;Acc:MGI:5662797]
ENSMUSG00000051339	209	31	2.30081	2.02e-12	3.51e-11	2900026A02Rik	RIKEN cDNA 2900026A02 gene [Source:MGI Symbol;Acc:MGI:1920194]
ENSMUSG00000079067	40	101	-1.78103	1.09e-07	1.19e-06	Hmgn2-ps1	high mobility group nucleosomal binding domain 2, pseudogene 1 [Source:MGI Symbol;Acc:MGI:3783162]
ENSMUSG00000039934	2153	3556	-1.17229	2.53e-08	2.97e-07	Gsap	gamma-secretase activating protein [Source:MGI Symbol;Acc:MGI:2442259]
ENSMUSG00000104920	1	10	-3.59111	0.00788025	0.0350797	Gm43215	predicted gene 43215 [Source:MGI Symbol;Acc:MGI:5663352]
ENSMUSG00000029254	1378	40	4.65434	6.29e-59	8.02e-57	Stap1	signal transducing adaptor family member 1 [Source:MGI Symbol;Acc:MGI:1926193]
ENSMUSG00000029416	2735	769	1.38193	1.3e-10	1.94e-09	Slc15a4	solute carrier family 15, member 4 [Source:MGI Symbol;Acc:MGI:2140796]
ENSMUSG00000064280	4	69	-4.50805	1.65e-16	3.76e-15	Ccdc146	coiled-coil domain containing 146 [Source:MGI Symbol;Acc:MGI:1922422]
ENSMUSG00000039899	7318	1613	1.7332	4.02e-16	8.96e-15	Fgl2	fibrinogen-like protein 2 [Source:MGI Symbol;Acc:MGI:103266]
ENSMUSG00000042190	6456	1471	1.68534	2.54e-15	5.37e-14	Cmklr1	chemokine-like receptor 1 [Source:MGI Symbol;Acc:MGI:109603]
ENSMUSG00000044968	100	181	-1.30319	2.01e-06	1.86e-05	Napepld	N-acyl phosphatidylethanolamine phospholipase D [Source:MGI Symbol;Acc:MGI:2140885]
ENSMUSG00000054675	117	27	1.66318	2.87e-06	2.6e-05	Tmem119	transmembrane protein 119 [Source:MGI Symbol;Acc:MGI:2385228]
ENSMUSG00000029014	513	764	-1.02284	4.11e-06	3.65e-05	Dnajc2	DnaJ heat shock protein family (Hsp40) member C2 [Source:MGI Symbol;Acc:MGI:99470]
ENSMUSG00000061755	553	959	-1.24247	1.87e-08	2.23e-07	Bod1l	biorientation of chromosomes in cell division 1-like [Source:MGI Symbol;Acc:MGI:2444804]
ENSMUSG00000044339	25	71	-1.94817	3.47e-07	3.55e-06	Alkbh2	alkB homolog 2, alpha-ketoglutarate-dependent dioxygenase [Source:MGI Symbol;Acc:MGI:2141032]
ENSMUSG00000039782	412	823	-1.44636	1.31e-10	1.95e-09	Cpeb2	cytoplasmic polyadenylation element binding protein 2 [Source:MGI Symbol;Acc:MGI:2442640]
ENSMUSG00000029428	4350	438	2.86328	3.09e-36	1.74e-34	Stx2	syntaxin 2 [Source:MGI Symbol;Acc:MGI:108059]
ENSMUSG00000029591	34	91	-1.86433	1.16e-07	1.26e-06	Ung	uracil DNA glycosylase [Source:MGI Symbol;Acc:MGI:109352]
ENSMUSG00000029012	496	146	1.31531	8.82e-08	9.68e-07	Orc5	origin recognition complex, subunit 5 [Source:MGI Symbol;Acc:MGI:1347044]
ENSMUSG00000104913	686	223	1.17235	5.31e-07	5.3e-06	Gm6560	predicted gene 6560 [Source:MGI Symbol;Acc:MGI:3646204]
ENSMUSG00000105987	962	1853	-1.39405	1.02e-10	1.53e-09	AI506816	expressed sequence AI506816 [Source:MGI Symbol;Acc:MGI:2140929]
ENSMUSG00000039753	1261	2774	-1.58572	1.21e-13	2.32e-12	Fbxl5	F-box and leucine-rich repeat protein 5 [Source:MGI Symbol;Acc:MGI:2152883]
ENSMUSG00000104728	3	70	-4.92717	7.19e-18	1.79e-16	Gm42462	predicted gene 42462 [Source:MGI Symbol;Acc:MGI:5662599]
ENSMUSG00000104823	2	10	-2.68505	0.00788025	0.0350797	Gm43182	predicted gene 43182 [Source:MGI Symbol;Acc:MGI:5663319]
ENSMUSG00000106609	4	210	-6.11229	5.5e-41	3.66e-39	Gm43181	predicted gene 43181 [Source:MGI Symbol;Acc:MGI:5663318]
ENSMUSG00000029082	1873	5151	-1.90785	4.71e-19	1.26e-17	Bst1	bone marrow stromal cell antigen 1 [Source:MGI Symbol;Acc:MGI:105370]
ENSMUSG00000029575	210	339	-1.13879	2.79e-06	2.53e-05	Mmab	methylmalonic aciduria (cobalamin deficiency) cblB type homolog (human) [Source:MGI Symbol;Acc:MGI:1924947]
ENSMUSG00000028999	152	234	-1.07015	3.2e-05	0.000246011	Rint1	RAD50 interactor 1 [Source:MGI Symbol;Acc:MGI:1916233]
ENSMUSG00000097180	9	22	-1.72191	0.00418133	0.0203179	2700038G22Rik	RIKEN cDNA 2700038G22 gene [Source:MGI Symbol;Acc:MGI:1914444]
ENSMUSG00000041939	209	466	-1.60459	1.94e-11	3.11e-10	Mvk	mevalonate kinase [Source:MGI Symbol;Acc:MGI:107624]
ENSMUSG00000014158	470	135	1.35058	5.19e-08	5.85e-07	Trpv4	transient receptor potential cation channel, subfamily V, member 4 [Source:MGI Symbol;Acc:MGI:1926945]
ENSMUSG00000067149	231	13	3.69209	2.17e-22	6.8e-21	Jchain	immunoglobulin joining chain [Source:MGI Symbol;Acc:MGI:96493]
ENSMUSG00000034118	3115	208	3.45548	6.62e-47	5.55e-45	Tpst1	protein-tyrosine sulfotransferase 1 [Source:MGI Symbol;Acc:MGI:1298231]
ENSMUSG00000107216	19	1	3.66541	0.00118753	0.00659736	2210412B16Rik	RIKEN cDNA 2210412B16 gene [Source:MGI Symbol;Acc:MGI:1919625]
ENSMUSG00000034110	106	225	-1.53301	1e-08	1.23e-07	Kctd7	potassium channel tetramerisation domain containing 7 [Source:MGI Symbol;Acc:MGI:2442265]
ENSMUSG00000029291	3224	786	1.58769	1.71e-13	3.23e-12	Rufy3	RUN and FYVE domain containing 3 [Source:MGI Symbol;Acc:MGI:106484]
ENSMUSG00000025340	736	1492	-1.46772	1.64e-11	2.63e-10	Rabgef1	RAB guanine nucleotide exchange factor (GEF) 1 [Source:MGI Symbol;Acc:MGI:1929459]
ENSMUSG00000029366	5804	1144	1.89443	1.2e-18	3.13e-17	Dck	deoxycytidine kinase [Source:MGI Symbol;Acc:MGI:102726]
ENSMUSG00000072694	621	207	1.13613	1.44e-06	1.36e-05	1500011B03Rik	RIKEN cDNA 1500011B03 gene [Source:MGI Symbol;Acc:MGI:1913486]
ENSMUSG00000029561	22624	1092	3.92424	1.26e-64	1.91e-62	Oasl2	2'-5' oligoadenylate synthetase-like 2 [Source:MGI Symbol;Acc:MGI:1344390]
ENSMUSG00000087477	123	19	2.23984	3.83e-09	4.89e-08	Gm13822	predicted gene 13822 [Source:MGI Symbol;Acc:MGI:3650351]
ENSMUSG00000041827	20204	1858	2.99431	1.38e-41	9.44e-40	Oasl1	2'-5' oligoadenylate synthetase-like 1 [Source:MGI Symbol;Acc:MGI:2180849]
ENSMUSG00000029545	889	1474	-1.17778	4.87e-08	5.51e-07	Acads	acyl-Coenzyme A dehydrogenase, short chain [Source:MGI Symbol;Acc:MGI:87868]
ENSMUSG00000015944	627	195	1.23611	1.83e-07	1.93e-06	Castor2	cytosolic arginine sensor for mTORC1 subunit 2 [Source:MGI Symbol;Acc:MGI:1933384]
ENSMUSG00000038204	9	0	5.98601	0.00894141	0.0390699	Asb10	ankyrin repeat and SOCS box-containing 10 [Source:MGI Symbol;Acc:MGI:2152836]
ENSMUSG00000015806	833	1348	-1.14273	1.28e-07	1.37e-06	Qdpr	quinoid dihydropteridine reductase [Source:MGI Symbol;Acc:MGI:97836]
ENSMUSG00000060961	0	8	-6.26051	0.00464265	0.0220956	Slc4a4	solute carrier family 4 (anion exchanger), member 4 [Source:MGI Symbol;Acc:MGI:1927555]
ENSMUSG00000039682	721	2861	-2.43665	5.88e-28	2.36e-26	Lap3	leucine aminopeptidase 3 [Source:MGI Symbol;Acc:MGI:1914238]
ENSMUSG00000028954	3593	1254	1.07015	4.19e-07	4.24e-06	Nub1	negative regulator of ubiquitin-like proteins 1 [Source:MGI Symbol;Acc:MGI:1889001]
ENSMUSG00000015882	173	268	-1.07926	1.48e-05	0.000120284	Lcorl	ligand dependent nuclear receptor corepressor-like [Source:MGI Symbol;Acc:MGI:2651932]
ENSMUSG00000067321	28	50	-1.28057	0.00149259	0.00806891	Gm7931	predicted pseudogene 7931 [Source:MGI Symbol;Acc:MGI:3643448]
ENSMUSG00000107121	13	1	3.12293	0.00788025	0.0350797	1110006O24Rik	RIKEN cDNA 1110006O24 gene [Source:MGI Symbol;Acc:MGI:1913373]
ENSMUSG00000029372	236	77	1.16632	2.78e-05	0.000216989	Ppbp	pro-platelet basic protein [Source:MGI Symbol;Acc:MGI:1888712]
ENSMUSG00000029379	55	3632	-6.48989	5.39e-112	3.8e-109	Cxcl3	chemokine (C-X-C motif) ligand 3 [Source:MGI Symbol;Acc:MGI:3037818]
ENSMUSG00000029380	133	8463	-6.43856	5.28e-123	5.27e-120	Cxcl1	chemokine (C-X-C motif) ligand 1 [Source:MGI Symbol;Acc:MGI:108068]
ENSMUSG00000058427	710	42192	-6.34115	1.16e-130	1.76e-127	Cxcl2	chemokine (C-X-C motif) ligand 2 [Source:MGI Symbol;Acc:MGI:1340094]
ENSMUSG00000029377	6	1337	-8.21409	2.71e-103	1.45e-100	Ereg	epiregulin [Source:MGI Symbol;Acc:MGI:107508]
ENSMUSG00000029378	2	230	-7.1941	3.96e-45	3.04e-43	Areg	amphiregulin [Source:MGI Symbol;Acc:MGI:88068]
ENSMUSG00000029088	2	35	-4.48158	1.43e-09	1.92e-08	Kcnip4	Kv channel interacting protein 4 [Source:MGI Symbol;Acc:MGI:1933131]
ENSMUSG00000102644	134	313	-1.6713	4.73e-11	7.34e-10	Thap6	THAP domain containing 6 [Source:MGI Symbol;Acc:MGI:1922436]
ENSMUSG00000029403	122	251	-1.48814	1.04e-08	1.27e-07	Cdkl2	cyclin-dependent kinase-like 2 (CDC2-related kinase) [Source:MGI Symbol;Acc:MGI:1858227]
ENSMUSG00000097145	5	33	-3.13448	9.44e-07	9.11e-06	9230114K14Rik	RIKEN cDNA 9230114K14 gene [Source:MGI Symbol;Acc:MGI:3041212]
ENSMUSG00000045294	787	3478	-2.59204	2.89e-31	1.36e-29	Insig1	insulin induced gene 1 [Source:MGI Symbol;Acc:MGI:1916289]
ENSMUSG00000107369	70	21	1.28426	0.00130803	0.00715816	Gstm2-ps1	glutathione S-transferase mu 2 (muscle), pseudogene 1 [Source:MGI Symbol;Acc:MGI:3648223]
ENSMUSG00000029410	5	87	-4.53016	5.03e-19	1.35e-17	Ppef2	protein phosphatase, EF hand calcium-binding domain 2 [Source:MGI Symbol;Acc:MGI:1342304]
ENSMUSG00000029413	1609	10884	-3.20629	1.43e-46	1.17e-44	Naaa	N-acylethanolamine acid amidase [Source:MGI Symbol;Acc:MGI:1914361]
ENSMUSG00000029417	816	81	2.88251	3.22e-28	1.32e-26	Cxcl9	chemokine (C-X-C motif) ligand 9 [Source:MGI Symbol;Acc:MGI:1352449]
ENSMUSG00000034855	38851	3452	3.04397	5.62e-43	4.04e-41	Cxcl10	chemokine (C-X-C motif) ligand 10 [Source:MGI Symbol;Acc:MGI:1352450]
ENSMUSG00000060183	154	2	5.74538	7.32e-24	2.48e-22	Cxcl11	chemokine (C-X-C motif) ligand 11 [Source:MGI Symbol;Acc:MGI:1860203]
ENSMUSG00000086075	13	105	-3.44777	1.61e-17	3.92e-16	Gm15728	predicted gene 15728 [Source:MGI Symbol;Acc:MGI:3783171]
ENSMUSG00000061578	71	211	-2.01758	1.18e-12	2.09e-11	Ksr2	kinase suppressor of ras 2 [Source:MGI Symbol;Acc:MGI:3610315]
ENSMUSG00000025746	25	1678	-6.50889	6.62e-96	2.9e-93	Il6	interleukin 6 [Source:MGI Symbol;Acc:MGI:96559]
ENSMUSG00000039178	226	43	1.94286	2.22e-10	3.22e-09	Tbc1d19	TBC1 domain family, member 19 [Source:MGI Symbol;Acc:MGI:1914499]
ENSMUSG00000097216	40	3	3.24376	2.41e-06	2.21e-05	4932441J04Rik	RIKEN cDNA 4932441J04 gene [Source:MGI Symbol;Acc:MGI:2441691]
ENSMUSG00000029108	1641	96	3.6455	9.1e-46	7.25e-44	Pcdh7	protocadherin 7 [Source:MGI Symbol;Acc:MGI:1860487]
ENSMUSG00000059447	707	1453	-1.4875	9.58e-12	1.58e-10	Hadhb	hydroxyacyl-CoA dehydrogenase trifunctional multienzyme complex subunit beta [Source:MGI Symbol;Acc:MGI:2136381]
ENSMUSG00000107374	3	27	-3.55623	1.28e-06	1.21e-05	Gm43172	predicted gene 43172 [Source:MGI Symbol;Acc:MGI:5663309]
ENSMUSG00000032898	648	100	2.24636	1.1e-18	2.87e-17	Fbxo21	F-box protein 21 [Source:MGI Symbol;Acc:MGI:1924223]
ENSMUSG00000075703	336	514	-1.06142	4.04e-06	3.59e-05	Selenoi	selenoprotein I [Source:MGI Symbol;Acc:MGI:107898]
ENSMUSG00000037999	29	247	-3.53228	2.58e-28	1.06e-26	Arap2	ArfGAP with RhoGAP domain, ankyrin repeat and PH domain 2 [Source:MGI Symbol;Acc:MGI:2684416]
ENSMUSG00000060512	11	27	-1.73073	0.0018476	0.00978329	0610040J01Rik	RIKEN cDNA 0610040J01 gene [Source:MGI Symbol;Acc:MGI:1923511]
ENSMUSG00000058013	1040	3555	-2.22154	3.39e-24	1.17e-22	Septin11	septin 11 [Source:MGI Symbol;Acc:MGI:1277214]
ENSMUSG00000107019	16	67	-2.50385	1.94e-09	2.57e-08	Gm43682	predicted gene 43682 [Source:MGI Symbol;Acc:MGI:5663819]
ENSMUSG00000062372	0	49	-8.85939	3.28e-14	6.49e-13	Otof	otoferlin [Source:MGI Symbol;Acc:MGI:1891247]
ENSMUSG00000044827	1519	491	1.18072	7.53e-08	8.32e-07	Tlr1	toll-like receptor 1 [Source:MGI Symbol;Acc:MGI:1341295]
ENSMUSG00000051498	1085	360	1.14296	3.4e-07	3.49e-06	Tlr6	toll-like receptor 6 [Source:MGI Symbol;Acc:MGI:1341296]
ENSMUSG00000037913	75	139	-1.33688	5.45e-06	4.76e-05	Tmem156	transmembrane protein 156 [Source:MGI Symbol;Acc:MGI:2685292]
ENSMUSG00000107092	6	41	-3.19046	1.46e-08	1.75e-07	Gm7993	predicted gene 7993 [Source:MGI Symbol;Acc:MGI:3647399]
ENSMUSG00000029166	358	703	-1.42163	4.22e-10	5.96e-09	Mapre3	microtubule-associated protein, RP/EB family, member 3 [Source:MGI Symbol;Acc:MGI:2140967]
ENSMUSG00000037890	269	97	1.02232	0.000125515	0.000869707	Wdr19	WD repeat domain 19 [Source:MGI Symbol;Acc:MGI:2443231]
ENSMUSG00000105006	6	26	-2.53549	0.000128569	0.000889164	Gm9484	predicted gene 9484 [Source:MGI Symbol;Acc:MGI:3779894]
ENSMUSG00000034663	1039	1995	-1.3895	1.05e-10	1.58e-09	Bmp2k	BMP2 inducible kinase [Source:MGI Symbol;Acc:MGI:2155456]
ENSMUSG00000032741	2642	393	2.30029	1.94e-24	6.71e-23	Tpcn1	two pore channel 1 [Source:MGI Symbol;Acc:MGI:2182472]
ENSMUSG00000067161	58	108	-1.34317	1.66e-05	0.00013324	Gm5560	predicted pseudogene 5560 [Source:MGI Symbol;Acc:MGI:3647980]
ENSMUSG00000106825	175	23	2.47379	1.49e-12	2.61e-11	2510016D11Rik	RIKEN cDNA 2510016D11 gene [Source:MGI Symbol;Acc:MGI:1917539]
ENSMUSG00000105814	13	26	-1.43837	0.00916578	0.0399356	Mir703	microRNA 703 [Source:MGI Symbol;Acc:MGI:3629657]
ENSMUSG00000032690	6133	247	4.18499	3.36e-66	5.45e-64	Oas2	2'-5' oligoadenylate synthetase 2 [Source:MGI Symbol;Acc:MGI:2180852]
ENSMUSG00000107075	16	0	6.80609	0.000187	0.00125427	Gm43068	predicted gene 43068 [Source:MGI Symbol;Acc:MGI:5663205]
ENSMUSG00000032661	26495	728	4.737	3.89e-85	1.31e-82	Oas3	2'-5' oligoadenylate synthetase 3 [Source:MGI Symbol;Acc:MGI:2180850]
ENSMUSG00000029163	2148	4504	-1.51658	7.72e-13	1.39e-11	Emilin1	elastin microfibril interfacer 1 [Source:MGI Symbol;Acc:MGI:1926189]
ENSMUSG00000001166	529	106	1.86972	2.11e-13	3.97e-12	Oas1c	2'-5' oligoadenylate synthetase 1C [Source:MGI Symbol;Acc:MGI:2149633]
ENSMUSG00000029605	1160	39	4.44235	2.5e-53	2.54e-51	Oas1b	2'-5' oligoadenylate synthetase 1B [Source:MGI Symbol;Acc:MGI:97430]
ENSMUSG00000029161	5	21	-2.48503	0.000421961	0.00262733	Cgref1	cell growth regulator with EF hand domain 1 [Source:MGI Symbol;Acc:MGI:1915817]
ENSMUSG00000001168	16	1	3.41952	0.00572059	0.0266457	Oas1h	2'-5' oligoadenylate synthetase 1H [Source:MGI Symbol;Acc:MGI:2180853]
ENSMUSG00000066861	2949	480	2.17044	2.09e-22	6.57e-21	Oas1g	2'-5' oligoadenylate synthetase 1G [Source:MGI Symbol;Acc:MGI:97429]
ENSMUSG00000052776	8957	1606	2.03104	3.04e-21	9.03e-20	Oas1a	2'-5' oligoadenylate synthetase 1A [Source:MGI Symbol;Acc:MGI:2180860]
ENSMUSG00000029608	3	93	-5.33651	1.55e-22	4.88e-21	Rph3a	rabphilin 3A [Source:MGI Symbol;Acc:MGI:102788]
ENSMUSG00000037795	191	285	-1.02527	3.31e-05	0.000253599	N4bp2	NEDD4 binding protein 2 [Source:MGI Symbol;Acc:MGI:2684414]
ENSMUSG00000029204	189	373	-1.42853	4.85e-09	6.16e-08	Rhoh	ras homolog family member H [Source:MGI Symbol;Acc:MGI:1921984]
ENSMUSG00000006641	111	316	-1.95641	4.54e-14	8.9e-13	Slc5a6	solute carrier family 5 (sodium-dependent vitamin transporter), member 6 [Source:MGI Symbol;Acc:MGI:2660847]
ENSMUSG00000054598	7	65	-3.63636	4.06e-13	7.47e-12	9130230L23Rik	RIKEN cDNA 9130230L23 gene [Source:MGI Symbol;Acc:MGI:3041166]
ENSMUSG00000070780	2831	761	1.44678	2.08e-11	3.31e-10	Rbm47	RNA binding motif protein 47 [Source:MGI Symbol;Acc:MGI:2384294]
ENSMUSG00000107390	2	11	-2.82118	0.00444385	0.0213497	Gm43323	predicted gene 43323 [Source:MGI Symbol;Acc:MGI:5663460]
ENSMUSG00000042726	19249	2748	2.35985	8.53e-28	3.41e-26	Trafd1	TRAF type zinc finger domain containing 1 [Source:MGI Symbol;Acc:MGI:1923551]
ENSMUSG00000042719	1812	639	1.05514	1.11e-06	1.06e-05	Naa25	N(alpha)-acetyltransferase 25, NatB auxiliary subunit [Source:MGI Symbol;Acc:MGI:2442563]
ENSMUSG00000013629	465	1056	-1.63144	2.88e-13	5.35e-12	Cad	carbamoyl-phosphate synthetase 2, aspartate transcarbamylase, and dihydroorotase [Source:MGI Symbol;Acc:MGI:1916969]
ENSMUSG00000029452	53	16	1.27391	0.00441553	0.0213064	Tmem116	transmembrane protein 116 [Source:MGI Symbol;Acc:MGI:1924712]
ENSMUSG00000029207	556	203	1.00479	2.22e-05	0.000175188	Apbb2	amyloid beta (A4) precursor protein-binding, family B, member 2 [Source:MGI Symbol;Acc:MGI:108405]
ENSMUSG00000029223	257	5	5.20588	1.64e-31	7.73e-30	Uchl1	ubiquitin carboxy-terminal hydrolase L1 [Source:MGI Symbol;Acc:MGI:103149]
ENSMUSG00000029455	22874	3801	2.14079	1.46e-23	4.87e-22	Aldh2	aldehyde dehydrogenase 2, mitochondrial [Source:MGI Symbol;Acc:MGI:99600]
ENSMUSG00000107319	2	13	-3.06007	0.000794618	0.00460099	Gm42670	predicted gene 42670 [Source:MGI Symbol;Acc:MGI:5662807]
ENSMUSG00000092060	150	46	1.2549	6.06e-05	0.000445412	Bend4	BEN domain containing 4 [Source:MGI Symbol;Acc:MGI:3648414]
ENSMUSG00000042594	2776	767	1.40715	6.91e-11	1.06e-09	Sh2b3	SH2B adaptor protein 3 [Source:MGI Symbol;Acc:MGI:893598]
ENSMUSG00000107355	86	17	1.88384	3.84e-06	3.43e-05	AI839979	expressed sequence AI839979 [Source:MGI Symbol;Acc:MGI:2140975]
ENSMUSG00000023104	2104	747	1.04542	1.17e-06	1.12e-05	Rfc2	replication factor C (activator 1) 2 [Source:MGI Symbol;Acc:MGI:1341868]
ENSMUSG00000029135	679	4218	-3.08324	6.68e-42	4.64e-40	Fosl2	fos-like antigen 2 [Source:MGI Symbol;Acc:MGI:102858]
ENSMUSG00000040751	3748	682	2.00968	4.87e-20	1.38e-18	Lat2	linker for activation of T cells family, member 2 [Source:MGI Symbol;Acc:MGI:1926479]
ENSMUSG00000107211	0	22	-7.70792	2.27e-07	2.37e-06	Gm5864	predicted gene 5864 [Source:MGI Symbol;Acc:MGI:3648579]
ENSMUSG00000040557	54	92	-1.21492	0.000167904	0.00113514	Mettl27	methyltransferase like 27 [Source:MGI Symbol;Acc:MGI:1933146]
ENSMUSG00000047501	4	17	-2.49372	0.00148807	0.00804748	Cldn4	claudin 4 [Source:MGI Symbol;Acc:MGI:1313314]
ENSMUSG00000040532	186	289	-1.08361	1.31e-05	0.000107433	Abhd11	abhydrolase domain containing 11 [Source:MGI Symbol;Acc:MGI:1916008]
ENSMUSG00000005374	221	434	-1.42149	2.71e-09	3.52e-08	Tbl2	transducin (beta)-like 2 [Source:MGI Symbol;Acc:MGI:1351652]
ENSMUSG00000039959	2815	8868	-2.10385	9.35e-23	2.98e-21	Hip1	huntingtin interacting protein 1 [Source:MGI Symbol;Acc:MGI:1099804]
ENSMUSG00000004814	31	16205	-9.4717	3.08e-187	1.49e-183	Ccl24	chemokine (C-C motif) ligand 24 [Source:MGI Symbol;Acc:MGI:1928953]
ENSMUSG00000005514	9188	2127	1.66245	4.34e-15	9.03e-14	Por	P450 (cytochrome) oxidoreductase [Source:MGI Symbol;Acc:MGI:97744]
ENSMUSG00000019179	3757	6277	-1.1889	1.29e-08	1.56e-07	Mdh2	malate dehydrogenase 2, NAD (mitochondrial) [Source:MGI Symbol;Acc:MGI:97050]
ENSMUSG00000029699	224	49	1.74203	4.49e-09	5.71e-08	Ssc4d	scavenger receptor cysteine rich family, 4 domains [Source:MGI Symbol;Acc:MGI:1924709]
ENSMUSG00000004952	11535	1460	2.53346	3.88e-31	1.82e-29	Rasa4	RAS p21 protein activator 4 [Source:MGI Symbol;Acc:MGI:1858600]
ENSMUSG00000039754	231	78	1.11686	6.37e-05	0.00046702	Alkbh4	alkB homolog 4, lysine demethylase [Source:MGI Symbol;Acc:MGI:1919291]
ENSMUSG00000005474	10	0	6.13573	0.00464265	0.0220956	Myl10	myosin, light chain 10, regulatory [Source:MGI Symbol;Acc:MGI:1891705]
ENSMUSG00000082088	380	41	2.7607	9.89e-21	2.88e-19	Gm15753	predicted gene 15753 [Source:MGI Symbol;Acc:MGI:3783195]
ENSMUSG00000045348	22	4	1.98279	0.0101133	0.0435182	Nyap1	neuronal tyrosine-phosphorylated phosphoinositide 3-kinase adaptor 1 [Source:MGI Symbol;Acc:MGI:2443880]
ENSMUSG00000046245	1610	507	1.2184	2.76e-08	3.23e-07	Pilra	paired immunoglobin-like type 2 receptor alpha [Source:MGI Symbol;Acc:MGI:2450529]
ENSMUSG00000066684	380	16	4.11247	3.48e-32	1.68e-30	Pilrb1	paired immunoglobin-like type 2 receptor beta 1 [Source:MGI Symbol;Acc:MGI:2450532]
ENSMUSG00000066682	447	37	3.14259	7.52e-26	2.76e-24	Pilrb2	paired immunoglobin-like type 2 receptor beta 2 [Source:MGI Symbol;Acc:MGI:2450535]
ENSMUSG00000036948	1420	484	1.10421	5.1e-07	5.1e-06	Map11	microtubule associated protein 11 [Source:MGI Symbol;Acc:MGI:2385896]
ENSMUSG00000036928	22	3	2.3855	0.00423033	0.0205078	Stag3	stromal antigen 3 [Source:MGI Symbol;Acc:MGI:1355311]
ENSMUSG00000025856	124	371	-2.02825	1.52e-15	3.26e-14	Pdgfa	platelet derived growth factor, alpha [Source:MGI Symbol;Acc:MGI:97527]
ENSMUSG00000025855	32	274	-3.54053	2.05e-29	8.88e-28	Prkar1b	protein kinase, cAMP dependent regulatory, type I beta [Source:MGI Symbol;Acc:MGI:97759]
ENSMUSG00000056413	3338	928	1.39825	6.26e-11	9.6e-10	Adap1	ArfGAP with dual PH domains 1 [Source:MGI Symbol;Acc:MGI:2442201]
ENSMUSG00000044092	124	379	-2.05902	5.05e-16	1.11e-14	C130050O18Rik	RIKEN cDNA C130050O18 gene [Source:MGI Symbol;Acc:MGI:2442694]
ENSMUSG00000053647	0	10	-6.57867	0.00126829	0.0069565	Gper1	G protein-coupled estrogen receptor 1 [Source:MGI Symbol;Acc:MGI:1924104]
ENSMUSG00000036718	720	69	2.93297	4.17e-28	1.69e-26	Micall2	MICAL-like 2 [Source:MGI Symbol;Acc:MGI:2444818]
ENSMUSG00000050022	126	1516	-4.03566	1.73e-56	2.02e-54	Amz1	archaelysin family metallopeptidase 1 [Source:MGI Symbol;Acc:MGI:2442258]
ENSMUSG00000036526	533	3460	-3.14665	8.29e-43	5.93e-41	Card11	caspase recruitment domain family, member 11 [Source:MGI Symbol;Acc:MGI:1916978]
ENSMUSG00000097559	15	0	6.71384	0.000352487	0.00223272	D430018E03Rik	RIKEN cDNA D430018E03 gene [Source:MGI Symbol;Acc:MGI:3045245]
ENSMUSG00000029580	253886	82663	1.17043	1.59e-08	1.9e-07	Actb	actin, beta [Source:MGI Symbol;Acc:MGI:87904]
ENSMUSG00000096810	16	30	-1.34745	0.00759456	0.0342134	Gm10481	predicted gene 10481 [Source:MGI Symbol;Acc:MGI:3708707]
ENSMUSG00000029392	664	32	3.92216	5.58e-39	3.47e-37	Rilpl1	Rab interacting lysosomal protein-like 1 [Source:MGI Symbol;Acc:MGI:1922945]
ENSMUSG00000118662	25	3	2.56879	0.00106861	0.00601058	Tctn2	tectonic family member 2 [Source:NCBI gene (formerly Entrezgene);Acc:67978]
ENSMUSG00000066735	441	1157	-1.83963	2.44e-16	5.5e-15	Vkorc1l1	vitamin K epoxide reductase complex, subunit 1-like 1 [Source:MGI Symbol;Acc:MGI:1916818]
ENSMUSG00000029322	1577	143	3.01373	6.74e-35	3.63e-33	Plac8	placenta-specific 8 [Source:MGI Symbol;Acc:MGI:2445289]
ENSMUSG00000085269	14	0	6.61528	0.000667207	0.00394218	Gm15777	predicted gene 15777 [Source:MGI Symbol;Acc:MGI:3783219]
ENSMUSG00000035273	13013	1557	2.6146	6.48e-33	3.22e-31	Hpse	heparanase [Source:MGI Symbol;Acc:MGI:1343124]
ENSMUSG00000104761	12	1	3.00877	0.00788025	0.0350797	Gm43511	predicted gene 43511 [Source:MGI Symbol;Acc:MGI:5663648]
ENSMUSG00000029314	22	130	-3.00311	7.34e-17	1.7e-15	Gpat3	glycerol-3-phosphate acyltransferase 3 [Source:MGI Symbol;Acc:MGI:3603816]
ENSMUSG00000067367	189	360	-1.37737	1.73e-08	2.06e-07	Lyar	Ly1 antibody reactive clone [Source:MGI Symbol;Acc:MGI:107470]
ENSMUSG00000007987	1267	368	1.33495	2.5e-09	3.26e-08	Ift22	intraflagellar transport 22 [Source:MGI Symbol;Acc:MGI:1914536]
ENSMUSG00000001739	96	14	2.32049	3.17e-08	3.67e-07	Cldn15	claudin 15 [Source:MGI Symbol;Acc:MGI:1913103]
ENSMUSG00000037411	376	3708	-3.74976	2.72e-56	3.15e-54	Serpine1	serine (or cysteine) peptidase inhibitor, clade E, member 1 [Source:MGI Symbol;Acc:MGI:97608]
ENSMUSG00000043279	2439	627	1.51116	4.02e-12	6.83e-11	Trim56	tripartite motif-containing 56 [Source:MGI Symbol;Acc:MGI:2685298]
ENSMUSG00000023348	116	30	1.49937	1.45e-05	0.000118083	Trip6	thyroid hormone receptor interactor 6 [Source:MGI Symbol;Acc:MGI:1343458]
ENSMUSG00000037344	1851	422	1.68431	3.48e-14	6.86e-13	Slc12a9	solute carrier family 12 (potassium/chloride transporters), member 9 [Source:MGI Symbol;Acc:MGI:1933532]
ENSMUSG00000049093	78	3	4.2047	4.84e-12	8.17e-11	Il23r	interleukin 23 receptor [Source:MGI Symbol;Acc:MGI:2181693]
ENSMUSG00000051397	12	63	-2.82593	4.18e-10	5.91e-09	Tacstd2	tumor-associated calcium signal transducer 2 [Source:MGI Symbol;Acc:MGI:1861606]
ENSMUSG00000030051	62	96	-1.07743	0.000607184	0.0036394	Aplf	aprataxin and PNKP like factor [Source:MGI Symbol;Acc:MGI:1919353]
ENSMUSG00000096336	22	1	3.87543	0.00041343	0.00257921	Igkv1-135	immunoglobulin kappa variable 1-135 [Source:MGI Symbol;Acc:MGI:3819952]
ENSMUSG00000068263	4	18	-2.57569	0.000910749	0.00518416	Efcc1	EF hand and coiled-coil domain containing 1 [Source:MGI Symbol;Acc:MGI:3611451]
ENSMUSG00000094345	35	2	3.61246	3.93e-06	3.5e-05	Igkv14-126	immunoglobulin kappa variable 14-126 [Source:MGI Symbol;Acc:MGI:3643131]
ENSMUSG00000094872	39	4	2.80466	1.37e-05	0.000111776	Igkv9-120	immunoglobulin kappa chain variable 9-120 [Source:MGI Symbol;Acc:MGI:3647784]
ENSMUSG00000094335	120	3	4.82526	2.38e-18	6.09e-17	Igkv1-117	immunoglobulin kappa variable 1-117 [Source:MGI Symbol;Acc:MGI:4439721]
ENSMUSG00000076490	7	23	-2.14183	0.000488104	0.00298203	Trbc1	T cell receptor beta, constant region 1 [Source:MGI Symbol;Acc:MGI:4439726]
ENSMUSG00000095771	30	1	4.32038	1.03e-05	8.6e-05	Igkv14-111	immunoglobulin kappa variable 14-111 [Source:MGI Symbol;Acc:MGI:4439863]
ENSMUSG00000093861	86	4	3.94261	1.4e-12	2.46e-11	Igkv1-110	immunoglobulin kappa variable 1-110 [Source:MGI Symbol;Acc:MGI:4439558]
ENSMUSG00000105606	20	1	3.73887	0.000700954	0.0041105	Igkv2-109	immunoglobulin kappa variable 2-109 [Source:MGI Symbol;Acc:MGI:3642626]
ENSMUSG00000076498	5	34	-3.17741	5.91e-07	5.87e-06	Trbc2	T cell receptor beta, constant 2 [Source:MGI Symbol;Acc:MGI:4835227]
ENSMUSG00000076522	45	3	3.41311	2.33e-07	2.42e-06	Igkv16-104	immunoglobulin kappa variable 16-104 [Source:MGI Symbol;Acc:MGI:2685913]
ENSMUSG00000076523	83	1	5.78411	1.44e-15	3.1e-14	Igkv15-103	immunoglobulin kappa chain variable 15-103 [Source:MGI Symbol;Acc:MGI:96513]
ENSMUSG00000094420	63	3	3.89721	1.23e-09	1.66e-08	Igkv10-96	immunoglobulin kappa variable 10-96 [Source:MGI Symbol;Acc:MGI:4439561]
ENSMUSG00000029869	27	3	2.67921	0.000421961	0.00262733	Ephb6	Eph receptor B6 [Source:MGI Symbol;Acc:MGI:1096338]
ENSMUSG00000096490	31	2	3.43814	2.85e-05	0.000221494	Igkv10-94	immunoglobulin kappa variable 10-94 [Source:MGI Symbol;Acc:MGI:3646140]
ENSMUSG00000098814	23	2	3.00983	0.000910749	0.00518416	Igkv19-93	immunoglobulin kappa chain variable 19-93 [Source:MGI Symbol;Acc:MGI:107617]
ENSMUSG00000076532	20	2	2.80954	0.0024261	0.0124391	Igkv4-91	immunoglobulin kappa chain variable 4-91 [Source:MGI Symbol;Acc:MGI:3642277]
ENSMUSG00000076534	15	1	3.32727	0.00961124	0.0416756	Igkv12-89	immunoglobulin kappa chain variable 12-89 [Source:MGI Symbol;Acc:MGI:4439829]
ENSMUSG00000076535	19	0	7.05198	2.86e-05	0.00022176	Igkv1-88	immunoglobulin kappa chain variable 1-88 [Source:MGI Symbol;Acc:MGI:4439828]
ENSMUSG00000076549	15	0	6.71384	0.000352487	0.00223272	Igkv4-68	immunoglobulin kappa variable 4-68 [Source:MGI Symbol;Acc:MGI:2686265]
ENSMUSG00000094262	10	0	6.13573	0.00464265	0.0220956	Igkv4-62	immunoglobulin kappa variable 4-62 [Source:MGI Symbol;Acc:MGI:3643587]
ENSMUSG00000076552	12	0	6.39534	0.00126829	0.0069565	Igkv4-61	immunoglobulin kappa chain variable 4-61 [Source:MGI Symbol;Acc:MGI:4439819]
ENSMUSG00000094006	27	0	7.55571	4.11e-07	4.16e-06	Igkv4-59	immunoglobulin kappa variable 4-59 [Source:MGI Symbol;Acc:MGI:3646808]
ENSMUSG00000096833	18	0	6.97458	5.33e-05	0.000395957	Igkv4-55	immunoglobulin kappa variable 4-55 [Source:MGI Symbol;Acc:MGI:2686370]
ENSMUSG00000029863	1629	232	2.36283	3.74e-24	1.29e-22	Casp2	caspase 2 [Source:MGI Symbol;Acc:MGI:97295]
ENSMUSG00000076564	26	0	7.50156	7.45e-07	7.29e-06	Igkv12-46	immunoglobulin kappa variable 12-46 [Source:MGI Symbol;Acc:MGI:4439773]
ENSMUSG00000096422	38	3	3.17003	6.16e-06	5.34e-05	Igkv12-44	immunoglobulin kappa variable 12-44 [Source:MGI Symbol;Acc:MGI:4439775]
ENSMUSG00000094433	50	3	3.56465	3.65e-08	4.19e-07	Igkv5-43	immunoglobulin kappa chain variable 5-43 [Source:MGI Symbol;Acc:MGI:4943320]
ENSMUSG00000044927	18	1	3.58801	0.00200946	0.01054	H1f10	H1.10 linker histone [Source:MGI Symbol;Acc:MGI:2685307]
ENSMUSG00000076569	28	4	2.3287	0.000758987	0.00442123	Igkv5-39	immunoglobulin kappa variable 5-39 [Source:MGI Symbol;Acc:MGI:2686255]
ENSMUSG00000076576	17	1	3.50622	0.00339444	0.0168497	Igkv6-32	immunoglobulin kappa variable 6-32 [Source:MGI Symbol;Acc:MGI:3641634]
ENSMUSG00000076577	62	3	3.87418	1.89e-09	2.51e-08	Igkv8-30	immunoglobulin kappa chain variable 8-30 [Source:MGI Symbol;Acc:MGI:3642250]
ENSMUSG00000076583	35	1	4.54179	7.6e-07	7.43e-06	Igkv8-24	immunoglobulin kappa chain variable 8-24 [Source:MGI Symbol;Acc:MGI:4947958]
ENSMUSG00000095630	36	5	2.37514	0.000254748	0.00165905	Igkv6-23	immunoglobulin kappa variable 6-23 [Source:MGI Symbol;Acc:MGI:3711980]
ENSMUSG00000076586	13	1	3.12293	0.00788025	0.0350797	Igkv8-21	immunoglobulin kappa variable 8-21 [Source:MGI Symbol;Acc:MGI:1330840]
ENSMUSG00000076587	22	2	2.94611	0.00148807	0.00804748	Igkv6-20	immunoglobulin kappa variable 6-20 [Source:MGI Symbol;Acc:MGI:1330836]
ENSMUSG00000096594	22	3	2.3855	0.00423033	0.0205078	Igkv8-19	immunoglobulin kappa variable 8-19 [Source:MGI Symbol;Acc:MGI:1330844]
ENSMUSG00000094797	37	6	2.15647	0.00059626	0.00357929	Igkv6-15	immunoglobulin kappa variable 6-15 [Source:MGI Symbol;Acc:MGI:1330831]
ENSMUSG00000105687	6	23	-2.35937	0.000488104	0.00298203	Gm6157	predicted gene 6157 [Source:MGI Symbol;Acc:MGI:3779561]
ENSMUSG00000040613	11273	1528	2.43464	4.32e-29	1.85e-27	Apobec1	apolipoprotein B mRNA editing enzyme, catalytic polypeptide 1 [Source:MGI Symbol;Acc:MGI:103298]
ENSMUSG00000096844	37	0	8.0082	3.45e-08	3.97e-07	Igkv6-14	immunoglobulin kappa variable 6-14 [Source:MGI Symbol;Acc:MGI:1330830]
ENSMUSG00000030117	1088	164	2.28074	1.84e-21	5.55e-20	Gdf3	growth differentiation factor 3 [Source:MGI Symbol;Acc:MGI:95686]
ENSMUSG00000046323	41	8	1.89524	0.000612799	0.00366337	Dppa3	developmental pluripotency-associated 3 [Source:MGI Symbol;Acc:MGI:1920958]
ENSMUSG00000094117	14	1	3.22872	0.00444385	0.0213497	Igkv3-12	immunoglobulin kappa variable 3-12 [Source:MGI Symbol;Acc:MGI:1330815]
ENSMUSG00000029862	43	4	2.94503	7.46e-06	6.38e-05	Clcn1	chloride channel, voltage-sensitive 1 [Source:MGI Symbol;Acc:MGI:88417]
ENSMUSG00000096715	13	1	3.12293	0.00788025	0.0350797	Igkv3-4	immunoglobulin kappa variable 3-4 [Source:MGI Symbol;Acc:MGI:1330855]
ENSMUSG00000095351	65	2	4.50281	1.64e-11	2.63e-10	Igkv3-2	immunoglobulin kappa variable 3-2 [Source:MGI Symbol;Acc:MGI:1330850]
ENSMUSG00000030062	5529	8366	-1.04593	4.87e-07	4.89e-06	Rpn1	ribophorin I [Source:MGI Symbol;Acc:MGI:98084]
ENSMUSG00000015053	78	6	3.22947	3.79e-10	5.38e-09	Gata2	GATA binding protein 2 [Source:MGI Symbol;Acc:MGI:95662]
ENSMUSG00000003153	325	46	2.36963	8.25e-16	1.8e-14	Slc2a3	solute carrier family 2 (facilitated glucose transporter), member 3 [Source:MGI Symbol;Acc:MGI:95757]
ENSMUSG00000107868	7	25	-2.26159	0.000200837	0.00133931	Gm5112	predicted gene 5112 [Source:MGI Symbol;Acc:MGI:3779460]
ENSMUSG00000040552	40147	3305	3.1541	1.35e-45	1.07e-43	C3ar1	complement component 3a receptor 1 [Source:MGI Symbol;Acc:MGI:1097680]
ENSMUSG00000030327	1632	484	1.30494	2.92e-09	3.78e-08	Necap1	NECAP endocytosis associated 1 [Source:MGI Symbol;Acc:MGI:1914852]
ENSMUSG00000076609	2472	176	3.36282	7.5e-44	5.52e-42	Igkc	immunoglobulin kappa constant [Source:MGI Symbol;Acc:MGI:96495]
ENSMUSG00000049037	11944	928	3.23744	6.2e-47	5.21e-45	Clec4a1	C-type lectin domain family 4, member a1 [Source:MGI Symbol;Acc:MGI:3036291]
ENSMUSG00000053604	415	794	-1.38415	8.05e-10	1.11e-08	Rpia	ribose 5-phosphate isomerase A [Source:MGI Symbol;Acc:MGI:103254]
ENSMUSG00000043832	2029	7047	-2.24459	2.42e-25	8.65e-24	Clec4a3	C-type lectin domain family 4, member a3 [Source:MGI Symbol;Acc:MGI:1920399]
ENSMUSG00000031668	492	912	-1.33855	1.85e-09	2.45e-08	Eif2ak3	eukaryotic translation initiation factor 2 alpha kinase 3 [Source:MGI Symbol;Acc:MGI:1341830]
ENSMUSG00000030147	11	306	-5.22809	1.35e-44	1.03e-42	Clec4b1	C-type lectin domain family 4, member b1 [Source:MGI Symbol;Acc:MGI:1917060]
ENSMUSG00000030082	4036	6756	-1.19165	1.17e-08	1.42e-07	Sec61a1	Sec61 alpha 1 subunit (S. cerevisiae) [Source:MGI Symbol;Acc:MGI:1858417]
ENSMUSG00000033182	3	12	-2.39333	0.00572059	0.0266457	Kbtbd12	kelch repeat and BTB (POZ) domain containing 12 [Source:MGI Symbol;Acc:MGI:1918481]
ENSMUSG00000097730	0	23	-7.77175	1.26e-07	1.36e-06	Gm26588	predicted gene, 26588 [Source:MGI Symbol;Acc:MGI:5477082]
ENSMUSG00000030148	1982	4881	-1.74858	2.17e-16	4.92e-15	Clec4a2	C-type lectin domain family 4, member a2 [Source:MGI Symbol;Acc:MGI:1349412]
ENSMUSG00000029851	1	46	-5.78088	8.98e-14	1.73e-12	Tcaf2	TRPM8 channel-associated factor 2 [Source:MGI Symbol;Acc:MGI:2385258]
ENSMUSG00000054422	3	88	-5.25687	1.12e-21	3.41e-20	Fabp1	fatty acid binding protein 1, liver [Source:MGI Symbol;Acc:MGI:95479]
ENSMUSG00000067767	35	5	2.33467	0.000382556	0.00240633	Clec4b2	C-type lectin domain family 4, member b2 [Source:MGI Symbol;Acc:MGI:3588267]
ENSMUSG00000036667	50	409	-3.47675	1.04e-33	5.33e-32	Tcaf1	TRPM8 channel-associated factor 1 [Source:MGI Symbol;Acc:MGI:1914665]
ENSMUSG00000023349	2385	4862	-1.47594	2.77e-12	4.77e-11	Clec4n	C-type lectin domain family 4, member n [Source:MGI Symbol;Acc:MGI:1861231]
ENSMUSG00000030144	17079	505	4.63107	3.45e-81	1.01e-78	Clec4d	C-type lectin domain family 4, member d [Source:MGI Symbol;Acc:MGI:1298389]
ENSMUSG00000030142	35018	1550	4.04923	3.52e-68	6.21e-66	Clec4e	C-type lectin domain family 4, member e [Source:MGI Symbol;Acc:MGI:1861232]
ENSMUSG00000033174	223	6623	-5.33989	3.39e-96	1.51e-93	Mgll	monoglyceride lipase [Source:MGI Symbol;Acc:MGI:1346042]
ENSMUSG00000107966	0	17	-7.33798	8.35e-06	7.08e-05	Gm44001	predicted gene, 44001 [Source:MGI Symbol;Acc:MGI:5690393]
ENSMUSG00000033542	103	15	2.32306	1.14e-08	1.39e-07	Arhgef5	Rho guanine nucleotide exchange factor (GEF) 5 [Source:MGI Symbol;Acc:MGI:1858952]
ENSMUSG00000002222	1123	2186	-1.40925	4.46e-11	6.93e-10	Rmnd5a	required for meiotic nuclear division 5 homolog A [Source:MGI Symbol;Acc:MGI:1915727]
ENSMUSG00000008845	107	182	-1.21366	8.26e-06	7.02e-05	Cd163	CD163 antigen [Source:MGI Symbol;Acc:MGI:2135946]
ENSMUSG00000030283	41	71	-1.23771	0.000397981	0.00249575	St8sia1	ST8 alpha-N-acetyl-neuraminide alpha-2,8-sialyltransferase 1 [Source:MGI Symbol;Acc:MGI:106011]
ENSMUSG00000038527	273	410	-1.03477	1.08e-05	8.99e-05	C1rl	complement component 1, r subcomponent-like [Source:MGI Symbol;Acc:MGI:2660692]
ENSMUSG00002076033	0	8	-6.26051	0.00464265	0.0220956	5S_rRNA	5S ribosomal RNA [Source:RFAM;Acc:RF00001]
ENSMUSG00000107732	0	12	-6.83919	0.000352487	0.00223272	Gm44204	predicted gene, 44204 [Source:MGI Symbol;Acc:MGI:5690596]
ENSMUSG00000107622	17	255	-4.34373	3.37e-35	1.85e-33	4930512J16Rik	RIKEN cDNA 4930512J16 gene [Source:MGI Symbol;Acc:MGI:1922381]
ENSMUSG00000055172	614	927	-1.04259	2.14e-06	1.98e-05	C1ra	complement component 1, r subcomponent A [Source:MGI Symbol;Acc:MGI:1355313]
ENSMUSG00000097816	63	9	2.34537	3.25e-06	2.92e-05	Gm26811	predicted gene, 26811 [Source:MGI Symbol;Acc:MGI:5477305]
ENSMUSG00000030084	29707	6599	1.72203	3.07e-16	6.89e-15	Plxna1	plexin A1 [Source:MGI Symbol;Acc:MGI:107685]
ENSMUSG00000107570	17	2	2.5769	0.0103193	0.044268	Gm44207	predicted gene, 44207 [Source:MGI Symbol;Acc:MGI:5690599]
ENSMUSG00000025823	3191	14409	-2.62327	2.29e-33	1.16e-31	Pdia4	protein disulfide isomerase associated 4 [Source:MGI Symbol;Acc:MGI:104864]
ENSMUSG00000030086	222	77	1.07815	0.000118806	0.000826183	Chchd6	coiled-coil-helix-coiled-coil-helix domain containing 6 [Source:MGI Symbol;Acc:MGI:1913348]
ENSMUSG00000051499	1	10	-3.59111	0.00788025	0.0350797	Zfp786	zinc finger protein 786 [Source:MGI Symbol;Acc:MGI:3026883]
ENSMUSG00000030275	6782	1103	2.17174	1.17e-23	3.92e-22	Etnk1	ethanolamine kinase 1 [Source:MGI Symbol;Acc:MGI:1922570]
ENSMUSG00000107802	12	0	6.39534	0.00126829	0.0069565	1700126G02Rik	RIKEN cDNA 1700126G02 gene [Source:MGI Symbol;Acc:MGI:1923898]
ENSMUSG00000056643	10	0	6.13573	0.00464265	0.0220956	Chst13	carbohydrate sulfotransferase 13 [Source:MGI Symbol;Acc:MGI:1919047]
ENSMUSG00000056091	1638	26	5.52312	1.37e-72	2.71e-70	St3gal5	ST3 beta-galactoside alpha-2,3-sialyltransferase 5 [Source:MGI Symbol;Acc:MGI:1339963]
ENSMUSG00000004266	12406	4079	1.1563	2.89e-08	3.37e-07	Ptpn6	protein tyrosine phosphatase, non-receptor type 6 [Source:MGI Symbol;Acc:MGI:96055]
ENSMUSG00000068551	663	112	2.11603	3.66e-17	8.68e-16	Zfp467	zinc finger protein 467 [Source:MGI Symbol;Acc:MGI:1916160]
ENSMUSG00000030268	13	27	-1.4926	0.00660661	0.0302911	Bcat1	branched chain aminotransferase 1, cytosolic [Source:MGI Symbol;Acc:MGI:104861]
ENSMUSG00000023191	311	29	2.96977	9.65e-21	2.81e-19	P3h3	prolyl 3-hydroxylase 3 [Source:MGI Symbol;Acc:MGI:1315208]
ENSMUSG00000034312	3039	6555	-1.55739	1.57e-13	2.98e-12	Iqsec1	IQ motif and Sec7 domain 1 [Source:MGI Symbol;Acc:MGI:1196356]
ENSMUSG00000099662	3	12	-2.39333	0.00572059	0.0266457	Ppp1r2-ps2	protein phosphatase 1, regulatory (inhibitor) subunit 2, pseudogene 2 [Source:MGI Symbol;Acc:MGI:3647847]
ENSMUSG00000038390	3096	13	7.4357	1.58e-107	9.7e-105	Gpr162	G protein-coupled receptor 162 [Source:MGI Symbol;Acc:MGI:1315214]
ENSMUSG00000030124	27	109	-2.45544	3.26e-12	5.57e-11	Lag3	lymphocyte-activation gene 3 [Source:MGI Symbol;Acc:MGI:106588]
ENSMUSG00000030091	315	1381	-2.58017	7.97e-29	3.36e-27	Nup210	nucleoporin 210 [Source:MGI Symbol;Acc:MGI:1859555]
ENSMUSG00000040370	284	446	-1.0992	2.62e-06	2.38e-05	Etfrf1	electron transfer flavoprotein regulatory factor 1 [Source:MGI Symbol;Acc:MGI:1914886]
ENSMUSG00000064262	16	32	-1.44024	0.00297647	0.0149247	Gimap8	GTPase, IMAP family member 8 [Source:MGI Symbol;Acc:MGI:2685303]
ENSMUSG00000067344	28	63	-1.61336	2.88e-05	0.000223063	Rps25-ps1	ribosomal protein S25, pseudogene 1 [Source:MGI Symbol;Acc:MGI:3642902]
ENSMUSG00000054435	32	58	-1.30255	0.000715667	0.00418914	Gimap4	GTPase, IMAP family member 4 [Source:MGI Symbol;Acc:MGI:1349656]
ENSMUSG00000108368	5	16	-2.09497	0.00664724	0.0303571	Gm45053	predicted gene 45053 [Source:MGI Symbol;Acc:MGI:5753629]
ENSMUSG00000047867	33	75	-1.6286	6.43e-06	5.55e-05	Gimap6	GTPase, IMAP family member 6 [Source:MGI Symbol;Acc:MGI:1918876]
ENSMUSG00000039264	34	62	-1.31152	0.0004225	0.00262955	Gimap3	GTPase, IMAP family member 3 [Source:MGI Symbol;Acc:MGI:1932723]
ENSMUSG00000030255	10	25	-1.75579	0.00275824	0.0139367	Sspn	sarcospan [Source:MGI Symbol;Acc:MGI:1353511]
ENSMUSG00000100680	31	4	2.47482	0.000313333	0.0020027	1810044D09Rik	RIKEN cDNA 1810044D09 gene [Source:MGI Symbol;Acc:MGI:1917048]
ENSMUSG00000107546	8	31	-2.38176	2.71e-05	0.00021189	Gm20560	predicted gene, 20560 [Source:MGI Symbol;Acc:MGI:5295667]
ENSMUSG00000029810	1435	126	3.06006	5.97e-35	3.22e-33	Tmem176b	transmembrane protein 176B [Source:MGI Symbol;Acc:MGI:1916348]
ENSMUSG00000108308	0	8	-6.26051	0.00464265	0.0220956	Gm45218	predicted gene 45218 [Source:MGI Symbol;Acc:MGI:5753794]
ENSMUSG00000023367	514	81	2.21586	4.36e-17	1.03e-15	Tmem176a	transmembrane protein 176A [Source:MGI Symbol;Acc:MGI:1913308]
ENSMUSG00000030096	45596	11021	1.60021	2.36e-14	4.7e-13	Slc6a6	solute carrier family 6 (neurotransmitter transporter, taurine), member 6 [Source:MGI Symbol;Acc:MGI:98488]
ENSMUSG00000067714	711	96	2.43901	1.66e-21	5.03e-20	Lpar5	lysophosphatidic acid receptor 5 [Source:MGI Symbol;Acc:MGI:2685918]
ENSMUSG00000107761	171	28	2.15784	1.76e-10	2.57e-09	2010008C14Rik	RIKEN cDNA 2010008C14 gene [Source:MGI Symbol;Acc:MGI:1917109]
ENSMUSG00000107770	82	185	-1.62055	6.95e-09	8.67e-08	Gm44126	predicted gene, 44126 [Source:MGI Symbol;Acc:MGI:5690518]
ENSMUSG00000029816	490350	31698	3.50291	1.86e-54	2.01e-52	Gpnmb	glycoprotein (transmembrane) nmb [Source:MGI Symbol;Acc:MGI:1934765]
ENSMUSG00000030287	878	1696	-1.39813	1.04e-10	1.57e-09	Itpr2	inositol 1,4,5-triphosphate receptor 2 [Source:MGI Symbol;Acc:MGI:99418]
ENSMUSG00000030098	3	14	-2.61392	0.00200946	0.01054	Grip2	glutamate receptor interacting protein 2 [Source:MGI Symbol;Acc:MGI:2681173]
ENSMUSG00000107758	132	27	1.83701	1.38e-07	1.48e-06	Gm19253	predicted gene, 19253 [Source:MGI Symbol;Acc:MGI:5011438]
ENSMUSG00000029814	219	59	1.44208	7.7e-07	7.51e-06	Igf2bp3	insulin-like growth factor 2 mRNA binding protein 3 [Source:MGI Symbol;Acc:MGI:1890359]
ENSMUSG00000107962	83	17	1.8327	9.04e-06	7.62e-05	Gm43980	predicted gene, 43980 [Source:MGI Symbol;Acc:MGI:5690372]
ENSMUSG00000034063	1	11	-3.72724	0.00444385	0.0213497	4930590J08Rik	RIKEN cDNA 4930590J08 gene [Source:MGI Symbol;Acc:MGI:2685917]
ENSMUSG00000040234	640	1259	-1.42436	8.23e-11	1.25e-09	Tm7sf3	transmembrane 7 superfamily member 3 [Source:MGI Symbol;Acc:MGI:1914873]
ENSMUSG00000029819	3030	99	4.48584	6.5e-67	1.07e-64	Npy	neuropeptide Y [Source:MGI Symbol;Acc:MGI:97374]
ENSMUSG00000030017	0	32	-8.24633	7.43e-10	1.03e-08	Reg3g	regenerating islet-derived 3 gamma [Source:MGI Symbol;Acc:MGI:109406]
ENSMUSG00000030020	7	272	-5.69967	1.61e-45	1.26e-43	Prickle2	prickle planar cell polarity protein 2 [Source:MGI Symbol;Acc:MGI:1925144]
ENSMUSG00000057666	3132	186	3.62452	2.41e-50	2.24e-48	Gapdh	glyceraldehyde-3-phosphate dehydrogenase [Source:MGI Symbol;Acc:MGI:95640]
ENSMUSG00000042742	1468	425	1.33967	1.44e-09	1.93e-08	Bmt2	base methyltransferase of 25S rRNA 2 [Source:MGI Symbol;Acc:MGI:2141466]
ENSMUSG00000038388	390	935	-1.70956	4.07e-14	7.99e-13	Mpp6	membrane protein, palmitoylated 6 (MAGUK p55 subfamily member 6) [Source:MGI Symbol;Acc:MGI:1927340]
ENSMUSG00000038213	1849	572	1.24407	1.14e-08	1.39e-07	Tapbpl	TAP binding protein-like [Source:MGI Symbol;Acc:MGI:2384853]
ENSMUSG00000030041	178	13	3.31634	1.05e-17	2.6e-16	M1ap	meiosis 1 associated protein [Source:MGI Symbol;Acc:MGI:1315200]
ENSMUSG00000068335	1694	440	1.4962	1.4e-11	2.28e-10	Dok1	docking protein 1 [Source:MGI Symbol;Acc:MGI:893587]
ENSMUSG00000040102	210	74	1.05529	0.000192212	0.00128684	Klhl42	kelch-like 42 [Source:MGI Symbol;Acc:MGI:2444786]
ENSMUSG00000030340	67	24	1.02945	0.0113306	0.0480854	Scnn1a	sodium channel, nonvoltage-gated 1 alpha [Source:MGI Symbol;Acc:MGI:101782]
ENSMUSG00000108046	5	16	-2.09497	0.00664724	0.0303571	Gm43924	predicted gene, 43924 [Source:MGI Symbol;Acc:MGI:5690316]
ENSMUSG00000030342	5422	17353	-2.12669	2.46e-23	8.08e-22	Cd9	CD9 antigen [Source:MGI Symbol;Acc:MGI:88348]
ENSMUSG00000101191	17	37	-1.56235	0.00108952	0.00611391	Gm28809	predicted gene 28809 [Source:MGI Symbol;Acc:MGI:5579515]
ENSMUSG00000029553	824	4614	-2.93352	7.7e-39	4.73e-37	Tfec	transcription factor EC [Source:MGI Symbol;Acc:MGI:1333760]
ENSMUSG00000101162	1	21	-4.65357	4.11e-07	4.16e-06	Gm26728	predicted gene, 26728 [Source:MGI Symbol;Acc:MGI:5477222]
ENSMUSG00000084772	2	13	-3.06007	0.000794618	0.00460099	Gm15473	predicted gene 15473 [Source:MGI Symbol;Acc:MGI:3705105]
ENSMUSG00000054556	1	28	-5.0668	7.04e-09	8.77e-08	Gm4876	predicted gene 4876 [Source:MGI Symbol;Acc:MGI:3647654]
ENSMUSG00000029822	1077	291	1.43916	2.6e-10	3.74e-09	Osbpl3	oxysterol binding protein-like 3 [Source:MGI Symbol;Acc:MGI:1918970]
ENSMUSG00000000058	692	1311	-1.37007	3.6e-10	5.13e-09	Cav2	caveolin 2 [Source:MGI Symbol;Acc:MGI:107571]
ENSMUSG00000030303	57	7	2.55912	1.32e-06	1.25e-05	Far2	fatty acyl CoA reductase 2 [Source:MGI Symbol;Acc:MGI:2687035]
ENSMUSG00000007655	302	3626	-4.03355	1.24e-62	1.78e-60	Cav1	caveolin 1, caveolae protein [Source:MGI Symbol;Acc:MGI:102709]
ENSMUSG00000001930	2981	5104	-1.22423	5.24e-09	6.63e-08	Vwf	Von Willebrand factor [Source:MGI Symbol;Acc:MGI:98941]
ENSMUSG00000030344	28	0	7.60791	2.27e-07	2.37e-06	Akap3	A kinase (PRKA) anchor protein 3 [Source:MGI Symbol;Acc:MGI:1341149]
ENSMUSG00000000184	694	1934	-1.92679	2.05e-18	5.26e-17	Ccnd2	cyclin D2 [Source:MGI Symbol;Acc:MGI:88314]
ENSMUSG00000037997	4086	331	3.17694	1.71e-42	1.21e-40	Parp11	poly (ADP-ribose) polymerase family, member 11 [Source:MGI Symbol;Acc:MGI:2141505]
ENSMUSG00000030309	34	56	-1.16494	0.00215189	0.0112321	Caprin2	caprin family member 2 [Source:MGI Symbol;Acc:MGI:2448541]
ENSMUSG00000029776	837	1876	-1.61263	1.13e-13	2.16e-12	Hibadh	3-hydroxyisobutyrate dehydrogenase [Source:MGI Symbol;Acc:MGI:1889802]
ENSMUSG00000108004	0	15	-7.15859	2.86e-05	0.00022176	Gm44080	predicted gene, 44080 [Source:MGI Symbol;Acc:MGI:5690472]
ENSMUSG00000039958	40	148	-2.3318	1.99e-13	3.76e-12	Etfbkmt	electron transfer flavoprotein beta subunit lysine methyltransferase [Source:MGI Symbol;Acc:MGI:2443575]
ENSMUSG00000001521	230	36	2.22381	1.09e-12	1.94e-11	Tulp3	tubby-like protein 3 [Source:MGI Symbol;Acc:MGI:1329045]
ENSMUSG00000035158	2021	3176	-1.10052	1.7e-07	1.8e-06	Mitf	melanogenesis associated transcription factor [Source:MGI Symbol;Acc:MGI:104554]
ENSMUSG00000108060	0	10	-6.57867	0.00126829	0.0069565	4921529L05Rik	RIKEN cDNA 4921529L05 gene [Source:MGI Symbol;Acc:MGI:2443531]
ENSMUSG00000029534	239	756	-2.10914	2.94e-19	7.99e-18	St7	suppression of tumorigenicity 7 [Source:MGI Symbol;Acc:MGI:1927450]
ENSMUSG00000059430	108	162	-1.03241	0.000175056	0.00117963	Actg2	actin, gamma 2, smooth muscle, enteric [Source:MGI Symbol;Acc:MGI:104589]
ENSMUSG00000106858	1	24	-4.84531	7.04e-08	7.82e-07	Gm43844	predicted gene 43844 [Source:MGI Symbol;Acc:MGI:5663981]
ENSMUSG00000004633	26	204	-3.41318	1.02e-24	3.55e-23	Chn2	chimerin 2 [Source:MGI Symbol;Acc:MGI:1917243]
ENSMUSG00000030359	0	18	-7.41994	4.54e-06	4e-05	Pzp	PZP, alpha-2-macroglobulin like [Source:MGI Symbol;Acc:MGI:87854]
ENSMUSG00000045725	12	71	-2.99812	9.97e-12	1.64e-10	Prr15	proline rich 15 [Source:MGI Symbol;Acc:MGI:1925254]
ENSMUSG00000045896	193	666	-2.23451	1.39e-20	4.03e-19	Paip2b	poly(A) binding protein interacting protein 2B [Source:MGI Symbol;Acc:MGI:2386865]
ENSMUSG00000030361	1	34	-5.34595	1.42e-10	2.1e-09	Klrb1a	killer cell lectin-like receptor subfamily B member 1A [Source:MGI Symbol;Acc:MGI:107540]
ENSMUSG00000038065	324	31	2.93295	6.17e-21	1.81e-19	Mturn	maturin, neural progenitor differentiation regulator homolog (Xenopus) [Source:MGI Symbol;Acc:MGI:1915485]
ENSMUSG00000079298	4	56	-4.20739	1.26e-13	2.41e-12	Klrb1b	killer cell lectin-like receptor subfamily B member 1B [Source:MGI Symbol;Acc:MGI:107539]
ENSMUSG00000038058	5093	1070	1.80237	4.71e-17	1.11e-15	Nod1	nucleotide-binding oligomerization domain containing 1 [Source:MGI Symbol;Acc:MGI:1341839]
ENSMUSG00000090164	35	5	2.33467	0.000382556	0.00240633	BC035044	cDNA sequence BC035044 [Source:MGI Symbol;Acc:MGI:2448540]
ENSMUSG00000000248	0	48	-8.82971	5.42e-14	1.06e-12	Clec2g	C-type lectin domain family 2, member g [Source:MGI Symbol;Acc:MGI:1918059]
ENSMUSG00000085786	8	67	-3.49101	9.38e-13	1.67e-11	Gm15987	predicted gene 15987 [Source:MGI Symbol;Acc:MGI:3801849]
ENSMUSG00000087150	55	85	-1.07448	0.000995102	0.00562665	BC064078	cDNA sequence BC064078 [Source:MGI Symbol;Acc:MGI:3040692]
ENSMUSG00000030157	1566	281	2.0296	7.52e-19	1.99e-17	Clec2d	C-type lectin domain family 2, member d [Source:MGI Symbol;Acc:MGI:2135589]
ENSMUSG00000097354	227	53	1.64824	2.31e-08	2.73e-07	2310001H17Rik	RIKEN cDNA 2310001H17 gene [Source:MGI Symbol;Acc:MGI:1923682]
ENSMUSG00000030156	2764	634	1.6756	1.59e-14	3.23e-13	Cd69	CD69 antigen [Source:MGI Symbol;Acc:MGI:88343]
ENSMUSG00000053063	10139	706	3.39547	1.06e-49	9.68e-48	Clec12a	C-type lectin domain family 12, member a [Source:MGI Symbol;Acc:MGI:3040968]
ENSMUSG00000030016	428	851	-1.43968	1.52e-10	2.24e-09	Zfp638	zinc finger protein 638 [Source:MGI Symbol;Acc:MGI:1203484]
ENSMUSG00000029670	244	452	-1.33736	1.67e-08	2e-07	Ing3	inhibitor of growth family, member 3 [Source:MGI Symbol;Acc:MGI:1919027]
ENSMUSG00000030158	0	9	-6.42834	0.00242129	0.0124391	Clec12b	C-type lectin domain family 12, member B [Source:MGI Symbol;Acc:MGI:1918433]
ENSMUSG00000030159	25	492	-4.7391	9.4e-51	8.8e-49	Clec1b	C-type lectin domain family 1, member b [Source:MGI Symbol;Acc:MGI:1913287]
ENSMUSG00000062980	54	100	-1.33508	3.04e-05	0.000234223	Cped1	cadherin-like and PC-esterase domain containing 1 [Source:MGI Symbol;Acc:MGI:2444814]
ENSMUSG00000046080	10	71	-3.25773	9.08e-13	1.62e-11	Clec9a	C-type lectin domain family 9, member a [Source:MGI Symbol;Acc:MGI:2444608]
ENSMUSG00000033082	24	85	-2.26601	1.4e-09	1.89e-08	Clec1a	C-type lectin domain family 1, member a [Source:MGI Symbol;Acc:MGI:2444151]
ENSMUSG00000079293	4181	74856	-4.61058	7.18e-84	2.23e-81	Clec7a	C-type lectin domain family 7, member a [Source:MGI Symbol;Acc:MGI:1861431]
ENSMUSG00000030162	40	4585	-7.28405	2.98e-128	3.91e-125	Olr1	oxidized low density lipoprotein (lectin-like) receptor 1 [Source:MGI Symbol;Acc:MGI:1261434]
ENSMUSG00000030160	0	38	-8.49351	1.64e-11	2.63e-10	Tmem52b	transmembrane protein 52B [Source:MGI Symbol;Acc:MGI:2442838]
ENSMUSG00000097675	3	27	-3.55623	1.28e-06	1.21e-05	1700101I11Rik	RIKEN cDNA 1700101I11 gene [Source:MGI Symbol;Acc:MGI:1915180]
ENSMUSG00000107997	0	16	-7.25107	1.54e-05	0.000124469	Gm44243	predicted gene, 44243 [Source:MGI Symbol;Acc:MGI:5690635]
ENSMUSG00000030149	101	35	1.0782	0.00219389	0.0114286	Klrk1	killer cell lectin-like receptor subfamily K, member 1 [Source:MGI Symbol;Acc:MGI:1196250]
ENSMUSG00000035378	111	223	-1.45373	4.21e-08	4.79e-07	Shq1	SHQ1 homolog (S. cerevisiae) [Source:MGI Symbol;Acc:MGI:1919421]
ENSMUSG00000079224	20	39	-1.40544	0.00133912	0.00731307	Gm6565	predicted gene 6565 [Source:MGI Symbol;Acc:MGI:3644755]
ENSMUSG00000067591	82	24	1.32035	0.000641377	0.00382079	Klra3	killer cell lectin-like receptor, subfamily A, member 3 [Source:MGI Symbol;Acc:MGI:101905]
ENSMUSG00000030187	165	739	-2.61049	1.17e-26	4.44e-25	Klra2	killer cell lectin-like receptor, subfamily A, member 2 [Source:MGI Symbol;Acc:MGI:101906]
ENSMUSG00000029780	4030	580	2.34801	4.39e-26	1.63e-24	Nt5c3	5'-nucleotidase, cytosolic III [Source:MGI Symbol;Acc:MGI:1927186]
ENSMUSG00000091438	2	12	-2.94556	0.00250381	0.0127739	Gm17088	predicted gene 17088 [Source:MGI Symbol;Acc:MGI:4937915]
ENSMUSG00000030201	735	1383	-1.36025	4.35e-10	6.13e-09	Lrp6	low density lipoprotein receptor-related protein 6 [Source:MGI Symbol;Acc:MGI:1298218]
ENSMUSG00000037826	1211	151	2.55431	5.14e-26	1.9e-24	Ppm1k	protein phosphatase 1K (PP2C domain containing) [Source:MGI Symbol;Acc:MGI:2442111]
ENSMUSG00000032718	250	73	1.32627	1.79e-06	1.66e-05	Mansc1	MANSC domain containing 1 [Source:MGI Symbol;Acc:MGI:1914979]
ENSMUSG00000029798	3220	256	3.20388	4.85e-42	3.39e-40	Herc6	hect domain and RLD 6 [Source:MGI Symbol;Acc:MGI:1914388]
ENSMUSG00000030203	293	483	-1.16916	5.36e-07	5.34e-06	Dusp16	dual specificity phosphatase 16 [Source:MGI Symbol;Acc:MGI:1917936]
ENSMUSG00000062190	577	125	1.75735	1.66e-12	2.9e-11	Lancl2	LanC (bacterial lantibiotic synthetase component C)-like 2 [Source:MGI Symbol;Acc:MGI:1919085]
ENSMUSG00000034639	88	31	1.05425	0.00379978	0.0186678	Setmar	SET domain without mariner transposase fusion [Source:MGI Symbol;Acc:MGI:1921979]
ENSMUSG00000033788	10	109	-3.87542	1.16e-19	3.2e-18	Dysf	dysferlin [Source:MGI Symbol;Acc:MGI:1349385]
ENSMUSG00000029802	231	439	-1.37421	6.91e-09	8.64e-08	Abcg2	ATP binding cassette subfamily G member 2 (Junior blood group) [Source:MGI Symbol;Acc:MGI:1347061]
ENSMUSG00000046733	6	37	-3.04276	9.2e-08	1.01e-06	Gprc5a	G protein-coupled receptor, family C, group 5, member A [Source:MGI Symbol;Acc:MGI:1891250]
ENSMUSG00000042770	423	3594	-3.53485	2.12e-51	2.03e-49	Hebp1	heme binding protein 1 [Source:MGI Symbol;Acc:MGI:1333880]
ENSMUSG00000108239	1	27	-5.01453	1.25e-08	1.51e-07	Gm19434	predicted gene, 19434 [Source:MGI Symbol;Acc:MGI:5011619]
ENSMUSG00000063415	6	38	-3.08113	5.79e-08	6.5e-07	Cyp26b1	cytochrome P450, family 26, subfamily b, polypeptide 1 [Source:MGI Symbol;Acc:MGI:2176159]
ENSMUSG00000048022	0	10	-6.57867	0.00126829	0.0069565	Tmem229a	transmembrane protein 229A [Source:MGI Symbol;Acc:MGI:2442812]
ENSMUSG00000029804	667	203	1.26733	8.44e-08	9.28e-07	Herc3	hect domain and RLD 3 [Source:MGI Symbol;Acc:MGI:1921248]
ENSMUSG00000030207	150	493	-2.16398	2e-18	5.14e-17	Fam234b	family with sequence similarity 234, member B [Source:MGI Symbol;Acc:MGI:1921775]
ENSMUSG00000037709	49	8	2.15158	4.71e-05	0.000353485	Fam13a	family with sequence similarity 13, member A [Source:MGI Symbol;Acc:MGI:1889842]
ENSMUSG00000030206	8	75	-3.6535	4.89e-15	1.02e-13	Gsg1	germ cell associated 1 [Source:MGI Symbol;Acc:MGI:1194499]
ENSMUSG00000082691	1095	219	1.87299	9.35e-16	2.03e-14	Dynlt1-ps1	dynein light chain Tctex-type 1, pseuodogene 1 [Source:MGI Symbol;Acc:MGI:3642625]
ENSMUSG00000045441	4	13	-2.10944	0.0103193	0.044268	Gprin3	GPRIN family member 3 [Source:MGI Symbol;Acc:MGI:1924785]
ENSMUSG00000106990	514	54	2.79989	1.62e-23	5.39e-22	Gm42547	predicted gene 42547 [Source:MGI Symbol;Acc:MGI:5662684]
ENSMUSG00000033720	328	98	1.29349	9.1e-07	8.8e-06	Sfxn5	sideroflexin 5 [Source:MGI Symbol;Acc:MGI:2137681]
ENSMUSG00000030208	3165	6288	-1.43879	7.97e-12	1.32e-10	Emp1	epithelial membrane protein 1 [Source:MGI Symbol;Acc:MGI:107941]
ENSMUSG00000090576	6	87	-4.27389	3.06e-18	7.76e-17	Gm17055	predicted gene 17055 [Source:MGI Symbol;Acc:MGI:4937882]
ENSMUSG00000097924	31	0	7.75403	7.04e-08	7.82e-07	A730020E08Rik	RIKEN cDNA A730020E08 gene [Source:MGI Symbol;Acc:MGI:2444999]
ENSMUSG00000030103	492	18450	-5.67684	3.8e-110	2.56e-107	Bhlhe40	basic helix-loop-helix family, member e40 [Source:MGI Symbol;Acc:MGI:1097714]
ENSMUSG00000030008	85	132	-1.08215	0.000174519	0.00117656	Pradc1	protease-associated domain containing 1 [Source:MGI Symbol;Acc:MGI:1920577]
ENSMUSG00000071141	36	54	-1.03045	0.00679035	0.0309618	Rpl36a-ps3	ribosomal protein L36A, pseudogene 3 [Source:MGI Symbol;Acc:MGI:3642503]
ENSMUSG00000039578	118	5	4.08386	8.46e-16	1.84e-14	Ccser1	coiled-coil serine rich 1 [Source:MGI Symbol;Acc:MGI:3045354]
ENSMUSG00000030214	461	983	-1.54056	5.65e-12	9.48e-11	Plbd1	phospholipase B domain containing 1 [Source:MGI Symbol;Acc:MGI:1914107]
ENSMUSG00000029633	33	7	1.77327	0.00381958	0.0187491	Gm5578	predicted pseudogene 5578 [Source:MGI Symbol;Acc:MGI:3645010]
ENSMUSG00000042638	7	21	-2.01121	0.00285251	0.0143604	Gucy2c	guanylate cyclase 2c [Source:MGI Symbol;Acc:MGI:106903]
ENSMUSG00000063810	25	182	-3.30491	1.32e-22	4.17e-21	Alms1	ALMS1, centrosome and basal body associated [Source:MGI Symbol;Acc:MGI:1934606]
ENSMUSG00000029919	1906	116	3.58871	3.58e-46	2.9e-44	Hpgds	hematopoietic prostaglandin D synthase [Source:MGI Symbol;Acc:MGI:1859384]
ENSMUSG00000049939	67	4	3.58312	9.67e-10	1.32e-08	Lrrc4	leucine rich repeat containing 4 [Source:MGI Symbol;Acc:MGI:2182081]
ENSMUSG00000049001	6	20	-2.15873	0.00182283	0.00967336	Ndnf	neuron-derived neurotrophic factor [Source:MGI Symbol;Acc:MGI:1915419]
ENSMUSG00000030220	12010	4038	1.12407	6.81e-08	7.59e-07	Arhgdib	Rho, GDP dissociation inhibitor (GDI) beta [Source:MGI Symbol;Acc:MGI:101940]
ENSMUSG00000107653	2	14	-3.16616	0.000447975	0.00276019	Gm31520	predicted gene, 31520 [Source:MGI Symbol;Acc:MGI:5590679]
ENSMUSG00000107479	0	10	-6.57867	0.00126829	0.0069565	2610300M13Rik	RIKEN cDNA 2610300M13 gene [Source:MGI Symbol;Acc:MGI:1919734]
ENSMUSG00000030257	175	43	1.57416	4.31e-07	4.36e-06	Srgap3	SLIT-ROBO Rho GTPase activating protein 3 [Source:MGI Symbol;Acc:MGI:2152938]
ENSMUSG00000003500	1429	280	1.90267	9.33e-17	2.15e-15	Impdh1	inosine monophosphate dehydrogenase 1 [Source:MGI Symbol;Acc:MGI:96567]
ENSMUSG00000043421	405	762	-1.35999	1.58e-09	2.12e-08	Hilpda	hypoxia inducible lipid droplet associated [Source:MGI Symbol;Acc:MGI:1916823]
ENSMUSG00000079652	10	23	-1.63602	0.00582377	0.0270839	Fam71f2	family with sequence similarity 71, member F2 [Source:MGI Symbol;Acc:MGI:2141439]
ENSMUSG00000036390	114	929	-3.47342	3.49e-42	2.45e-40	Gadd45a	growth arrest and DNA-damage-inducible 45 alpha [Source:MGI Symbol;Acc:MGI:107799]
ENSMUSG00000047905	296	42	2.36578	3.25e-15	6.81e-14	Gm8566	predicted pseudogene 8566 [Source:MGI Symbol;Acc:MGI:3647296]
ENSMUSG00000030223	5635	387	3.41522	1.24e-48	1.09e-46	Ptpro	protein tyrosine phosphatase, receptor type, O [Source:MGI Symbol;Acc:MGI:1097152]
ENSMUSG00000029767	2496	5330	-1.5429	2.88e-13	5.36e-12	Calu	calumenin [Source:MGI Symbol;Acc:MGI:1097158]
ENSMUSG00000015766	221	3903	-4.59	1.81e-75	4.16e-73	Eps8	epidermal growth factor receptor pathway substrate 8 [Source:MGI Symbol;Acc:MGI:104684]
ENSMUSG00000030269	3496	873	1.5531	4.7e-13	8.6e-12	Mtmr14	myotubularin related protein 14 [Source:MGI Symbol;Acc:MGI:1916075]
ENSMUSG00000030270	2	10	-2.68505	0.00788025	0.0350797	Cpne9	copine family member IX [Source:MGI Symbol;Acc:MGI:2443052]
ENSMUSG00000090685	0	7	-6.07055	0.00894141	0.0390699	Atp6v1fnb	Atp6v1f neighbor [Source:MGI Symbol;Acc:MGI:3644212]
ENSMUSG00000059022	4	16	-2.40682	0.0024261	0.0124391	Kcp	kielin/chordin-like protein [Source:MGI Symbol;Acc:MGI:2141640]
ENSMUSG00000029771	8871	2575	1.33605	1.98e-10	2.88e-09	Irf5	interferon regulatory factor 5 [Source:MGI Symbol;Acc:MGI:1350924]
ENSMUSG00000051169	14	26	-1.33258	0.00916578	0.0399356	Rpusd3	RNA pseudouridylate synthase domain containing 3 [Source:MGI Symbol;Acc:MGI:2141440]
ENSMUSG00000107750	3	23	-3.32589	1.03e-05	8.6e-05	Gm44013	predicted gene, 44013 [Source:MGI Symbol;Acc:MGI:5690405]
ENSMUSG00000030278	11	829	-6.66562	1.37e-79	3.73e-77	Cidec	cell death-inducing DFFA-like effector c [Source:MGI Symbol;Acc:MGI:95585]
ENSMUSG00000030232	1145	1902	-1.1805	3.15e-08	3.66e-07	Aebp2	AE binding protein 2 [Source:MGI Symbol;Acc:MGI:1338038]
ENSMUSG00000043088	0	7	-6.07055	0.00894141	0.0390699	Il17re	interleukin 17 receptor E [Source:MGI Symbol;Acc:MGI:1889371]
ENSMUSG00000030281	28	43	-1.06347	0.0105789	0.045254	Il17rc	interleukin 17 receptor C [Source:MGI Symbol;Acc:MGI:2159336]
ENSMUSG00000029992	863	1549	-1.2922	2.26e-09	2.98e-08	Gfpt1	glutamine fructose-6-phosphate transaminase 1 [Source:MGI Symbol;Acc:MGI:95698]
ENSMUSG00000033420	238	24	2.85595	2.4e-17	5.77e-16	Antxr1	anthrax toxin receptor 1 [Source:MGI Symbol;Acc:MGI:1916788]
ENSMUSG00000108006	19	1	3.66541	0.00118753	0.00659736	Gm44418	predicted gene, 44418 [Source:MGI Symbol;Acc:MGI:5690810]
ENSMUSG00000064177	4	16	-2.40682	0.0024261	0.0124391	Ghrl	ghrelin [Source:MGI Symbol;Acc:MGI:1930008]
ENSMUSG00000030046	21	3	2.31883	0.00664724	0.0303571	Bmp10	bone morphogenetic protein 10 [Source:MGI Symbol;Acc:MGI:1338820]
ENSMUSG00000039629	2	55	-5.13208	1.58e-14	3.21e-13	Strip2	striatin interacting protein 2 [Source:MGI Symbol;Acc:MGI:2444363]
ENSMUSG00000108184	3	17	-2.89212	0.00041343	0.00257921	Gm44198	predicted gene, 44198 [Source:MGI Symbol;Acc:MGI:5690590]
ENSMUSG00000049409	177	64	1.01797	0.00049415	0.00301578	Prokr1	prokineticin receptor 1 [Source:MGI Symbol;Acc:MGI:1929676]
ENSMUSG00000053004	6	30	-2.74116	3.85e-06	3.43e-05	Hrh1	histamine receptor H1 [Source:MGI Symbol;Acc:MGI:107619]
ENSMUSG00000000440	175	3124	-4.60526	4.51e-74	9.74e-72	Pparg	peroxisome proliferator activated receptor gamma [Source:MGI Symbol;Acc:MGI:97747]
ENSMUSG00000029782	1288	450	1.06852	1.29e-06	1.22e-05	Tmem209	transmembrane protein 209 [Source:MGI Symbol;Acc:MGI:1919899]
ENSMUSG00000000441	2756	866	1.2216	1.12e-08	1.37e-07	Raf1	v-raf-leukemia viral oncogene 1 [Source:MGI Symbol;Acc:MGI:97847]
ENSMUSG00000081805	5	16	-2.09497	0.00664724	0.0303571	Gm14335	predicted gene 14335 [Source:MGI Symbol;Acc:MGI:3801741]
ENSMUSG00000107994	126	38	1.27856	0.000134476	0.000926689	D830050J10Rik	RIKEN cDNA D830050J10 gene [Source:MGI Symbol;Acc:MGI:2444203]
ENSMUSG00000059900	109	8	3.30272	8.49e-13	1.52e-11	Tmem40	transmembrane protein 40 [Source:MGI Symbol;Acc:MGI:2137870]
ENSMUSG00000030319	30	7	1.6364	0.0110484	0.0470261	Cand2	cullin-associated and neddylation-dissociated 2 (putative) [Source:MGI Symbol;Acc:MGI:1914338]
ENSMUSG00000044471	18	46	-1.79387	8.42e-05	0.000601966	Lncpint	long non-protein coding RNA, Trp53 induced transcript [Source:MGI Symbol;Acc:MGI:2673128]
ENSMUSG00000087380	94	24	1.51706	4.75e-05	0.000356415	2210408F21Rik	RIKEN cDNA 2210408F21 gene [Source:MGI Symbol;Acc:MGI:1920902]
ENSMUSG00000086804	0	7	-6.07055	0.00894141	0.0390699	Gm43154	predicted gene 43154 [Source:MGI Symbol;Acc:MGI:5663291]
ENSMUSG00000053768	872	1445	-1.17697	5e-08	5.64e-07	Chchd3	coiled-coil-helix-coiled-coil-helix domain containing 3 [Source:MGI Symbol;Acc:MGI:1913325]
ENSMUSG00000025701	561	1375	-1.74153	3.59e-15	7.52e-14	Alox5	arachidonate 5-lipoxygenase [Source:MGI Symbol;Acc:MGI:87999]
ENSMUSG00000029762	2233	136	3.58784	2.75e-47	2.33e-45	Akr1b8	aldo-keto reductase family 1, member B8 [Source:MGI Symbol;Acc:MGI:107673]
ENSMUSG00000059878	465	148	1.20262	1.03e-06	9.87e-06	Zfp422	zinc finger protein 422 [Source:MGI Symbol;Acc:MGI:1914505]
ENSMUSG00000107428	124	17	2.41103	6.53e-10	9.06e-09	Gm44154	predicted gene, 44154 [Source:MGI Symbol;Acc:MGI:5690546]
ENSMUSG00000042129	32747	4808	2.31939	4.18e-27	1.63e-25	Rassf4	Ras association (RalGDS/AF-6) domain family member 4 [Source:MGI Symbol;Acc:MGI:2386853]
ENSMUSG00000029761	245	364	-1.01916	1.93e-05	0.000153907	Cald1	caldesmon 1 [Source:MGI Symbol;Acc:MGI:88250]
ENSMUSG00000057137	737	71	2.92548	5.01e-28	2.02e-26	Tmem140	transmembrane protein 140 [Source:MGI Symbol;Acc:MGI:1915737]
ENSMUSG00000038648	309	1522	-2.74815	3.41e-32	1.65e-30	Creb3l2	cAMP responsive element binding protein 3-like 2 [Source:MGI Symbol;Acc:MGI:2442695]
ENSMUSG00000029826	10845	3315	1.26149	1.63e-09	2.18e-08	Zc3hav1	zinc finger CCCH type, antiviral 1 [Source:MGI Symbol;Acc:MGI:1926031]
ENSMUSG00000019689	66	200	-2.04551	8.77e-13	1.56e-11	Fmc1	formation of mitochondrial complex V assembly factor 1 [Source:MGI Symbol;Acc:MGI:1913367]
ENSMUSG00000071537	218	55	1.53657	1.46e-07	1.56e-06	Klrg2	killer cell lectin-like receptor subfamily G, member 2 [Source:MGI Symbol;Acc:MGI:1921503]
ENSMUSG00000079598	0	31	-8.20068	1.3e-09	1.75e-08	Clec2l	C-type lectin domain family 2, member L [Source:MGI Symbol;Acc:MGI:2141402]
ENSMUSG00000029925	2341	5370	-1.64617	8.17e-15	1.68e-13	Tbxas1	thromboxane A synthase 1, platelet [Source:MGI Symbol;Acc:MGI:98497]
ENSMUSG00000100121	8	21	-1.82221	0.00285251	0.0143604	1700025N23Rik	RIKEN cDNA 1700025N23 gene [Source:MGI Symbol;Acc:MGI:1917236]
ENSMUSG00000038507	13574	1471	2.75745	4.97e-36	2.79e-34	Parp12	poly (ADP-ribose) polymerase family, member 12 [Source:MGI Symbol;Acc:MGI:2143990]
ENSMUSG00000042599	1169	1745	-1.0263	1.46e-06	1.37e-05	Kdm7a	lysine (K)-specific demethylase 7A [Source:MGI Symbol;Acc:MGI:2443388]
ENSMUSG00000029923	727	239	1.15616	6.59e-07	6.5e-06	Rab19	RAB19, member RAS oncogene family [Source:MGI Symbol;Acc:MGI:103292]
ENSMUSG00000085058	21	49	-1.66406	8.63e-05	0.000616249	8030453O22Rik	RIKEN cDNA 8030453O22 gene [Source:MGI Symbol;Acc:MGI:1924459]
ENSMUSG00000002413	479	798	-1.18455	1.12e-07	1.21e-06	Braf	Braf transforming gene [Source:MGI Symbol;Acc:MGI:88190]
ENSMUSG00000037172	125	604	-2.71964	4.28e-27	1.67e-25	Dennd11	DENN domain containing 11 [Source:MGI Symbol;Acc:MGI:2444256]
ENSMUSG00000030168	2542	5975	-1.68135	2.17e-15	4.6e-14	Adipor2	adiponectin receptor 2 [Source:MGI Symbol;Acc:MGI:93830]
ENSMUSG00000030180	818	1211	-1.01433	2.76e-06	2.5e-05	Kdm5a	lysine (K)-specific demethylase 5A [Source:MGI Symbol;Acc:MGI:2136980]
ENSMUSG00000002897	941	3617	-2.39078	2.17e-27	8.53e-26	Il17ra	interleukin 17 receptor A [Source:MGI Symbol;Acc:MGI:107399]
ENSMUSG00000071226	0	32	-8.24633	7.43e-10	1.03e-08	Cecr2	CECR2, histone acetyl-lysine reader [Source:MGI Symbol;Acc:MGI:1923799]
ENSMUSG00000004446	1886	278	2.3133	8.79e-24	2.96e-22	Bid	BH3 interacting domain death agonist [Source:MGI Symbol;Acc:MGI:108093]
ENSMUSG00000051586	104	653	-3.09717	1.78e-33	9.06e-32	Mical3	microtubule associated monooxygenase, calponin and LIM domain containing 3 [Source:MGI Symbol;Acc:MGI:2442733]
ENSMUSG00000030107	12862	616	3.93538	4.59e-63	6.74e-61	Usp18	ubiquitin specific peptidase 18 [Source:MGI Symbol;Acc:MGI:1344364]
ENSMUSG00000030108	269	5	5.27169	1.34e-32	6.53e-31	Slc6a13	solute carrier family 6 (neurotransmitter transporter, GABA), member 13 [Source:MGI Symbol;Acc:MGI:95629]
ENSMUSG00000030109	4060	55	5.75475	4.95e-93	2.14e-90	Slc6a12	solute carrier family 6 (neurotransmitter transporter, betaine/GABA), member 12 [Source:MGI Symbol;Acc:MGI:95628]
ENSMUSG00000000693	163	32	1.89681	8.11e-09	1e-07	Loxl3	lysyl oxidase-like 3 [Source:MGI Symbol;Acc:MGI:1337004]
ENSMUSG00000034968	18	1	3.58801	0.00200946	0.01054	Lbx2	ladybird homeobox 2 [Source:MGI Symbol;Acc:MGI:1342288]
ENSMUSG00000034930	7	27	-2.37217	5.25e-05	0.000391752	Rtkn	rhotekin [Source:MGI Symbol;Acc:MGI:107371]
ENSMUSG00000030032	22	3	2.3855	0.00423033	0.0205078	Wdr54	WD repeat domain 54 [Source:MGI Symbol;Acc:MGI:1922909]
ENSMUSG00000038227	14	1	3.22872	0.00444385	0.0213497	Hoxa9	homeobox A9 [Source:MGI Symbol;Acc:MGI:96180]
ENSMUSG00000029844	19	2	2.73609	0.00394482	0.0192853	Hoxa1	homeobox A1 [Source:MGI Symbol;Acc:MGI:96170]
ENSMUSG00000107017	40	11	1.40546	0.00931543	0.0405144	Gm43196	predicted gene 43196 [Source:MGI Symbol;Acc:MGI:5663333]
ENSMUSG00000106734	4519	239	3.7919	6.77e-56	7.65e-54	Gm20559	predicted gene, 20559 [Source:MGI Symbol;Acc:MGI:5295666]
ENSMUSG00000107215	533	45	3.11471	1.62e-27	6.43e-26	Gm43197	predicted gene 43197 [Source:MGI Symbol;Acc:MGI:5663334]
ENSMUSG00000047735	6819	836	2.5794	1.08e-31	5.12e-30	Samd9l	sterile alpha motif domain containing 9-like [Source:MGI Symbol;Acc:MGI:1343184]
ENSMUSG00000044156	7	33	-2.66066	3.55e-06	3.17e-05	Hepacam2	HEPACAM family member 2 [Source:MGI Symbol;Acc:MGI:2141520]
ENSMUSG00000032766	313	114	1.00802	9.59e-05	0.000680095	Gng11	guanine nucleotide binding protein (G protein), gamma 11 [Source:MGI Symbol;Acc:MGI:1913316]
ENSMUSG00000107881	519	1002	-1.39726	3.06e-10	4.38e-09	Gm44250	predicted gene, 44250 [Source:MGI Symbol;Acc:MGI:5690642]
ENSMUSG00000029759	947	1839	-1.40578	7.33e-11	1.12e-09	Pon3	paraoxonase 3 [Source:MGI Symbol;Acc:MGI:106686]
ENSMUSG00000032667	2079	3133	-1.04004	7.51e-07	7.34e-06	Pon2	paraoxonase 2 [Source:MGI Symbol;Acc:MGI:106687]
ENSMUSG00000042607	25	161	-3.12814	4.9e-20	1.38e-18	Asb4	ankyrin repeat and SOCS box-containing 4 [Source:MGI Symbol;Acc:MGI:1929751]
ENSMUSG00000019577	3	78	-5.08306	1.53e-19	4.2e-18	Pdk4	pyruvate dehydrogenase kinase, isoenzyme 4 [Source:MGI Symbol;Acc:MGI:1351481]
ENSMUSG00000093651	16	46	-1.96236	2.05e-05	0.000162756	Gm5873	predicted gene 5873 [Source:MGI Symbol;Acc:MGI:3648385]
ENSMUSG00000042505	53	92	-1.24181	0.00011908	0.000827694	Sdhaf3	succinate dehydrogenase complex assembly factor 3 [Source:MGI Symbol;Acc:MGI:1913288]
ENSMUSG00000029752	174	278	-1.12378	6.65e-06	5.73e-05	Asns	asparagine synthetase [Source:MGI Symbol;Acc:MGI:1350929]
ENSMUSG00000042460	398	1029	-1.81846	8.69e-16	1.89e-14	C1galt1	core 1 synthase, glycoprotein-N-acetylgalactosamine 3-beta-galactosyltransferase, 1 [Source:MGI Symbol;Acc:MGI:2151071]
ENSMUSG00000012483	85	151	-1.27601	7.2e-06	6.17e-05	Rpa3	replication protein A3 [Source:MGI Symbol;Acc:MGI:1915490]
ENSMUSG00000062995	109	23	1.79148	1.14e-06	1.09e-05	Ica1	islet cell autoantigen 1 [Source:MGI Symbol;Acc:MGI:96391]
ENSMUSG00000001156	4129	772	1.97054	1.09e-19	3.02e-18	Mxd1	MAX dimerization protein 1 [Source:MGI Symbol;Acc:MGI:96908]
ENSMUSG00000100164	31	48	-1.07568	0.00788991	0.0351064	2610306M01Rik	RIKEN cDNA 2610306M01 gene [Source:MGI Symbol;Acc:MGI:1914420]
ENSMUSG00000097277	34	8	1.6262	0.00510013	0.0240826	2900076A07Rik	RIKEN cDNA 2900076A07 gene [Source:MGI Symbol;Acc:MGI:1920242]
ENSMUSG00000038663	11	45	-2.46544	3.13e-07	3.23e-06	Fsd2	fibronectin type III and SPRY domain containing 2 [Source:MGI Symbol;Acc:MGI:2444310]
ENSMUSG00000042978	147	279	-1.37201	6.62e-08	7.39e-07	Sbk1	SH3-binding kinase 1 [Source:MGI Symbol;Acc:MGI:2135937]
ENSMUSG00000031078	521	1169	-1.61408	3.6e-13	6.64e-12	Cttn	cortactin [Source:MGI Symbol;Acc:MGI:99695]
ENSMUSG00000056144	2058	220	2.77664	4.15e-32	2e-30	Trim34a	tripartite motif-containing 34A [Source:MGI Symbol;Acc:MGI:2137359]
ENSMUSG00000045795	824	290	1.05788	3.48e-06	3.12e-05	Whamm	WAS protein homolog associated with actin, golgi membranes and microtubules [Source:MGI Symbol;Acc:MGI:2142282]
ENSMUSG00000066258	1187	280	1.63502	7.58e-13	1.36e-11	Trim12a	tripartite motif-containing 12A [Source:MGI Symbol;Acc:MGI:1923931]
ENSMUSG00000057143	1246	396	1.20508	6.08e-08	6.81e-07	Trim12c	tripartite motif-containing 12C [Source:MGI Symbol;Acc:MGI:4821183]
ENSMUSG00000052749	449	26	3.65631	7.63e-31	3.53e-29	Trim30b	tripartite motif-containing 30B [Source:MGI Symbol;Acc:MGI:4821256]
ENSMUSG00000078616	1588	20	5.85516	6.03e-76	1.39e-73	Trim30c	tripartite motif-containing 30C [Source:MGI Symbol;Acc:MGI:4821257]
ENSMUSG00000030921	12466	1819	2.32828	5.26e-27	2.04e-25	Trim30a	tripartite motif-containing 30A [Source:MGI Symbol;Acc:MGI:98178]
ENSMUSG00000061286	314	476	-1.04829	5.96e-06	5.18e-05	Exosc5	exosome component 5 [Source:MGI Symbol;Acc:MGI:107889]
ENSMUSG00000057596	4581	570	2.55797	2.71e-30	1.21e-28	Trim30d	tripartite motif-containing 30D [Source:MGI Symbol;Acc:MGI:3035181]
ENSMUSG00000082154	66	20	1.26958	0.00228741	0.0118794	Gm16464	predicted gene 16464 [Source:MGI Symbol;Acc:MGI:3643716]
ENSMUSG00000030724	37	64	-1.23575	0.000899355	0.00513141	Cd19	CD19 antigen [Source:MGI Symbol;Acc:MGI:88319]
ENSMUSG00000095061	1	35	-5.38764	8.24e-11	1.25e-09	E030018B13Rik	RIKEN cDNA E030018B13 gene [Source:MGI Symbol;Acc:MGI:2686543]
ENSMUSG00000039013	57	1877	-5.48619	2.04e-84	6.68e-82	Siglecf	sialic acid binding Ig-like lectin F [Source:MGI Symbol;Acc:MGI:2681107]
ENSMUSG00000004610	39	106	-1.88706	1.91e-08	2.27e-07	Etfb	electron transferring flavoprotein, beta polypeptide [Source:MGI Symbol;Acc:MGI:106098]
ENSMUSG00000002602	3510	20478	-2.99291	9.05e-42	6.25e-40	Axl	AXL receptor tyrosine kinase [Source:MGI Symbol;Acc:MGI:1347244]
ENSMUSG00000013367	7	24	-2.20295	0.000313333	0.0020027	Iglon5	IgLON family member 5 [Source:MGI Symbol;Acc:MGI:2686277]
ENSMUSG00000070348	1058	93	3.05809	8.9e-33	4.4e-31	Ccnd1	cyclin D1 [Source:MGI Symbol;Acc:MGI:88313]
ENSMUSG00000004609	1378	2422	-1.26197	2.87e-09	3.71e-08	Cd33	CD33 antigen [Source:MGI Symbol;Acc:MGI:99440]
ENSMUSG00000056592	83	148	-1.28137	8.4e-06	7.12e-05	Zfp658	zinc finger protein 658 [Source:MGI Symbol;Acc:MGI:2652821]
ENSMUSG00000030469	68	244	-2.28928	4.74e-16	1.05e-14	Zfp719	zinc finger protein 719 [Source:MGI Symbol;Acc:MGI:2444708]
ENSMUSG00000055102	0	10	-6.57867	0.00126829	0.0069565	Zfp819	zinc finger protein 819 [Source:MGI Symbol;Acc:MGI:1921650]
ENSMUSG00000038540	26	0	7.50156	7.45e-07	7.29e-06	Tmc3	transmembrane channel-like gene family 3 [Source:MGI Symbol;Acc:MGI:2669033]
ENSMUSG00000108783	0	9	-6.42834	0.00242129	0.0124391	Gm36546	predicted gene, 36546 [Source:MGI Symbol;Acc:MGI:5595705]
ENSMUSG00000044465	657	214	1.16945	6.08e-07	6.02e-06	Fam160a2	family with sequence similarity 160, member A2 [Source:MGI Symbol;Acc:MGI:1921599]
ENSMUSG00000011154	1	18	-4.43238	4.54e-06	4e-05	Cfap161	cilia and flagella associated protein 161 [Source:MGI Symbol;Acc:MGI:1922806]
ENSMUSG00000064023	2	47	-4.90578	1.19e-12	2.1e-11	Klk8	kallikrein related-peptidase 8 [Source:MGI Symbol;Acc:MGI:1343327]
ENSMUSG00000030523	0	16	-7.25107	1.54e-05	0.000124469	Trpm1	transient receptor potential cation channel, subfamily M, member 1 [Source:MGI Symbol;Acc:MGI:1330305]
ENSMUSG00000048677	1377	2596	-1.3631	1.48e-10	2.18e-09	Tpcn2	two pore segment channel 2 [Source:MGI Symbol;Acc:MGI:2385297]
ENSMUSG00000030522	477	748	-1.09725	8.72e-07	8.46e-06	Mtmr10	myotubularin related protein 10 [Source:MGI Symbol;Acc:MGI:2142292]
ENSMUSG00000044485	79	26	1.15168	0.00215665	0.0112529	Klk1b11	kallikrein 1-related peptidase b11 [Source:MGI Symbol;Acc:MGI:892023]
ENSMUSG00000003752	110	225	-1.47964	2.45e-08	2.88e-07	Itpkc	inositol 1,4,5-trisphosphate 3-kinase C [Source:MGI Symbol;Acc:MGI:2442554]
ENSMUSG00000044701	683	41	3.60635	1.06e-35	5.93e-34	Il27	interleukin 27 [Source:MGI Symbol;Acc:MGI:2384409]
ENSMUSG00000030630	86	31	1.02114	0.00556546	0.0260544	Fah	fumarylacetoacetate hydrolase [Source:MGI Symbol;Acc:MGI:95482]
ENSMUSG00000030516	92	13	2.36526	4.92e-08	5.56e-07	Tjp1	tight junction protein 1 [Source:MGI Symbol;Acc:MGI:98759]
ENSMUSG00000030711	101	35	1.0782	0.00219389	0.0114286	Sult1a1	sulfotransferase family 1A, phenol-preferring, member 1 [Source:MGI Symbol;Acc:MGI:102896]
ENSMUSG00000030515	56	197	-2.26019	1.71e-14	3.45e-13	Tarsl2	threonyl-tRNA synthetase-like 2 [Source:MGI Symbol;Acc:MGI:2444486]
ENSMUSG00000074364	55	89	-1.14074	0.000485669	0.00297344	Ehd2	EH-domain containing 2 [Source:MGI Symbol;Acc:MGI:2154274]
ENSMUSG00000030707	8045	1482	1.99204	1.68e-20	4.85e-19	Coro1a	coronin, actin binding protein 1A [Source:MGI Symbol;Acc:MGI:1345961]
ENSMUSG00000075701	1090	1601	-1.00298	2.64e-06	2.41e-05	Selenos	selenoprotein S [Source:MGI Symbol;Acc:MGI:95994]
ENSMUSG00000032640	305	923	-2.04544	7.54e-19	1.99e-17	Chsy1	chondroitin sulfate synthase 1 [Source:MGI Symbol;Acc:MGI:2681120]
ENSMUSG00000049130	10091	799	3.21013	4.06e-46	3.28e-44	C5ar1	complement component 5a receptor 1 [Source:MGI Symbol;Acc:MGI:88232]
ENSMUSG00000091811	115	283	-1.74633	1.95e-11	3.11e-10	Inafm1	InaF motif containing 1 [Source:MGI Symbol;Acc:MGI:1913550]
ENSMUSG00000030888	281	619	-1.58731	8.59e-12	1.42e-10	Rrp8	ribosomal RNA processing 8 [Source:MGI Symbol;Acc:MGI:1914251]
ENSMUSG00000040466	6842	1512	1.72946	4.91e-16	1.09e-14	Blvrb	biliverdin reductase B (flavin reductase (NADPH)) [Source:MGI Symbol;Acc:MGI:2385271]
ENSMUSG00000055200	902	92	2.84356	1.32e-28	5.51e-27	Sertad3	SERTA domain containing 3 [Source:MGI Symbol;Acc:MGI:2180697]
ENSMUSG00000078795	0	7	-6.07055	0.00894141	0.0390699	Ceacam15	carcinoembryonic antigen-related cell adhesion molecule 15 [Source:MGI Symbol;Acc:MGI:2141810]
ENSMUSG00000030560	17104	32036	-1.35379	8.08e-11	1.23e-09	Ctsc	cathepsin C [Source:MGI Symbol;Acc:MGI:109553]
ENSMUSG00000109244	25	224	-3.60431	1.81e-27	7.14e-26	Gm44751	predicted gene 44751 [Source:MGI Symbol;Acc:MGI:5753327]
ENSMUSG00000109539	2	34	-4.43989	2.41e-09	3.16e-08	Gm44667	predicted gene 44667 [Source:MGI Symbol;Acc:MGI:5753243]
ENSMUSG00000030559	48	102	-1.53306	2.71e-06	2.47e-05	Rab38	RAB38, member RAS oncogene family [Source:MGI Symbol;Acc:MGI:1919683]
ENSMUSG00000001918	824	1729	-1.51749	2.68e-12	4.62e-11	Slc1a5	solute carrier family 1 (neutral amino acid transporter), member 5 [Source:MGI Symbol;Acc:MGI:105305]
ENSMUSG00000078606	1026	291	1.36918	1.86e-09	2.47e-08	Gvin2	GTPase, very large interferon inducible, family member 2 [Source:MGI Symbol;Acc:MGI:3782245]
ENSMUSG00000099241	28	5	2.01422	0.00188767	0.00997719	Gvin-ps2	GTPase, very large interferon inducible, pseudogene 2 [Source:MGI Symbol;Acc:MGI:5011037]
ENSMUSG00000045868	899	256	1.36338	3.3e-09	4.24e-08	Gvin1	GTPase, very large interferon inducible 1 [Source:MGI Symbol;Acc:MGI:1921808]
ENSMUSG00000095457	70	25	1.03387	0.00836984	0.0370085	Gvin-ps5	GTPase, very large interferon inducible, pseudogene 5 [Source:MGI Symbol;Acc:MGI:3704114]
ENSMUSG00000063286	9554	2672	1.38972	3.74e-11	5.86e-10	Gvin-ps7	GTPase, very large interferon inducible, pseudogene 7 [Source:MGI Symbol;Acc:MGI:3644223]
ENSMUSG00000049791	15	495	-5.47933	3.88e-57	4.58e-55	Fzd4	frizzled class receptor 4 [Source:MGI Symbol;Acc:MGI:108520]
ENSMUSG00000109861	0	11	-6.7148	0.000667207	0.00394218	4930458B22Rik	RIKEN cDNA 4930458B22 gene [Source:MGI Symbol;Acc:MGI:1914885]
ENSMUSG00000002204	2534	588	1.65892	3.32e-14	6.57e-13	Napsa	napsin A aspartic peptidase [Source:MGI Symbol;Acc:MGI:109365]
ENSMUSG00000005533	270	75	1.3983	4.42e-07	4.46e-06	Igf1r	insulin-like growth factor I receptor [Source:MGI Symbol;Acc:MGI:96433]
ENSMUSG00000030553	1	47	-5.81183	5.42e-14	1.06e-12	Pgpep1l	pyroglutamyl-peptidase I-like [Source:MGI Symbol;Acc:MGI:1925694]
ENSMUSG00000043017	1303	3018	-1.66008	8.59e-15	1.76e-13	Ptgir	prostaglandin I receptor (IP) [Source:MGI Symbol;Acc:MGI:99535]
ENSMUSG00000097585	3	55	-4.57984	2e-13	3.76e-12	E230029C05Rik	RIKEN cDNA E230029C05 gene [Source:MGI Symbol;Acc:MGI:2442580]
ENSMUSG00000108897	0	16	-7.25107	1.54e-05	0.000124469	Gm44861	predicted gene 44861 [Source:MGI Symbol;Acc:MGI:5753437]
ENSMUSG00000042659	923	1860	-1.45919	1.42e-11	2.31e-10	Arrdc4	arrestin domain containing 4 [Source:MGI Symbol;Acc:MGI:1913662]
ENSMUSG00000036528	2474	380	2.25402	1.69e-23	5.6e-22	Ppfibp2	PTPRF interacting protein, binding protein 2 (liprin beta 2) [Source:MGI Symbol;Acc:MGI:894649]
ENSMUSG00000045598	277	93	1.12526	2.34e-05	0.000184021	Zfp553	zinc finger protein 553 [Source:MGI Symbol;Acc:MGI:2384725]
ENSMUSG00000032776	13	74	-2.94358	1.18e-11	1.93e-10	Mctp2	multiple C2 domains, transmembrane 2 [Source:MGI Symbol;Acc:MGI:2685335]
ENSMUSG00000048012	13	27	-1.4926	0.00660661	0.0302911	Zfp473	zinc finger protein 473 [Source:MGI Symbol;Acc:MGI:2442697]
ENSMUSG00000049709	22	37	-1.19314	0.00826295	0.0366254	Nlrp10	NLR family, pyrin domain containing 10 [Source:MGI Symbol;Acc:MGI:2444084]
ENSMUSG00000078671	931	1595	-1.22501	1.34e-08	1.61e-07	Chd2	chromodomain helicase DNA binding protein 2 [Source:MGI Symbol;Acc:MGI:2448567]
ENSMUSG00000040987	147	4	4.71502	2.18e-20	6.25e-19	Mill2	MHC I like leukocyte 2 [Source:MGI Symbol;Acc:MGI:2179989]
ENSMUSG00000030413	564	22	4.22514	1.35e-39	8.62e-38	Pglyrp1	peptidoglycan recognition protein 1 [Source:MGI Symbol;Acc:MGI:1345092]
ENSMUSG00000078670	13	1	3.12293	0.00788025	0.0350797	Fam174b	family with sequence similarity 174, member B [Source:MGI Symbol;Acc:MGI:3698178]
ENSMUSG00000086533	67	13	1.90863	2.43e-05	0.000191204	Mypopos	Myb-related transcription factor, partner of profilin, opposite strand [Source:MGI Symbol;Acc:MGI:3826523]
ENSMUSG00000030823	134	41	1.25794	0.000101608	0.00071623	9130019O22Rik	RIKEN cDNA 9130019O22 gene [Source:MGI Symbol;Acc:MGI:1926171]
ENSMUSG00000025790	2745	100	4.32885	5.36e-63	7.83e-61	Slco3a1	solute carrier organic anion transporter family, member 3a1 [Source:MGI Symbol;Acc:MGI:1351867]
ENSMUSG00000030410	48	7	2.31188	2.91e-05	0.000225254	Dmwd	dystrophia myotonica-containing WD repeat motif [Source:MGI Symbol;Acc:MGI:94907]
ENSMUSG00000044786	4836	16322	-2.20333	8.65e-25	3.03e-23	Zfp36	zinc finger protein 36 [Source:MGI Symbol;Acc:MGI:99180]
ENSMUSG00000078817	14	1	3.22872	0.00444385	0.0213497	Nlrp12	NLR family, pyrin domain containing 12 [Source:MGI Symbol;Acc:MGI:2676630]
ENSMUSG00000066406	5174	9710	-1.3566	8.91e-11	1.35e-09	Akap13	A kinase (PRKA) anchor protein 13 [Source:MGI Symbol;Acc:MGI:2676556]
ENSMUSG00000097415	906	3408	-2.35959	1.01e-26	3.83e-25	AU020206	expressed sequence AU020206 [Source:MGI Symbol;Acc:MGI:2142134]
ENSMUSG00000060791	2486	696	1.3881	1.44e-10	2.13e-09	Gmfg	glia maturation factor, gamma [Source:MGI Symbol;Acc:MGI:1927135]
ENSMUSG00000031023	505	167	1.1475	2.17e-06	2e-05	Akip1	A kinase (PRKA) interacting protein 1 [Source:MGI Symbol;Acc:MGI:3041226]
ENSMUSG00000030600	41	7	2.0852	0.000287197	0.00185078	Lrfn1	leucine rich repeat and fibronectin type III domain containing 1 [Source:MGI Symbol;Acc:MGI:2136810]
[truncated: 2,733 more rows]
