# Supplementary material for: Cullin5 drives experimental asthma exacerbations by modulating alveolar macrophage antiviral immunity
Source: Nat Commun. 2024 Jan 4;15:252. doi: 10.1038/s41467-023-44168-0 (PMC10766641; doi:10.1038/s41467-023-44168-0)
Supplement: Supplementary file 5 — Supplementary Data 2 [file 41467_2023_44168_MOESM5_ESM.xlsx]

## Sheet: 1
HDM vs PBS (up)	HDM+PR8 vs PBS (up)	virus infection associated protein (relevance score >10)	anti-virus functions of Ams associtaed protein (relevance score >6)
Slc39a10	Gm10138	Ifng	Tnf
C130026I21Rik	Gm38372	Ccr5	Ifng
Eya1	Uxs1	Stat3	Ccr5
Nemp2	Ivns1abp	Tlr3	Il10
Lbr	Nifk	Il10	Csf2
Pgap1	Adhfe1	Cd209	Sftpb
Cxcr4	2610203C22Rik	Cd4	Hla-Drb1
Pigr	Gm6161	Tnf	Sftpc
Ctse	Edem3	Magt1	Ccl3
Cd28	Adss	Irf3	Il6
Traf3ip3	Colgalt2	Dock8	Ccl5
Hsd11b1	Poglut2	Ccl5	Ccl2
G0s2	Desi2	Cftr	Abca3
Ramp1	Ercc5	Il6	Csf1
Atp1b1	Acsl3	Stat1	Cd4
Gm38190	Utp14b	Tbk1	Cxcl8
Chil1	Smyd3	Cxcr4	Cd209
Idh1	Tfb2m	Ccl3	Il1B
Olfml2b	Cnst	Hla-C	Tlr3
Slco4c1	Tcf24	Ccl2	Csf2Ra
Cfap126	Gm5529	Cxcl12	Tp53
Tbc1d8	Ahctf1	Ifngr1	Csf2Rb
Il1r2	Lamc2	Mbl2	Foxf1
Tns1	Gm8818	Hla-Drb1	Oas1
Cfh	E330020D12Rik	Hla-B	Mif
Gm5835	Shcbp1l	Tp53	Il4
Ifi208	Npl	Ifna1	Tlr4
Mptx1	Dnah7c	Sh2D1A	Cxcr4
Cyp27a1	Slc39a10	Tyk2	Cxcl12
Slc40a1	Gm37645	Stat2	Ifna1
Slc52a3	Gm38062	Traf3	Irf3
Gm6710	Nabp1	Il1B	Stat1
Gm14326	Glul	Ticam1	Havcr2
Fcnb	Gm9530	Cxcl8	Stat3
F730016J06Rik	Mr1	Havcr1	Tlr2
Klhl23	Stx6	Cx3Cr1	Ccl4
Stard9	Xpr1	Ifih1	Tgfb1
Acss2	Tfcp2l1	Ifnl3	Hla-C
Adal	Gm37267	Rigi	Mars1
Ckmt1	Tram1	Tlr2	Sftpa1
Gm37416	Lactb2	Hla-A	Icam1
Cnbd2	Gm37768	Ifnb1	Havcr1
Gpr155	Abl2	Irf7	Cx3Cr1
Lbp	Epb41l5	Ccl11	Il2
Gm14461	Rpl5-ps1	Tgfb1	Aspscr1
Ldlrad3	Ptpn4	Ivns1Abp	Mapk1
Mall	Tmem37	Tlr4	Ccl11
Tfpi	Gls	Xiap	Jun
Tgm3	Nemp2	Unc93B1	Casp8
Lcn2	Rpl35a-ps2	Eif2Ak2	Mmp9
Depdc7	Pms1	Apobec3G	Nos2
6330409D20Rik	Gm28884	Il4	Slc34A2
Adam33	Gpr55	Il4R	Rigi
Fcna	Asnsd1	Hla-Dqb1	Tbk1
Atp9a	Htr2b	Casp8	Sh2D1A
Prg2	Stk17b	Havcr2	Ifnb1
Aplnr	Armc9	Il2	Mrc1
Med22	B3gnt7	Bst2	Foxo1
Rpl7a	Ncl	Nfkb1	Csf1R
Bmf	Sf3b1	Kir3Dl1	Xiap
Ccdc9b	E330011M16Rik	Alb	Nfkb1
Snrpert	Paqr8	Mx1	Il1A
F8a	Coq10b	Egfr	Prf1
Kctd12b	Gm17971	Npm1	Ivns1Abp
Firre	Rasal2	Cr2	Cd163
Ints6l	Hspd1	Fcgr3A	Tyk2
F630028O10Rik	2810025M15Rik	Ace2	Cxcl10
Slc6a14	Cryzl2	Ifnar1	Il18
Nhsl2	Gm7658	Cd40Lg	Sftpd
Xist	Plcl1	Cd81	Ifih1
Cd5l	1700066M21Rik	Myd88	Egfr
Fcrl1	Dusp10	Cd8A	Csf3
Fmo5	1700056E22Rik	Clec4M	Mmp12
Slc22a15	Gm37800	Ifnar2	Tfe3
Tspan2	Rpl21-ps1	Mapk1	Hla-A
Ptpn22	Fam135a	Cxcr1	Cd36
Fdps	Pfkfb2	Crp	Unc13D
Clca3b	Tnr	Tlr7	Akt1
Clca1	4930523C07Rik	Icam1	Pax3
Chil3	Pigr	Rag1	Faslg
Mcoln3	Fcmr	Ikbkg	Bst2
Il6ra	4930532G15Rik	Fcgr2A	Pik3Ca
Rpl22l1	Eprs	Cxcl10	Msr1
Gpr160	Lyplal1	Cd46	Cxcr1
S100a8	Tgfb2	Il2Ra	Mx1
S100a9	Rrp15	Mavs	Cd14
Sprr2a3	Rc3h1	Il17A	Eif2Ak2
Tchh	Zbtb37	Il6St	Ccr1
C77080	Orc2	Ctla4	Hla-B
Dhcr24	Fam126b	Isg15	Apoe
Lrp8	Rassf5	Pik3Ca	Pparg
Gm13091	Gm7846	Cd27	Il4R
Per3	Gm5525	Gpt	Il17A
Megf9	Phf3	Il12Rb1	Itgam
Hmgn2	Ptp4a1	Pgm3	Npm1
Lin28a	4931428L18Rik	Irf8	Spi1
Prdm16	Gm19680	Atm	Il13
Tspan1	Cenpf	Il7	Stxbp2
Gm10154	Zfp451	Pik3R1	Il3
Cnr2	Slc41a1	Ccl3L1	Irf7
Tesk2	Bend6	Il7R	Crp
E2f2	Prox1	Ddx3X	Il5
Rap1gap	Angel2	Mir122	Nfkbia
Sh2d5	Suco	Ripk1	Irf1
Gm12791	Klhdc8a	Il6R	Mbl2
Efcab7	Batf3	Ada	Ace2
4930455G09Rik	Fam71a	Ifitm3	Abca1
Cdh17	Eef1aknmt	Ep300	Fcgr3A
Wwp1	Gm37168	Nfkbia	Ccr3
Gbp8	Fzd7	Rsad2	Ccr2
Mxd4	Gm26813	Cd79A	Itih4
Zfyve28	Vamp4	Rag2	Nlrc4
Gm15513	D430013B06Rik	Ccl4	Hla-Dqb1
Gfi1	Nop58	Rela	Hmox1
Rpl21	Bmpr2	Il13	Rela
Kit	Fam117b	Ranbp2	Fas
Slc46a3	Wdr12	Oas1	Tlr9
Gm15446	Dnajb3	Tlr9	Tert
Zfp932	Mroh2a	B2M	Stx11
Hmgn2-ps1	Carf	Pml	Cd68
Ugt2b34	Nbeal1	Sting1	Mapk14
Trpv4	Gm38130	Syk	Nectin1
Jchain	Cyp20a1	Elane	Hmgb1
Prom1	Hhat	Ctps1	Vegfa
Sel1l3	Abi2	Tert	Marco
Rell1	Pik3c2b	Prf1	Mst1R
Tpcn1	Gm26616	Il2Rg	Clec4M
2510016D11Rik	Ctla4	Gata2	Pik3Cg
Ap4m1	A130010J15Rik	Ervw-1	Casp3
Card11	Icos	Irak4	Ptgs2
Plac8	Arhgef4	Itih4	Cd81
Cldn15	Mlph	Fas	Mapk8
Muc3	Plekha6	Irf1	Cr2
Igkv14-126	Mettl18	Hmox1	Ccr6
Igkv1-117	Lamb3	Nectin1	Cd46
Igkv14-111	Hs6st1	Akt1	Fendrr
Igkv1-110	Snrpe	Fadd	Sftpa2
Igkv16-104	Slc19a2	Foxp3	Scarb1
Igkv15-103	Ccdc181	Il18	Itgb2
Igkv19-93	Gm38394	Il2Rb	Bcl2
Igkv12-89	Lax1	Hfe	Mir21
Igkv4-72	Blzf1	Slc11A1	Cd40
Igkv4-61	Lrrfip1	Il12B	Ctnnb1
Igkv5-43	Ramp1	Trim5	Mavs
Igkv6-32	Atp1b1	Pdcd1	Il2Ra
Igkv8-24	Gm7785	Irf9	Irf8
Igkv8-21	Gm38190	Ppia	Alb
Igkv6-20	Cr2	Csf2	Nlrp3
Igkv8-19	Atp2b4	Ccnt1	Elane
Igkv6-14	Fer1l5	Tap1	Traf3
Clec4b2	Btg2	Ciita	Ccr7
Abtb1	Hes6	Tlr5	Pten
St8sia1	Per2	Tap2	Cd86
Pianp	Ndufs1	Itk	Slc11A1
Lpar5	Snora41	Cybb	Myc
2010008C14Rik	Hdac4	Jun	Cd80
Gm44126	Ppfia4	Pik3Cd	Il15
Gapdh	Gm29483	Faslg	Syk
Scnn1a	Gpc1	Msn	Slamf1
Clec7a	Zap70	Nfkb2	Ccl18
Lsm5	Adam23	Il5	Cxcr3
Pparg	Gpr35	Tfrc	Src
D830050J10Rik	Syt2	Ifna2	Ccl22
Tmem40	Rpl10a-ps1	Neu1	Cd274
Tuba8	Gpa33	Furin	Il12B
Siglecf	D630023F18Rik	Ccr6	Muc5B
Nkg7	Kif1a	Ctnnb1	Tlr7
Il16	Idh1	Ccr2	Hla-Dpb1
Klk1b11	Gm16701	Btk	Ido1
Zg16	Gm16701	Samhd1	Stat2
Zfp59	Fam78b	Mir21	Neu1
Fcgbp	Phlda3	Serpina1	Ctla4
Pglyrp1	Uck2	Ikbkb	Abcg1
Mypopos	Aldh9a1	C3	Casp1
Lgals4	Lad1	Il1Rn	Ervw-1
Flt3l	Hdlbp	Nup214	Ep300
Brsk1	Hsd17b7	Clec7A	Mpo
Tmem150b	Bok	Pten	Cd8A
Cd177	Uap1	Hsp90Aa1	Pdcd1
Mogat2	Sh2d1b1	Crebbp	Cxcl2
Dbp	Pdcd1	Adar	Tat
Tmc7	St8sia4	Cdkn2A	Itgb1
Dmbt1	Aff3	Il17Ra	Sting1
Ffar2	Fcrlb	Dbr1	Ifitm3
Lsr	Fcrla	Ptprc	Il1Rn
Mrgpra2b	Gm2962	Bcl2	Mapk3
Svip	Fcgr2b	Jak3	Cd40Lg
Cebpa	Gm10522	Il1A	Cd27
Chp2	Ikzf2	Ebi3	Rb1
Sigirr	Mpz	Nos2	Tnfsf11
Prr33	Inava	Znf341	Fos
Slc22a18	Camsap2	Apoe	Ccl7
Cracr2b	Relch	Cd55	Spp1
Muc2	Il1r2	Rb1	Cd9
Tcp11l2	Il1r1	Ccr3	Vim
Lyz2	Gm6123	Nbn	Itgal
Lyz1	Il1rl2	Lactb	Pml
Dna2	Kdsr	Itgb2	Pax7
Sesn1	Il1rl1	Ccr7	Tnfrsf1A
Cd24a	Il18r1	Cd40	Met
Slc16a9	Serpinb12	Nlrp3	Sp1
Myo1a	B930036N10Rik	Hspa5	Mst1
Gm21781	Slc9a4	Card9	Il7
Ipcef1	Slc9a2	Klrk1	Gpt
Myb	Cd244a	Cpt2	Ces1
Prss57	Fn1	Tnfrsf1A	Pik3R1
Prtn3	Gm28818	Cxcr2	Hsp90Aa1
Elane	4933417E11Rik	Il15	Ifnar1
4930404N11Rik	Gm4319	Was	Myd88
S1pr4	Mreg	Ptpn11	Ccr4
Tle2	Pecr	Mif	Cdh1
Mcf2l	Xrcc5	Csf3	Hras
Adgre5	Marchf4	Casp3	Hla-Dpa1
Hpgd	Gm8210	Hla-Dpb1	Itgav
Lyl1	Slamf1	Mir155	Rab27A
Crispld2	Rb1cc1	Nfe2L2	Ptpn11
6430548M08Rik	Zbtb41	Tat	Hif1A
Pomk	Rpl37a	Cxadr	Nfe2L2
Adgrg3	Aspm	Coro1A	Creb1
Kifc3	Tns1	Hla-Dqa1	Chuk
Gm10282	Cfh	Cd9	Cr1
Ces2c	Rufy4	Slc2A1	Axl
Klf5	Cxcr2	Cfh	Bmp6
Ednrb	Cxcr1	Cd70	Traf6
Chdh	Gm5835	Itgav	Slc20A1
Zfp395	Cdc73	Spi1	Gata2
Adra1a	Gm37503	Lck	Ets1
Entpd4b	Tmbim1	Dock8-As1	Map2K1
Rnase6	Rgs1	Tmprss2	Msn
Olfm4	Vil1	Casp1	Ripk1
Cebpe	Rbm3-ps	Cgas	Kras
Gm49747	Usp37	Ltf	Ccl20
Ltb4r1	Ifi208	Tsg101	Ctsl
Ctsg	Olfr432	F2	Tfrc
Ncam1	Zfp142	Myc	Eif2Ak4
Cul5	Fh1	Rpsa	Cxadr
Pgr	Chml	Mmp9	Chi3L1
Bsn	Ttll4	Slc20A1	Cxcl1
BC043934	Dbi	Itgb1	Ppia
Pxylp1	3110009E18Rik	Itgb3	Slc7A7
Camp	Slamf6	Hbb	Mmp1
Ngp	F11r	Kras	Vcam1
Zfp810	Gm33973	Ifitm1	Lpl
Nxpe4	Nhej1	Ackr1	Maea
Nxpe1-ps	Traf5	Mov10	Mir155
Eepd1	Chpf	Cd247	Mir146A
Ltf	Tmem198	Ifngr2	Adar
Rab27a	Atp5e	Slamf1	Il1R1
Fam214a	Itpka	Ptgs2	Ikbkb
Ccr2	Surf2	Jak1	S100B
Gm12258	Zfp831	Cfi	Muc1
2610507I01Rik	Fam171a1	Cdk9	Cxcl9
Rflnb	Gm14399	Tlr8	Hspa5
Engase	Slc52a3	Ido1	Ifna2
Tbc1d16	Gm14391	Ncf2	Cd44
Slc26a11	Gm14438	Ervk-6	Mmp2
2410006H16Rik	Nmt2	Axl	Mir17
Trim16	Gm6710	Samd9	Fcgr2A
Cd300lg	Gm14305	Stxbp2	Jak2
D930048N14Rik	Trib3	Cd19	Nr1H3
1700020L24Rik	Gm14403	Cyba	Sod1
Wfdc21	Rem1	Zap70	Braf
Cldn7	Gm14326	Cd28	Cd28
4930438A08Rik	Zfp971	Cd80	Il2Rb
Lypd8	Zfp931	Il17F	Socs3
Inpp5j	Gm13577	Il10Rb	Cd74
Ppm1e	Sardh	Tnfrsf14	Nf1
Clec10a	Gm45902	Rpgr	Fcgr1A
Mpo	Fam107b	Cxcr3	Bax
Gprc5c	Vav2	Hmgb1	Cxcr2
Cd300a	Mcts2	Gzmb	Npc1
Rps15a-ps6	Id1	Scarb1	Gzmb
Abca13	Ppp1r3d	Ifnl4	Ctsb
Fam117a	Fam217b	Gypc	Hla-G
Zfp874b	4921531C22Rik	Rac2	Rac1
Zfp273	Scn3a	Unc13D	Timp1
Rnf144b	4933423P22Rik	Ocln	Prtn3
Susd3	Rxra	Ncf1	Alk
Dusp22	Galnt3	Cd3D	Kitlg
Serpinb1a	Rps21	Src	Alox5
Cdhr2	Mir3091	Ctsl	Hck
Depdc1b	Olfm1	Apobec3F	Ifngr1
Mblac2	Asxl1	Dpp4	Furin
Gm10736	Camk1d	Cdh1	Cav1
Serinc5	Pla2g4f	Cr1	Ptk2B
Lpin1	Echdc3	Adam17	Itgb3
Gm26912	Gfi1b	Dop1A	Mapk10
Gm6969	Slc17a9	Hla-E	Serpina1
Igha	Usp6nl	Ifitm2	Clec5A
Ighm	Gm13391	Pnp	Cdkn2A
9330151L19Rik	Ak8	Rnasel	Slc2A1
Ighv5-4	Ganc	Cd274	Dpp4
Ighv5-6	Gm13597	Ccr1	Cebpb
Ighv14-1	Setx	Lyst	Fn1
Ighv3-6	Nostrin	Plg	Jak1
Ighv1-9	Col20a1	Hla-G	Ifitm1
Ighv1-12	Dhrs9	Cd86	Isg15
Ighv1-18	Mybpc3	Smpd1	Lgals3
Ighv1-53	Bpifa1	Prkcd	Serpine1
Ighv1-77	Bpifb1	Tbp	Hgf
Gm20658	Fastkd1	Chuk	Prkca
Gm2614	1700003F12Rik	Il21	Ccr8
Ccdc88c	Myo3b	Vegfa	Ikbkg
Agr2	Haus2	Mir146A	Ldlr
Syne3	Itch	Apc	Lamp1
Rdh12	Ubr1	Il1R1	Lta
2310015A10Rik	Myh7b	Aicda	F3
Acot2	Adal	Zbp1	Cat
Acot1	Pter	Cd36	Lyst
Plekhg3	Gm37780	Rac1	Ciita
Nfe2	Trdmt1	Ikbke	Cybb
Lifr	Tmem236	Rfxank	Terc
Gsdmc4	Mrc1	Bax	Ifnar2
Ttc38	Slc39a12	Lta	Egf
Otulinl	Itga6	Polr2A	Rhoa
Abcd2	Ckmt1	Irf4	Mir223
Gm5960	Catsper2	Creb1	Apoa1
Ly6a2	Pdia3	Kpna2	Cdkn1A
Deptor	Gm37274	Dhfr	Klrk1
Krt8	Rbm12	Nectin2	Siglec1
Syngr1	Arl5b	Mpo	Crebbp
Smpd5	Gm38257	Lamp1	Usp7
Oplah	Mfap1a	Mapk14	Tkt
Krt83	Zbtb46	Rel	Tnfsf10
Slc5a3	A930004D18Rik	Hla-Dpa1	Samhd1
Septin5	Carlr	G6Pd	Nr3C1
Erg	Cnbd2	Mecp2	B2M
Iglc2	Norad	Mapk8	Ptprc
Iglv2	Cir1	Cd14	Cdc42
Klhl6	Gpr155	Abcb1	Mir34A
Itgb2l	Eif3j1	Lrba	Des
Rogdi	Endog	Pik3Cg	Ppara
Dgkg	Duox2	C1Qbp	Clec12A
Ciita	Gm13363	Rfx5	Tap1
St6gal1	Kyat1	Polr3F	Edn1
Cldn1	Tgif2	Sp1	Arg1
Gm49767	Ckap5	Flvcr1	Kit
Gm34680	Dolk	Ets1	Ncam1
Stfa2l1	Gm13375	Ins	Lyn
Cstdc4	Enkur	Ung	Lgals9
Stfa1	Dsn1	Ceacam6	Mir29A
Cstdc5	Soga1	Il12A	Adipoq
Stfa2	Polr3k	Rsf1	Slc40A1
Stfa3	Thnsl1	Cyp3A4	Vdr
Zfp995	Harbi1	S100B	Parp1
9830107B12Rik	Atp5g3	Rfxap	Ret
Trem3	Dolpp1	Tom1	Mir221
Epcam	Crat	Ripk3	Mtor
Lrg1	Sema6d	Dclre1C	Igf1
Gm20703	Hnrnpa3	Stx11	Fcgr2B
Neurl1b	1700001O22Rik	Pak2	Tmprss2
Thumpd2	Ntmt1	Shfl	Anpep
Mapk13	Tgm2	Cd3E	Erbb2
Rab44	Prrx2	Stat5B	Ccl19
Pi16	Agps	Hspd1	Capg
Fgd2	Ppp1r16b	Psma7	Tp63
Gm6402	Fam83d	Lig4	Sell
Ubash3a	Acbd5	Apob	Socs1
Zfp763	Mafb	Slc10A1	Tnfrsf8
Zfp563	Gm14221	Ccnd1	Il12A
Trerf1	Top1	Usp7	Gdf15
AI661453	Plcg1	Mir34A	Nras
Rnf125	1700029I15Rik	Cdc42	Chit1
Ndst1	Gm13807	Cntn2	Fadd
Gm6789	Tox2	Xpo1	Stat5A
3222401L13Rik	Hnf4a	Ercc2	Smarcb1
Aqp4	Trpm7	Ceacam3	Hspa4
Colec12	Gm13889	Eif2S1	Raf1
Ankrd22	Wfdc5	Mefv	Mdm2
Gm6192	Rbpjl	Slpi	Ccnd1
Arhgap19	Sys1	Ldlr	Was
Frat1	Gm10800	Ccr5As	Bsg
Frat2	Dbndd2	Masp2	Dicer1
Hoga1	Dusp2	Rbck1	Ccl17
Gm6252	Wfdc2	Ms4A1	Rnasel
Fads2	Traf6	Itgal	Ctsc
Sema4g	Wfdc10	Lamtor5	Slc20A2
Ms4a3	Gm13611	Tnfrsf13B	Pik3Cd
Pdcd4	Pamr1	Il10Ra	Cftr
	Zmynd19	Npc1	Ifitm2
	Mrpl41	Arid1A	Slpi
	Mall	Tkt	Pecam1
	Dusp19	Jak2	Gja1
	Bcl2l11	Pvr	Dmbt1
	Gm13370	Nlrp1	Bcl2L1
	Morrbid	Cldn1	P2Rx7
	Gm13684	Socs1	Sirt1
	Mertk	Mapk3	Ifi27
	Gm10762	Slc17A5	Zc3H12A
	Cd44	Cd3G	Flt1
	9830144P21Rik	Tf	Cldn1
	Ckap2l	Acta1	Irf4
	Gm14023	Rhoa	Ace
	Il1a	Yy1	Smpd1
	Il1b	Cyp2B6	Atm
	Il1bos	Hcfc1	Mcl1
	Ehf	Ube3A	Tap2
	Tfpi	Smarcb1	Igf1R
	Nsmf	Apobec3H	Hspa1A
	Elmo2	Ednra	Il16
	Ocstamp	Itch	Calr
	Slc25a25	Mir223	Cycs
	Cstf3	Sell	Cdk4
	Sulf2	Otulin	Tlr8
	5031425F14Rik	Psmb8	Vac14
	Eif3m	Vdr	Stat5B
	Fpgs	Gli2	Cd47
	Arfgef2	Cxcl1	Pycard
	Rpl10-ps1	Kpna1	Nr1H2
	Cse1l	Pparg	Irak1
	Gm17096	Dnah8	Pdgfb
	Sapcd2	Snora31	Cd55
	Ptrh1	Lgals9	Il33
	Gm13523	Ddb1	Gapdh
	Adam33	Oas3	Ofd1
	Abca2	Ace	Hla-Drb5
	Spef1	Traf6	Rel
	Elp4	Nod2	Fgf2
	Hadhb-ps	Met	Foxp3
	A530013C23Rik	Cdk1	Epo
	Mettl15	Smarca2	Mir20A
	Kif18a	Hras	Tnfrsf1B
	Ripor3	Braf	Hspd1
	Pard6b	Mrc1	Anxa5
	Mamdc4	Slc9A3	Bdnf
	Selenoh	Creb3	Thbs1
	Erv3	Hif1A	Itgax
	Gm13408	Sbds	Rarb
	Hspa5	Atg5	Casp9
	Bcas1	Tp73	Cdkn3
	Pfdn4	Hp	Cnr2
	Gpcpd1	Mir27A	S100A9
	AU019990	Erbb2	C3
	Cass4	Prkdc	Itga4
	Fam209	Lep	Esr1
	Gm14303	Sftpd	Plau
	Fermt1	Ighm	Smad3
	Gm14038	Fos	Hivep2
	Pmepa1	Bsg	Ada
	Plcb1	Mx2	Hamp
	Atp5k-ps2	Ap3B1	F2
	Qsox2	Mir221	Abl1
	Card9	Prnp	Sirpa
	Rps19-ps7	Tbx21	Ervk-6
	Ndufaf5	Cdkn1A	Eln
	Zfp770	Psmb9	Nod2
	Flrt3	Crkl	Eif2S1
	Bfsp1	Mr1	Ltf
	Dstn	Isg20	Ar
	Gm5535	Tnfsf10	Csf3R
	Snx5	Tlr1	Keap1
	Ovol2	Tnpo3	Pla2G4A
	Ttll11	Unc119	Plcg1
	Smim26	Nras	Ager
	Rbm18	Gusb	Copa
	Ptgs1	Hspa4	Mmp3
	Crnkl1	C4A	Xpo1
	Rpl7a	Pdcd6Ip	Mir126
	Eif2ak4	Ifnl1	Grb2
	Bmf	Igkc	Map3K8
	Bub1b	Nr3C1	Cgas
	Kiz	Mica	Pvr
	Ankrd63	H2Ac18	Prkcz
	Plcb2	Mir29A	Mertk
	Sstr4	Rab7A	Rpsa
	Thbd	Ighe	Rara
	Strbp	Clec4G	Mki67
	Zfp120	Fcgr2B	Txn
	Gm10130	Ifi16	Lamp3
	Gm14121	Il9	Irf9
	Ivd	Mpl	Tlr6
	Knl1	Serpina3	Cxcl5
	Nek6	Relb	Lif
	Spint1	Mir20A	Lipa
	Sdcbp2	Smarca4	Hfe
	Chp1	Atrx	Cx3Cl1
	Oip5os1	Clpb	Asxl1
	H3f3c	Calr	Mmp14
	Kynu	F3	Serpina3
	Arhgap15	Hla-Dra	Abcb1
	Gm13470	Pabpc1	Shc1
	Epc2	Ikzf3	Ripk3
	Rnd3	Wipf1	Il23A
	Tnfaip6	Hells	Tnfaip3
	Gm13503	Defb4A	Il7R
	Idi1-ps1	Hck	Apc
	Cytip	Erf	Bmpr2
	Gm13546	Abl1	Ctsk
	Acvr1c	Lrrc56	Tgfa
	Wdsub1	Tnfrsf4	Twist1
	Marchf7	Cxcl9	Ccl8
	Ly75	Fcgr1A	Nkx2-1
	Gm13571	Mir17	Cd69
	Dpp4	Becn1	Pdgfra
	Gatm	Mki67	Anxa2
	AA467197	Micb	Ptk2
	Slc30a4	Ercc3	Prkcd
	Snrpert	Cd27-As1	Osm
	Htr2c	C5	Cd79A
	Rlim	Sh3Kbp1	Soat1
	Il13ra2	Cfp	Cdk1
	Vcp-rs	Fcgr3B	Cyba
	Gm2223	Dsg1	Tgfb2
	Gm6285	Flg	Mb
	Cetn2	Tpp2	Runx2
	Pbdc1	Hivep2	Lbp
	Nsdhl	Tnfrsf8	Mir145
	Xlr4a	Fn1	Ncf2
	Il13ra1	Carmil2	S100A8
	Pwwp4b	Mpeg1	Fto
	Lonrf3	Ncam1	Coro1A
	Atrx	Lcn2	Prkn
	Akap17b	Klrc1	Hdac1
	Rpl7-ps9	Cav1	Mir27A
	Slc25a5	Slamf6	Eno2
	Xlr3b	Dag1	Pla2G2A
	Tmem29	Trim25	Ackr1
	Magt1	Asxl1	Irf6
	Xlr4b	Ikzf1	Sod2
	Cox7b	Spcs1	Il27
	F8a	Kpnb1	Il10Ra
	Nkrf	Rab27A	Pla2G6
	Atp7a	Dcaf1	Adam17
	Septin6	Ncf4	Tlr1
	Haus7	S100A8	Fcer2
	Rpl39	Nedd4	Mir222
	Upf3b	Gypa	Tnfsf13B
	Lpar4	Parp1	Rnase3
	P2ry10	Krt18	Il3Ra
	P2ry10b	Apobec3B	Cd70
	Gm14834	Plcg2	Gc
	Brwd3	Il3	Pdgfrb
	Hmgn5	Card11	Prkce
	Gm6377	Brca2	Dhfr
	Fam120c	Tyro3	Tgfbr1
	Ssr4	Il17Rc	Ins
	Cul4b	Blm	Il11
	Thoc2	Aavs1	Tank
	Naa10	Mdm2	Dusp1
	Tspyl2	Plcg1	Angpt1
	Zdhhc9	Mtor	Crkl
	Utp14a	Gjb2	Fcar
	Kctd12b	Cdkn3	Cxcr6
	Gm15157	Hspa1A	Actb
	Aifm1	Mmp1	Tnfrsf11B
	Zfp280c	Slc20A2	Timp2
	Timm8a1	Irf5	Il9
	Rpl36a	Vim	Rab7A
	Armcx4	Gfi1	Pcna
	Rps6ka3	Terc	Hdac9
	Tktl1	Daxx	Slc10A1
	Foxp3	Stx1A	Myod1
	Nxf7	Def6	Fgfr1
	Armcx5	Trim22	Bmp4
	Firre	Cd79B	Traf1
	Bhlhb9	Cd69	C5Ar1
	Mbnl3	Mir106B	Lrp1
	Gm14586	Csf3R	Sfpq
	Rpl10	Ddx1	Igf2R
	Bex1	Camp	Ifi16
	C430049B03Rik	Itga4	Yy1
	Prickle3	Gpr15	Fgf7
	Fam122b	Nup98	Gsk3B
	Mospd1	Eif5A	Krt8
	Fam199x	Hnrnpa1	Nedd4
	Ints6l	Sp100	Ccl15
	Mmgt1	Igf2R	Il12Rb1
	Ubl4a	Ebf3	Muc4
	Slc9a6	Ctsb	Neat1
	Pwwp3b	Epo	Tradd
	Tbc1d8b	Fli1	Tgm2
	Cldn2	Nup153	Atg5
	Map7d3	Socs3	Ifnl1
	Htatsf1	Hax1	Akt2
	Cd40lg	Il16	Egr1
	Pwwp4c	Krt8	Fcgr3B
	Ppef1	Afp	Stau1
	Prps1	Pi4Ka	Cd63
	Tsc22d3	Ighg2	Cd38
	Dkc1	Tnfrsf13C	Cst3
	Rbmx	Ccl7	Trem1
	Cdkl5	Actb	Fig4
	Tm9sf5	Foxn1	Relb
	F9	Blnk	Pla2G7
	Reps2	Icam3	Dag1
	Gm8666	Fgfr2	Sele
	Atp11c	Hvbs8	Fli1
	Vbp1	Dnmt3B	Cd34
	4933407K13Rik	Srebf1	Ceacam3
	Nxt2	Flvcr2	Becn1
	Txlng	Kmt2D	Slc11A2
	Gm14681	Ggt1	Plg
	Timm17b	Tmc8	Il1Rapl2
	Ammecr1	Brca1	Fth1
	Tmem47	Lbr	Trim22
	Rpl22-ps1	Ifi27	Ceacam5
	Car5b	Tbx1	Dpp9
	Dmd	Icos	Bcl6
	Gm8172	Mir203A	Gba1
	Tab3	Dnaaf2	Gpr15
	Bmx	Nrp1	Ros1
	Piga	Dhx9	Mmp8
	Asb11	Tapbp	Prkcb
	Ebp	Csf1	Krt18
	Alg13	Gzma	Pik3Cb
	Mtmr1	Sftpb	Scgb1A1
	Eif2s3x	Gstm3	Card9
	Apoo	Fmr1	Acp5
	Tceanc	Malt1	Tf
	Prps2	Psip1	Nfkb2
	Hccs	Vcam1	Ccnd2
	Rpgr	Cd44	Stat6
	Bcor	Ptpn22	Mmp7
	Atp6ap2	Ccr8	Smad2
	Rpl17-ps8	Slc3A2	Lbr
	Med14	Banf1	Trim21
	Usp9x	Stk4	Ccl26
	Rpl3-ps1	Efnb2	Myog
	Llph-ps2	Tradd	Mir200B
	Ddx3x	Polr2L	Mir130A
	Efnb1	Rnase3	Nbn
	Awat1	Clec5A	Fgr
	Fundc1	Il22	Skp2
	Dlg3	Man2B1	Ptpn22
	Kdm6a	C4B	Npc2
	Slc9a7	Ifna8	Col3A1
	Usp11	Sod1	Mbp
	Timp1	Gclc	Ntrk1
	Uxt	Flna	Gsn
	Slc6a14	Hvbs7	Fgl2
	H3f3a-ps1	Srp54	Il6R
	Gm9115	Nod1	Lep
	Xist	Il21R	Pik3C2A
	Gm38020	Trex1	Anxa1
	Ct55	Cfd	Cdk2
	Xlr	Apobec3C	Efnb2
	Mrpl47	Scnn1B	Camp
	Dnajb4	Tet2	Elavl1
	Ift80	Scnn1A	Gdnf
	Gm18588	Fgfr3	Daxx
	Smc4	Casp9	Mir125A
	Gm37558	Mir145	Plaur
	Dbt	Fcn3	Atf1
	Nmd3	Dhx58	Jak3
	Sptssb	Tank	Hspa8
	Agl	Map3K7	Edn3
	Golim4	Tnfaip3	Wnt5A
	Gm4332	Dctn4	Atp6V1B2
	Gm17359	Stau1	Phox2B
	Gm43300	Stat4	H2Ac18
	Gm42664	Klrd1	Itgb6
	Ppid	Bcl11B	Il32
	Gm43667	Traf1	Dspp
	Etfdh	Grb2	Mrc2
	Tmem144	Kcnn4	Thbd
	Gask1b	Rasgrp1	Cyp3A4
	Atp11b	Bcl2L1	Cebpa
	F3	Mapk10	Pdgfa
	Dcun1d1	Runx1	Gas6
	Mccc1	Phb2	Dhcr24
	Pdgfc	Thpo	Ybx1
	Arhgap29	Canx	Pi4Ka
	Zfp267	Mir222	Mir486-1
	Zzz3	Zc3H12A	Mir93
	Dnttip2	Arid1B	Nuak2
	Bcar3	Psmb4	Ube3A
	Gm4610	Vps4A	Ggt1
	Gm42994	Slc4A1	Pla2G10
	Usp53	Hla-Drb3	Kars1
	Gabpb2	Pola1	Ccn2
	Mettl14	G3Bp1	Dnmt1
	Acadm	Aak1	Hbegf
	Fhdc1	Mir143	Crat
	Tmem154	G6Pc3	Cpq
	Bbs12	Smad3	Pdpn
	Spata5	Irak1	Mirlet7C
	Spry1	Sele	Klf4
	Ctsk	Clec12A	Map3K14
	Rps3a1	Cldn6	Nos3
	Zranb2	Ssb	Sparc
	Adamtsl4	Hyou1	Itch
	Hspa4l	Icoslg	Mir22
	Gm43362	Itgam	Icoslg
	Depdc1a	Cebpe	Tgfbr2
	Car14	Il23R	Runx1
	Jade1	Gstm1	Psip1
	Cd1d1	Serpine1	Mapk9
	Ank2	Trem1	Il22
	Sclt1	Tcf3	Notch1
	Anp32e	Itga5	Cdk6
	D3Ertd751e	Pepd	Flt3
	H2bc21	Loc111674463	Mir19A
	Gm20632	Aup1	F2Rl1
	Gm20633	Tnfsf11	Ctsd
	Slc7a11	Lbp	Kdr
	Gm37498	Phb1	Rtel1
	Gm6209	Mt-Co1	Mirlet7D
	5830415G21Rik	Il33	Vipr1
	Gm37199	Gaa	Clec4D
	Noct	Loc107133510	Parn
	Gm38357	Ccr4	Akt3
	Elovl6	Loc106099062	Zfp36
	Rpl21-ps11	Kmt2A	Hla-Dma
	Gar1	Dyrk1A	Clec7A
	Casp6	Ifna21	Prkar1A
	4930577N17Rik	Kpna4	Myo18A
	Ndufc1	Tnfsf13B	Kiaa0753
	Nudt17	Mir93	Clec4A
	Ostc	Ganab	Dlg1
	Foxo1	Kpna3	Ppp2R1A
	Rpl34	Actg1	Gypa
	Sh2d2a	Tcirg1	Nmi
	Crabp2	Ar	Ccl23
	Chd1l	Bcr	Slc17A5
	Ufm1	Ccno	Cltc
	Gm9403	Ets2	Xbp1
	Pde4dip	Tyms	Hdac2
	Adam30	Sftpc	Slc3A2
	Gm5641	Tp63	Kmt2A
	Hmgcs2	Cyp2C19	Cd1A
	Phgdh	Ctcf	Ascl1
	Gm43254	Clca4	Smad4
	Tmem79	Sp110	Arx
	Tet2	Slc26A9	Agtr1
	Gdap2	Map2K1	Ncf1
	Gm43121	Depdc5	Cd84
	Pex2	Tirap	G6Pd
	Hey1	Rad51	Loc110806263
	Cd101	Hspa8	Tbc1D20
	Mrps28	Kars1	Pkm
	Ptgfrn	Pcna	Eif4E
	Cd2	Muc1	Prkaca
	Igsf3	Pycard	Traf2
	Manba	Actc1	Fgfr2
	Gm42941	Fau	Wt1
	Mab21l3	Skp2	Nrp1
	Lmna	Lig1	Dsp
	Zbtb10	Twist1	Ahr
	Ssr2	Wdr1	Afp
	Zfp704	Hla-Drb5	App
	Gm38001	Cul5	Cstb
	Pag1	Itga3	Pon1
	Dclk1	Txn	Ewsr1
	Gm38317	Tomm70	Fus
	H2az1	Timp1	Rxra
	Dnajb14	Dnaaf5	Mpp1
	Wwtr1	Krt1	Cxcl11
	Eif2a	Il19	Trim25
	Car1	Kat5	Vwf
	Siah2	Lat	Hp
	Car2	Rmrp	Il21
	Sirpb1a	Igf1	Mir18A
	Tspan5	Prtn3	Itga5
	Sirpb1c	Anxa5	Trem2
	Gm5150	Egf	Irak3
	Gpr171	Ifnl2	Hla-Drb3
	Olfml3	Calca	Prl
	1500004A13Rik	Krt14	Ifna17
	Ap4b1	Samd9L	Ppbp
	P2ry1	Gata1	Sqstm1
	Phtf1	Hdac1	Csnk2A1
	Rusc1	Naglu	Agt
	Gm43672	Anpep	Il24
	Fdps	Gas6	Mmp13
	Hcn3	Slc6A14	Irgm
	Slc16a1	Prkar1B	Cflar
	Kyat3	Mcidas	Cxcl16
	Tafa3	Ncr1	Igf2
	Ppm1j	Casp10	Mafb
	Tbl1xr1	Ntrk1	Cd58
	Gm43737	Vipr1	Brca1
	Slc33a1	Scnn1G	Hyal2
	Muc1	Slc35C1	Cxcl13
	Gmps	Mcm4	Ezr
	Gm40117	Ofd1	Angpt2
	Trim46	Cdk2	Alpp
	Kcnd3	Arid2	Gfap
	Inka2	Aip	Bak1
	Clca3b	Axin1	Ccl21
	Ssr3	Sftpa1	C4A
	Clca1	Cxcr6	Ncr1
	Tiparp	Prps1	Tpcn2
	Wdr77	Flt4	Eif4A3
	Ccnl1	Psmc3	Tlr5
	Gm37305	Mog	Pi3
	Chil3	Tmem41B	Syp
	Chil4	Stat5A	Hspb1
	Gm6522	Comt	Csnk2B
	Dcst2	Muc4	Gzma
	Dennd2d	Defb1	Calca
	Col24a1	Cxcl2	Adrb2
	Cks1b	Rtraf	Ptpn6
	Rarres1	Cish	Ighe
	Ddah1	Gas8	Nono
	Rpl36a-ps2	Traf3Ip2	Ngf
	Gm27008	Tlr6	Il36Rn
	Kcna3	Odc1	Mir181A1
	AI504432	Gba1	Tnfsf14
	Syde2	Smarcd2	Bglap
	Shc1	Sgsh	Clec4E
	Mcoln3	Dnmt3A	Mycn
	Pmvk	Krt10	Ctsg
	Kcnn3	Zmynd10	Dhx58
	Eps8l3	Pik3C2A	Msx1
	Chrnb2	Rps27A	Bmp2
	4933431E20Rik	Fbxw11	Mir214
	Il6ra	Cycs	Atp11A
	Gm10288	Loc106029312	Mica
	Gstm4	Lair1	Cyp1A1
	Ampd2	Hivep1	Acta1
	Gm12500	Xbp1	Gli1
	Rpl22l1	Smarcal1	Ung
	Egfem1	Birc3	Pik3R2
	Gnai3	Aire	Cadm1
	Gm42647	Slc37A4	Bad
	Sort1	Ngf	Acta2
	Psrc1	Anxa2	Gli2
	Gpr160	Tpi1	Mlh1
	Nup210l	Pax5	Cldn6
	Gm43712	Bcl6	Mir23A
	Rps27	Cd38	Cxcl3
	Taf13	Fhl1	Ubc
	Jtb	Cat	Rhob
	Prkci	Flt3	Tollip
	Fndc7	Mir126	Unc119
	Skil	Cd59	Tgif1
	Slc27a3	Rarb	Hdac3
	Gm37123	Cst3	Lamp2
	Mfn1	Raf1	Smad7
	C130013H08Rik	Mir22	Top1
	Sprr2a1	Rrp1B	Foxo3
	Sprr2a3	Cebpb	Defb4A
	Tchh	Map3K14	Ptgs1
	Them4	Dnmt1	Mirlet7B
	Fv1	Drc1	Pak1
	Yars	Cd63	Ddx1
	Dhcr24	Apobec3A	Hspg2
	Gm12966	Mir181A1	Smarca4
	Srm	Rnf31	Tbc1D24
	4933424M12Rik	Ubc	Bcor
	Casz1	Keap1	Cdkn1B
	Lrp8	Mt-Cyb	Fhit
	Slc25a33	Tnfrsf1B	Krt7
	Spsb1	Dnaaf11	Atf4
	Gpr157	Ccnt2	Vip
	Gm17354	Stim1	Timp3
	Slc2a5	Ifna6	Mapt
	Car6	Lama2	Cbl
	Zfyve9	Ccdc40	Actg1
	Errfi1	Eif2Ak4	Efnb3
	Megf9	Ifnlr1	Kng1
	Rps15a-ps4	Cdk4	Lgals1
	Klhl21	Ctsg	Tyrobp
	Tle1	Fgfr1	Tfap2A
	C630043F03Rik	Nckap1L	Srebf1
	Plekhg5	Klrc2	Pxn
	Gm12749	Csnk2A1	Mir29C
	Kdm4c	Hspb1	Bcl2L11
	Ttc39a	Cfb	Acp1
	Espn	Ccl8	Cd3D
	Hes2	Rab5A	Kmt2D
	Fgr	Hla-Dma	Adcy10
	Ahdc1	Hla-Dqa2	Irf2
	Gm12960	Pura	Cyp2A6
	Gpr3	Mt-Nd1	Fasn
	Rpl22	Mmp2	Serpinb1
	Chd5	Eif4G1	Tfeb
	Gm13645	Il11	Fga
	Skint3	Fyn	Lgals3Bp
	Dffb	Pmp22	Icam2
	Stil	Ppp1Ca	Axin1
	Hmgn2	Atr	Gpc3
	Arhgef16	Nos3	Mdk
	Faah	Esr1	Cpm
	Prdm16	Sirt1	Itga3
	Gm12854	Ppp2R1A	Fosl1
	Ttc39b	Eef1A1	Prnp
	Tspan1	Map2K3	Retn
	Pik3r3	Pou2F1	Fhl2
	Gm10154	Fga	Snai1
	Maco1	Hla-Dqb2	Prkci
	Ccdc171	Gjb6	Ccl1
	Runx3	Itgb6	Pde4A
	Cntln	Tra	Ftl
	Gm12418	Hspa1B	Ezh2
	Ski	Defa5	Tac1
	Ipp	Kpna5	Mfn2
	Ncmap	Nmt2	Slc22A18
	Prkcz	Ids	Dhcr7
	Myom3	Psen1	C1R
	Dennd4c	Mdfic	Sp100
	Cnr2	Polr3A	Inpp5D
	Tesk2	Gapdh	Sin3A
	Gale	Xrcc5	Ccnd3
	Toe1	Lcp2	Atrx
	Hpdl	Bach2	Mir185
	Focad	Son	Chd6
	E2f2	Nek10	Ptx3
	Klhl9	Cldn9	Fam13A
	Cdkn2b	Cybc1	Gnptab
	Btbd19	Tsc2	Hpse
	Hnrnpr	Serinc5	Brd4
	Fndc10	Runx2	Ptger4
	Plk3	Trim28	Xrcc6
	Rps8	Mcl1	Myo5A
	Gm12669	Gstp1	Fpr1
	U5	Colq	Actc1
	Atad3a	Odad2	Ada2
	Plaa	Dnal1	Nectin4
	Gm12657	Rack1	Pax5
	Gm12693	Zc3Hav1	Il17Ra
	U6	Cacna1C	Pikfyve
	Jun	Dspp	Myb
	Junos	Tia1	Lcn2
	Gm12708	Igll1	Hnrnpk
	Acap3	Flnc	Hmgcr
	Hook1	Foxj1	Ppp2R1B
	Usp48	Chd6	Hla-Doa
	Tnfrsf4	Lyn	Xrcc5
	Tnfrsf18	Il27	Tbl1Xr1
	Rap1gap	Pole	Epha2
	Hyi	Loc117307477	Clu
	Nfia	Fcho1	Sos1
	Cdc20	Ccnd2	Aim2
	Gm12867	Dnaaf1	Ddx5
	Patj	Ifna17	Irf2Bp2
	Pla2g2d	Ctsc	Tnpo1
	Rnf186	Clec4D	Tnc
	Micos10	Slc1A5	Igfbp1
	Ppih	Dnah5	Itga6
	Angptl3	Chek2	Eno1
	Atg4c	Bcl10	Plin2
	Gm12689	Plod1	Setbp1
	Alg6	Ccl22	Alox5Ap
	Mrto4	Mbp	Prkdc
	Frg2f1	Crk	Hdac8
	Foxj3	Muc5Ac	Cd244
	Guca2a	Rsph4A	Muc5Ac
	Ctps	Top1	Adm
	Cited4	Slc41A1	Birc3
	Aldh4a1	Gpr183	Cpsf6
	Rims3	Cdk6	Kif7
	Zfp69	Lgals3Bp	Gns
	Smap2	Mtvr2	Birc5
	Lepr	Lrrc8A	Samd9L
	Rlf	Nap1L1	Xdh
	Ppt1	Pkd1	Wdr4
	Pde4b	Vps33A	Hnrnpa2B1
	Pabpc4	Flt1	Casp7
	Epha2	Ezr	Vegfc
	B330016D10Rik	Dnah9	Ern1
	Tmem82	C8B	Rps6Kb1
	Vps13d	P2Rx7	Brf1
	Znf41-ps	Odad3	Ap3B1
	Gm13034	Lamp3	Lipe
	Gm13166	Fut2	Myo1H
	Zfp992	Defb103B	Defa1
	Gm13241	Lilrb1	Eng
	Gm13245	Mir214	Ccl24
	Zfp993	Notch2	Krt19
	Zfp991	Tarbp2	Runx3
	Gm13135	Dhps	Asah1
	Zfp979	Mre11	Fpr2
	Rpl28-ps3	Cbs	Tnfrsf9
	Ago3	Xrcc6	E2F1
	Zmym6	Dnajb13	Klf6
	Tlr12	Rad50	Tnfrsf11A
	Zfp362	Prkra	Park7
	Ak2	Mapt	Rac2
	Tmem54	Spink5	Ctss
	Anp32b-ps1	Znfx1	Irs1
	Kazn	Itga6	Mir142
	Klf4	Fcer2	Herc5
	Tmem245	Brd4	Flt3Lg
	Epb41l4b	Rpl22	Cysltr1
	Ndufaf4	Mir25	Eprs1
	Ptpn3	C1Qa	Cxcr5
	Ufl1	Clu	Cd2
	D630039A03Rik	Usp18	Canx
	Txn1	Kit	C1S
	Manea	Cfap300	Lox
	Gm11914	E2F1	Xrn1
	Svep1	Elp1	Hnrnpa1
	Bach2	Smn1	Cnr1
	Bach2os	Jagn1	Tslp
	Casp8ap2		Tnfrsf10A
	Mdn1		Selp
	Dnajc25		Pla2G5
	4933421O10Rik		Bcl3
	Pnrc1		Cfh
	Bpnt2		Cyp27A1
	Hsdl2		Ncoa1
	E130308A19Rik		Plcb1
	Gm37689		Egr2
	Chd7		Numa1
	Zfp292		Gusb
	Gm12366		Trim63
	Aco1		Rap1A
	Ndufb6		Il36G
	Trp53inp1		Atp1A1
	B4galt1		Rbpj
	Spink4		Cyp27B1
	Aqp3		Stk11
	Esrp1		Setd2
	Gem		Tet2
	Cdh17		Cyp2E1
	Kif24		Rack1
	Myorg		Vps4B
	Gm11847		Gpnmb
	Tmem64		Nampt
	Il11ra1		Sh3Bp2
	Osgin2		Cul5
	Gm11870		Mir34B
	Atp6v0d2		Cdh5
	Unc13b		C5
	Sit1		Tjp1
	Hint2		Wipf1
	Pax5		Mir205
	Polr1e		Fip1L1
	Dcaf10		Fgfr3
	Shb		Bcr
	Gm12411		Abcg2
	Xpa		Nup98
	Nans		Rps27A
	Tbc1d2		Ly96
	Col15a1		Pah
	Tgfbr1		Pgr
	Sec61b		Slc7A5
	Nr4a3		Ccnb1
	Erp44		Rarres2
	Tmeff1		Bid
	Cavin4		Mir210
	Mrpl50		Pura
	Grin3a		Defb1
	Mexis		Mir200C
	Ddi2		Nme1
	Gm42435		Ube2I
	1700109H08Rik		Nfkbib
	Kdelr2		Vtn
	Daglb		Trpv4
	Gm42502		Mme
	Arhgap24		Mir34C
	Cyth3		Pthlh
	Gm43359		Fscn1
	Guf1		Mitf
	Ift81		Mir31
	Akap9		Trim28
	Gm43031		Jag1
	Cyp51		Dnah8
	Pms2		Linc01194
	Atp10d		Aqp4
	Nipal1		Ifngr2
	Thoc2l		Cd82
	Abcg3		Mir107
	Gbp8		Il37
	Gm32051		Mir146B
	Lrrc8b		Birc2
	Rps15a-ps5		Maf
	Zfp326		Stn1
	Cdc7		Ackr2
	Dcun1d4		Yap1
	Zfp655		Tpt1
	Rasl11b		Pim1
	Scfd2		Nqo1
	Rhof		Ercc6
	Mxd4		Chka
	Cdk8		Cebpd
	Adam22		Plcb4
	Gm43457		Kat2B
	Evi5		Ccl13
	Rpl5		Ifit3
	Dipk1a		Dnmt3A
	Gm6116		Cdkn2B
	Chic2		Jmjd6
	Tmed5		Acod1
	Ccdc18		Prkacb
	Rpl21		Ltbr
	Cplx1		Stab1
	Cdx2		Cxcl6
	Grk4		Mir181B1
	Flt3		Th
	Gm43461		Map3K5
	Gm7332		Arf6
	Clock		Usp18
	Flt1		Mir224
	Gm10167		Nlrx1
	Slc7a1		Gsr
	Cracd		Fmr1
	Gm8508		Prkd1
	Gm15446		Tacr1
	Zfp932		Tsc22D3
	Gm43860		Tp73
	5930430L01Rik		Csnk2A2
	Zfp605		Adamtsl1
	Sema3e		Snca
	Acox3		Zeb1
	Hopx		Pik3C3
	Spink2		Ripk2
	Mphosph9		Gata3
	Galnt9		Srf
	Fry		Ikzf1
	Afap1		Nox4
	Gm15559		Atf3
	Pus1		Odc1
	Rflna		Casp10
	Hgf		Neurl3
	Gm8991		Ccna2
	Wfs1		Ddit3
	Gm6583		Tnfrsf10B
	Cd36		Sdc1
	Gnat3		Abcc1
	Crmp1		Nr1H4
	Myo18b		Atg16L1
	Grk3		Thy1
	Adgrl3		Tymp
	Scarb1		Ephb2
	Ptpn12		Hsf1
	Gm10382		Epas1
	Gm42660		Cp
	Gm7774		Ppp2Ca
	Hmgn2-ps1		Grn
	Ccdc146		Mir143
	Fam185a		Hbb
	Napepld		Serpinc1
	Dnajc2		Il4I1
	Ugt2b34		Ifi6
	Bod1l		Hdac6
	Alkbh2		Ctsh
	Cpeb2		Sod3
	Sult1d1		Mlana
	Ung		Elmod2
	Gm15421		F10
	Rpl17-ps5		Atf2
	5031425E22Rik		M6Pr
	AI506816		Ppargc1A
	Fbxl5		Cfl1
	Gm42462		Sumo1
	Gm43181		Gstp1
	Mmab		Eea1
	Rint1		Mir30C1
	2700038G22Rik		Mapkapk2
	Mvk		Slc7A11
	Fam126a		F2R
	Kctd7		Dcn
	Prom1		Sgk1
	Acads		Plk1
	Unc119b		Cd19
	Mlec		Sdc2
	Pop5		Mir141
	Qdpr		Vsig4
	Lap3		Cd93
	Lcorl		Zbtb16
	Gm7931		Arid1B
	Prkag2		Cul1
	Cxcl3		Ccnb3
	Cxcl1		Klrd1
	Cxcl2
	Kmt2c
	Gm42585
	Ereg
	Areg
	Kcnip4
	Thap6
	Cdkl2
	9230114K14Rik
	Insig1
	Uso1
	Ppef2
	Naaa
	Sdad1
	Vsig10
	Gm15728
	Ksr2
	Il6
	Hadha
	Gm8121
	Hadhb
	Gm43172
	Selenoi
	Arap2
	0610040J01Rik
	Septin11
	Gm43682
	Ccni
	Otof
	Tmem156
	Gm7993
	Cenpa
	Gm42655
	Cnot6l
	Mapre3
	Gm43808
	Gm9484
	Bmp2k
	Gm5560
	Mir703
	Agbl5
	Emilin1
	Pds5a
	Rph3a
	N4bp2
	Rhoh
	Chrna9
	Slc5a6
	9130230L23Rik
	Enoph1
	Gm43323
	Cad
	Mapkapk5
	Gm42670
	Fosl2
	Gm5864
	Mettl27
	Cldn4
	Abhd11
	Tbl2
	Hip1
	Ccl24
	Mdh2
	Agfg2
	Ap4m1
	Pdgfa
	6330403L08Rik
	Prkar1b
	Gpr146
	C130050O18Rik
	Gper1
	Amz1
	Card11
	Sdk1
	2810006K23Rik
	Sbno1
	Zbed5
	Vkorc1l1
	5430416N02Rik
	Gpat3
	Zbtb49
	Lyar
	Serpine1
	Muc3
	Il12rb2
	Tacstd2
	Efcc1
	Gm44423
	Trbc1
	Trbc2
	Pyroxd1
	Recql
	Gm6157
	Gm10420
	Rpn1
	Gm5112
	Rpia
	Clec4a3
	Eif2ak3
	Clec4b1
	Rpl34-ps1
	Sec61a1
	Kbtbd12
	Gm26588
	Clec4a2
	Tcaf2
	Fabp1
	Tcaf1
	Gm1070
	Cd8b1
	Mgll
	Gm44001
	Cd8a
	Rmnd5a
	Tpk1
	Cd163
	St8sia1
	C1rl
	Gm44204
	4930512J16Rik
	Pdia4
	Zfp786
	Zfp398
	Ptcd3
	C2cd5
	Iqsec1
	Lag3
	Nup210
	Etfrf1
	Gimap8
	Gimap9
	Gm44164
	Rps25-ps1
	Pianp
	Gimap4
	Gm45053
	Gimap6
	Gimap1
	Gimap5
	Gimap3
	Sspn
	Gm20560
	Ing4
	Gm45218
	Gm44126
	Itpr2
	Grip2
	4930590J08Rik
	Tm7sf3
	Reg3b
	Phf14
	Nr2c2
	Gm44249
	Reg3g
	Prickle2
	Mrpl51
	Mpp6
	Mrps35
	Cd9
	Gm28809
	Tfec
	Gm26728
	Gm15473
	Gm4876
	Cav2
	Cav1
	Vwf
	Cracr2a
	Caprin2
	Hibadh
	Gm44080
	Etfbkmt
	Mitf
	4921529L05Rik
	St7
	Gm43844
	Chn2
	Pzp
	Prr15
	Paip2b
	Klrb1a
	Clec2h
	Klrb1b
	Clec2i
	Clec2g
	Gm15987
	Zfp638
	Ing3
	Clec1b
	Cped1
	Clec9a
	Clec1a
	Clec7a
	Olr1
	Tmem52b
	Gm8930
	1700101I11Rik
	Gabarapl1
	Gm44243
	Shq1
	Gm6565
	Gm5582
	Lsm5
	Smim10l1
	Gm17088
	Lrp6
	Borcs5
	Gpr19
	Cdkn1b
	Ndufa5
	Dysf
	Abcg2
	Gprc5a
	Hebp1
	Gm19434
	Cyp26b1
	Tmem229a
	Fam234b
	Gsg1
	Gprin3
	Emp1
	Gm16433
	Gm17055
	Bhlhe40
	Pradc1
	Arl8b
	Rpl36a-ps3
	Gucy2c
	Alms1
	H2aj
	Ndnf
	Pde6h
	Gm31520
	2610300M13Rik
	Gm9794
	Gadd45a
	Calu
	Eps8
	Serbp1
	Mgst1
	Gm10443
	Snrpg
	Gm15492
	Atp6v1fnb
	Ttll3
	Kcp
	Rpusd3
	Gm44013
	Cidec
	Aebp2
	Gfpt1
	Gm26982
	Ghrl
	Gm44053
	Strip2
	Smkr-ps
	Gm44198
	Hrh1
	Ube2h
	Pparg
	Gm14335
	Lncpint
	5330406M23Rik
	Chchd3
	Alox5
	4933440N22Rik
	Rasgef1a
	Creb3l2
	Trim24
	Ubn2
	Fmc1
	Clec2l
	Tbxas1
	1700025N23Rik
	Gm49041
	8030453O22Rik
	Ndufb2
	Braf
	Dennd11
	Mgam2-ps
	Adipor2
	Kdm5a
	Il17ra
	Cecr2
	Mical3
	Tuba8
	Dqx1
	Rtkn
	Rnf181
	Hepacam2
	Bet1
	Pon2
	Asb4
	Gm5873
	Sdhaf3
	C1galt1
	Mios
	Rpa3
	A430035B10Rik
	Gmcl1
	2610306M01Rik
	Fsd2
	Sbk1
	Ramac
	Spns1
	Exosc5
	Btbd1
	Cd19
	E030018B13Rik
	Siglecf
	Siglecg
	Etfb
	Axl
	Iglon5
	Cyp2s1
	Zfp719
	Zfp819
	Gm36546
	Cfap161
	Klk8
	Trpm1
	Tpcn2
	Mtmr10
	Mphosph10
	Klk1b11
	Klk1
	Itpkc
	Tarsl2
	Gm6155
	2410002F23Rik
	Selenos
	Chsy1
	Inafm1
	Lins1
	Rrp8
	Spib
	Ceacam15
	Gm44751
	Gm44667
	Rab38
	Dchs1
	Slc1a5
	Lrrc28
	Fzd4
	4930458B22Rik
	Zg16
	Pgpep1l
	Ptgir
	E230029C05Rik
	Gm44861
	Zfp607b
	2310010J17Rik
	Arrdc4
	Fcgbp
	Septin1
	Myh14
	Mctp2
	Zfp473
	Nlrp10
	Chd2
	Gm44686
	Zfp36
	Akap13
	AU020206
	Picalm
	Gm45223
	Gm45222
	Gm45221
	Ctf2
	Tmem41b
	Ipo7
	D7Bwg0826e
	Fosb
	Ppp1r13l
	Stx1b
	Ech1
	Vkorc1
	Adm
	Sytl2
	Lgals4
	Lyve1
	Prss36
	Map4k1
	Bcl2l12
	Pcf11
	Usp47
	Ryr1
	Pex11a
	Ddias
	Prcp
	Itgax
	Bcam
	Fcgrt
	Mical2
	Itgad
	Cox6a2
	Rps11
	Lilra5
	Idh2
	Nars2
	Kctd14
	Rsf1
	Aqp11
	Bag3
	Inpp5f
	Kcnk6
	Man2a2
	Zfp112
	Trpm4
	Far1
	Spon1
	Rras2
	Pde3b
	Kmt5c
	Cyp2r1
	Cox6b2
	Tmem238
	Irgc1
	Sipa1l3
	Crtc3
	Plaur
	Isoc2a
	Sbk2
	Zfp524
	Zfp383
	Myo7a
	Sec11a
	Gm45718
	Zfp568
	Cox7a1
	Rps19
	Cd79a
	Rasl2-9
	Rps17
	Tulp2
	Emsy
	Gm36371
	Gm15506
	Wnt11
	Ppp1r15a
	Zfp667
	Gm45187
	Dgat2
	Sdhaf1
	Nfkbid
	Bcat2
	Tpbgl
	Gm10605
	Fam83e
	Clcn4
	Pik3c2a
	Slco2b1
	Gm15635
	Gm34280
	Nucb2
	Spcs2
	Xylt1
	A930030B08Rik
	Rps15a
	Kcne3
	Smg1
	Tacc2
	Btbd16
	Ucp3
	Zbtb32
	Ucp2
	Dnajb13
	Haus5
	Dmbt1
	Ccp110
	Zfp110
	Pstk
	Dedd2
	Plekhb1
	Fam53b
	Fam168a
	Dmkn
	Relt
	Zranb1
	Ffar2
	Ffar1
	Fchsd2
	Edrf1
	Cd22
	D7Ertd128e
	Bccip
	Mag
	Hamp2
	Usf2-ps1
	Hamp
	Usf2
	Lsr
	Uevld
	Spty2d1
	Gm32031
	Ptpre
	Mki67
	Lgi4
	9430038I01Rik
	Art2a
	Gm7027
	Glrx3
	Eef2k
	Siglech
	Cdr2
	Inpp5a
	Mettl9
	Wtip
	Gga2
	Cebpg
	Gm45091
	Cebpa
	Chp2
	Rhpn2
	Rbbp6
	4930413G21Rik
	Gm19187
	Bet1l
	9330162G02Rik
	Dpy19l3
	Zfp507
	Aqp8
	Ube3a
	Nlrp6
	Il4ra
	B4galnt4
	Sigirr
	Zfp619
	Cdhr5
	Cend1
	Ifitm10
	Tspan32
	Kcnq1ot1
	Slc22a18
	Tnfrsf26
	E230032D23Rik
	Tnfrsf22
	Tnfrsf23
	Mrgpre
	Nadsyn1
	Dhcr7
	Cracr2b
	Ap2a2
	Fam181b
	Plekhf1
	Gm4459
	Msx3
	Fuom
	Echs1
	Paox
	Mtg1
	Stk32c
	Muc2
	Zfp446
	Tcp11l2
	Lyz2
	Cpm
	Tmem263
	Cry1
	Gm38575
	Themis
	Srgn
	Nup107
	Ddx21
	Ddx50
	Echdc1
	Gm47483
	Gm32802
	Trmt11
	Hint3
	Hsp90b1
	Dna2
	Parpbp
	Rwdd1
	Chpt1
	Gm31763
	Frk
	Amd2
	Arl1
	Jmjd1c
	Gm32255
	Egr2
	Gm32364
	Utp20
	Slc5a8
	Tmem26
	Fyn
	Rev3l
	Tbc1d30
	Rassf3
	Gm48591
	Amd1
	Mical1
	Smpd2
	Cd164
	Lrig3
	Mettl1
	Cdk17
	Agap2
	Lta4h
	Sec63
	B4galnt1
	Slc26a10
	Sobp
	Gm47815
	Ntn4
	Gm15915
	Gm3571
	Bend3
	Cd24a
	Qrsl1
	Dtx3
	Atg5
	Prdm1
	Gm48065
	Gm47388
	Mbd6
	Gm20492
	Cradd
	Socs2
	Mrpl42
	Gm48786
	4930459C07Rik
	Btg1
	Atp2b1
	Galnt4
	Stac3
	Nus1
	Lrp1
	Gm16217
	Cep290
	Myo1a
	Cisd1
	Gm16998
	Ipmk
	Naca
	Mgat4c
	Pkib
	Fabp7
	Ranbp2
	Plekhg1
	Il23a
	Phlda1
	Syne1
	Mtrf1l
	Tbc1d15
	Zfc3h1
	Tspan8
	Ikzf4
	Mmp19
	Tmem198b
	Ipcef1
	Cnksr3
	Sarnp
	Fbxo30
	Gm9797
	Adamts14
	Pald1
	Eif4ebp2
	Aifm2
	Ltv1
	Aig1
	Gm16234
	Hebp2
	Perp
	Tnfaip3
	Gm48545
	Gm48714
	Map7
	1700020N01Rik
	Platr6
	Sgk1
	Enpp1
	Arg1
	Gm36172
	Akap7
	Derl3
	Chchd10
	Dip2a
	Lss
	Adarb1
	Itgb2
	Pttg1ip
	Lrrc3
	Gm47922
	Ilvbl
	2610008E11Rik
	Gm19810
	Cirbp
	Gadd45b
	Matk
	Gm16315
	Gipc3
	S1pr4
	Eid3
	Gm4799
	Chst11
	Slc41a2
	D10Wsu102e
	Gm45855
	Nr3c2
	Tmem184c
	Gm2225
	Abce1
	Smarca5
	Esrp2
	Pla2g15
	Prmt7
	Smpd3
	Cdh1
	Gm10645
	Tango6
	Tbc1d9
	Scoc
	Cyb5b
	Mcf2l
	F7
	F10
	Snx25
	Adgre5
	Il27ra
	C330011M18Rik
	Enpp6
	Stox2
	Cmtr2
	Gm26887
	Gm37352
	Wwc2
	Mri1
	Dctd
	Mtss2
	Arhgef10
	Kbtbd11
	Spcs3
	Mcph1
	Ier2
	Angpt2
	Gm10060
	Pdpr
	Gm6012
	G430095P16Rik
	Dand5
	Calr
	Ckap2
	Gcdh
	Dnase2a
	Zfp1
	Mast1
	Slc25a15
	Gm6793
	Junb
	Nek1
	Gm7432
	Cmc2
	Hsd17b2
	Gpt2
	Msmo1
	Gm15356
	Atp2c2
	Cotl1
	Psd3
	6430548M08Rik
	Rps13-ps1
	Gm2694
	Cbln1
	Ints10
	Zfp930
	Tent4b
	Zfp869
	Zcchc14
	Jph3
	Yjefn3
	Ndufa13
	Klhdc4
	Gm42047
	Slc7a5
	Car5a
	Gm17709
	Rfxank
	Mvd
	Gm20735
	Rnf166
	Slc25a42
	Tcim
	Insr
	Chd9
	Gm6658
	Cbfa2t3
	A530010L16Rik
	Pex11g
	Acsf3
	Ankrd11
	2810013P06Rik
	Spata33
	Ces1f
	Nudt21
	Retn
	Mcemp1
	Fcor
	Mt1
	Tubb3
	Fcer2a
	Cd209a
	Herpud1
	Cd209e
	Rhou
	Ccl22
	Cx3cl1
	Ccl17
	Fam89a
	2810004N23Rik
	Hook3
	Gm32098
	Zfp703
	Efnb2
	Plpbp
	Coa6
	Tarbp1
	Zfp882
	Ccnb2-ps
	Gm31718
	A630001O12Rik
	Zfp961
	Gm45694
	Cyp4f18
	Rab11fip1
	4933416M07Rik
	Gm45266
	Irs2
	Gm10282
	Gm20100
	E230013L22Rik
	Rnf122
	Mak16
	Ing1
	Gm7600
	Gm7984
	Gm7901
	Nrg1
	Gm29243
	Cldn23
	Prag1
	Lonrf1
[truncated: 1,572 more rows]
