# Supplementary material for: Cullin5 drives experimental asthma exacerbations by modulating alveolar macrophage antiviral immunity
Source: Nat Commun. 2024 Jan 4;15:252. doi: 10.1038/s41467-023-44168-0 (PMC10766641; doi:10.1038/s41467-023-44168-0)
Supplement: Supplementary file 6 — Supplementary Data 3 [file 41467_2023_44168_MOESM6_ESM.xlsx]

## Sheet: KO-H-P_vs_WT-H-P.DEG_up
gene_id	KO-H-P	WT-H-P	log2FoldChange	pvalue	padj	symbol	description
ENSMUSG00000026235	122	33	1.70698	6.52778e-07	5.56921e-05	Epha4	Eph receptor A4 [Source:MGI Symbol;Acc:MGI:98277]
ENSMUSG00000026043	740	166	1.97977	2.24816e-16	7.56062e-14	Col3a1	collagen, type III, alpha 1 [Source:MGI Symbol;Acc:MGI:88453]
ENSMUSG00000026042	357	147	1.10368	9.47459e-06	0.000584273	Col5a2	collagen, type V, alpha 2 [Source:MGI Symbol;Acc:MGI:88458]
ENSMUSG00000026475	235	99	1.07045	6.68611e-05	0.00305491	Rgs16	regulator of G-protein signaling 16 [Source:MGI Symbol;Acc:MGI:108407]
ENSMUSG00000036766	136	50	1.26582	5.23656e-05	0.00247726	Dner	delta/notch-like EGF repeat containing [Source:MGI Symbol;Acc:MGI:2152889]
ENSMUSG00000038305	73	28	1.20324	0.00149312	0.0381484	Spats2l	spermatogenesis associated, serine-rich 2-like [Source:MGI Symbol;Acc:MGI:1914448]
ENSMUSG00000026725	49	11	1.96805	5.41541e-05	0.00254261	Tnn	tenascin N [Source:MGI Symbol;Acc:MGI:2665790]
ENSMUSG00000091017	20	3	2.51531	0.00148807	0.0381204	Fam71a	family with sequence similarity 71, member A [Source:MGI Symbol;Acc:MGI:3588202]
ENSMUSG00000090145	97	14	2.60667	4.71989e-10	7.10983e-08	Ugt1a6b	UDP glucuronosyltransferase 1 family, polypeptide A6B [Source:MGI Symbol;Acc:MGI:3580629]
ENSMUSG00000040181	14	0	6.73573	0.000352487	0.0124297	Fmo1	flavin containing monooxygenase 1 [Source:MGI Symbol;Acc:MGI:1310002]
ENSMUSG00000026586	75	18	1.87625	6.47655e-06	0.000425384	Prrx1	paired related homeobox 1 [Source:MGI Symbol;Acc:MGI:97712]
ENSMUSG00000048126	388	78	2.13702	1.68234e-15	5.06841e-13	Col6a3	collagen, type VI, alpha 3 [Source:MGI Symbol;Acc:MGI:88461]
ENSMUSG00000061816	22	1	4.13215	2.59951e-05	0.00140037	Myl1	myosin, light polypeptide 1 [Source:MGI Symbol;Acc:MGI:97269]
ENSMUSG00000062345	2213	109	4.16633	3.33961e-59	1.93176e-55	Serpinb2	serine (or cysteine) peptidase inhibitor, clade B, member 2 [Source:MGI Symbol;Acc:MGI:97609]
ENSMUSG00000103845	117	36	1.52157	6.2129e-06	0.000412132	Gm19026	predicted gene, 19026 [Source:MGI Symbol;Acc:MGI:5011211]
ENSMUSG00000026185	234	78	1.4078	4.02995e-07	3.65374e-05	Igfbp5	insulin-like growth factor binding protein 5 [Source:MGI Symbol;Acc:MGI:96440]
ENSMUSG00000007097	40	3	3.51055	5.91441e-07	5.15231e-05	Atp1a2	ATPase, Na+/K+ transporting, alpha 2 polypeptide [Source:MGI Symbol;Acc:MGI:88106]
ENSMUSG00000026548	3601	837	1.92914	7.92311e-19	3.2736e-16	Slamf9	SLAM family member 9 [Source:MGI Symbol;Acc:MGI:1923692]
ENSMUSG00000026358	2906	1219	1.07745	3.69748e-07	3.39742e-05	Rgs1	regulator of G-protein signaling 1 [Source:MGI Symbol;Acc:MGI:1354694]
ENSMUSG00000032487	2481	215	3.35199	1.61316e-44	3.11039e-41	Ptgs2	prostaglandin-endoperoxide synthase 2 [Source:MGI Symbol;Acc:MGI:97798]
ENSMUSG00000097754	83	23	1.67062	1.33242e-05	0.000780085	Ptgs2os2	prostaglandin-endoperoxide synthase 2, opposite strand 2 [Source:MGI Symbol;Acc:MGI:5477181]
ENSMUSG00000006014	178	44	1.83772	3.7701e-09	5.07157e-07	Prg4	proteoglycan 4 (megakaryocyte stimulating factor, articular superficial zone protein) [Source:MGI Symbol;Acc:MGI:1891344]
ENSMUSG00000015314	200	88	1.00765	0.000254913	0.00946418	Slamf6	SLAM family member 6 [Source:MGI Symbol;Acc:MGI:1353620]
ENSMUSG00000027298	23	4	2.31431	0.00106861	0.0301232	Tyro3	TYRO3 protein tyrosine kinase 3 [Source:MGI Symbol;Acc:MGI:104294]
ENSMUSG00000035513	552	241	1.01947	1.35959e-05	0.000791189	Ntng2	netrin G2 [Source:MGI Symbol;Acc:MGI:2159341]
ENSMUSG00000026773	13428	5418	1.13358	5.06188e-08	5.56653e-06	Pfkfb3	6-phosphofructo-2-kinase/fructose-2,6-biphosphatase 3 [Source:MGI Symbol;Acc:MGI:2181202]
ENSMUSG00000027219	6934	3021	1.02282	9.42601e-07	7.61506e-05	Slc28a2	solute carrier family 28 (sodium-coupled nucleoside transporter), member 2 [Source:MGI Symbol;Acc:MGI:1913105]
ENSMUSG00000037820	13094	5742	1.01345	1.04135e-06	8.23183e-05	Tgm2	transglutaminase 2, C polypeptide [Source:MGI Symbol;Acc:MGI:98731]
ENSMUSG00000050737	14747	2645	2.30322	1.23687e-26	8.72508e-24	Ptges	prostaglandin E synthase [Source:MGI Symbol;Acc:MGI:1927593]
ENSMUSG00000026984	19	0	7.17273	1.54285e-05	0.000885361	Il1f6	interleukin 1 family, member 6 [Source:MGI Symbol;Acc:MGI:1859324]
ENSMUSG00000026981	29571	4966	2.39819	1.03508e-28	9.35514e-26	Il1rn	interleukin 1 receptor antagonist [Source:MGI Symbol;Acc:MGI:96547]
ENSMUSG00000102591	30	2	3.65515	2.1476e-06	0.000157248	Gm38383	predicted gene, 38383 [Source:MGI Symbol;Acc:MGI:5611611]
ENSMUSG00000027221	84	31	1.25913	0.0005191	0.0172568	Chst1	carbohydrate sulfotransferase 1 [Source:MGI Symbol;Acc:MGI:1924219]
ENSMUSG00000051747	69	5	3.58007	5.33141e-11	9.75918e-09	Ttn	titin [Source:MGI Symbol;Acc:MGI:98864]
ENSMUSG00000017737	5880	826	2.65562	7.41273e-33	8.57564e-30	Mmp9	matrix metallopeptidase 9 [Source:MGI Symbol;Acc:MGI:97011]
ENSMUSG00000017652	7029	2943	1.08019	2.31135e-07	2.24325e-05	Cd40	CD40 antigen [Source:MGI Symbol;Acc:MGI:88336]
ENSMUSG00000027399	551	61	2.99693	7.70195e-28	5.86199e-25	Il1a	interleukin 1 alpha [Source:MGI Symbol;Acc:MGI:96542]
ENSMUSG00000027398	1633	94	3.94123	3.4748e-52	1.2332e-48	Il1b	interleukin 1 beta [Source:MGI Symbol;Acc:MGI:96543]
ENSMUSG00000032724	1781	609	1.37219	3.1067e-10	4.83074e-08	Abtb2	ankyrin repeat and BTB (POZ) domain containing 2 [Source:MGI Symbol;Acc:MGI:2139365]
ENSMUSG00000018459	5950	528	3.31818	4.21782e-47	9.40217e-44	Slc13a3	solute carrier family 13 (sodium-dependent dicarboxylate transporter), member 3 [Source:MGI Symbol;Acc:MGI:2149635]
ENSMUSG00000023224	375	122	1.44332	1.42369e-08	1.73009e-06	Serping1	serine (or cysteine) peptidase inhibitor, clade G, member 1 [Source:MGI Symbol;Acc:MGI:894696]
ENSMUSG00000050896	18	1	3.84457	0.000252789	0.00940949	Rtn4rl2	reticulon 4 receptor-like 2 [Source:MGI Symbol;Acc:MGI:2669796]
ENSMUSG00000027513	101	4	4.44256	6.91359e-17	2.43847e-14	Pck1	phosphoenolpyruvate carboxykinase 1, cytosolic [Source:MGI Symbol;Acc:MGI:97501]
ENSMUSG00000027281	556	238	1.04794	7.92713e-06	0.000503887	Slx4ip	SLX4 interacting protein [Source:MGI Symbol;Acc:MGI:1921493]
ENSMUSG00000027276	1552	456	1.59096	7.36285e-13	1.70359e-10	Jag1	jagged 1 [Source:MGI Symbol;Acc:MGI:1095416]
ENSMUSG00000074766	24	1	4.25696	8.426e-06	0.000529776	Ism1	isthmin 1, angiogenesis inhibitor [Source:MGI Symbol;Acc:MGI:2442963]
ENSMUSG00000051379	265	90	1.38103	2.5947e-07	2.4767e-05	Flrt3	fibronectin leucine rich transmembrane protein 3 [Source:MGI Symbol;Acc:MGI:1918686]
ENSMUSG00000027347	1002	325	1.44823	1.74345e-10	2.865e-08	Rasgrp1	RAS guanyl releasing protein 1 [Source:MGI Symbol;Acc:MGI:1314635]
ENSMUSG00000040152	22868	9526	1.08757	1.55933e-07	1.57139e-05	Thbs1	thrombospondin 1 [Source:MGI Symbol;Acc:MGI:98737]
ENSMUSG00000027315	186	78	1.0768	0.000119716	0.00505463	Spint1	serine protease inhibitor, Kunitz type 1 [Source:MGI Symbol;Acc:MGI:1338033]
ENSMUSG00000026826	82	30	1.27155	0.000438362	0.0149508	Nr4a2	nuclear receptor subfamily 4, group A, member 2 [Source:MGI Symbol;Acc:MGI:1352456]
ENSMUSG00000086196	143	50	1.33816	1.85865e-05	0.00103931	Gm13571	predicted gene 13571 [Source:MGI Symbol;Acc:MGI:3652223]
ENSMUSG00000033213	1877	591	1.4912	9.1676e-12	1.84129e-09	AA467197	expressed sequence AA467197 [Source:MGI Symbol;Acc:MGI:3034182]
ENSMUSG00000031375	852	343	1.13656	4.63727e-07	4.12675e-05	Bgn	biglycan [Source:MGI Symbol;Acc:MGI:88158]
ENSMUSG00000048621	434	123	1.64229	7.37284e-11	1.31628e-08	Gm6377	predicted gene 6377 [Source:MGI Symbol;Acc:MGI:3647255]
ENSMUSG00000031253	51	15	1.58222	0.000543102	0.0177962	Srpx2	sushi-repeat-containing protein, X-linked 2 [Source:MGI Symbol;Acc:MGI:1916042]
ENSMUSG00000031125	31	5	2.42913	0.000352577	0.0124297	3830403N18Rik	RIKEN cDNA 3830403N18 gene [Source:MGI Symbol;Acc:MGI:1917941]
ENSMUSG00000086860	11	0	6.39149	0.00126829	0.0341537	Gm1720	predicted gene 1720 [Source:MGI Symbol;Acc:MGI:2686566]
ENSMUSG00000047344	119	38	1.46824	9.51719e-06	0.000584408	Lancl3	LanC lantibiotic synthetase component C-like 3 (bacterial) [Source:MGI Symbol;Acc:MGI:2443335]
ENSMUSG00000035299	815	261	1.46653	2.26055e-10	3.63219e-08	Mid1	midline 1 [Source:MGI Symbol;Acc:MGI:1100537]
ENSMUSG00000072844	1986	336	2.38711	1.4148e-25	9.45573e-23	G530011O06Rik	RIKEN cDNA G530011O06 gene [Source:MGI Symbol;Acc:MGI:3603513]
ENSMUSG00000087263	378	60	2.47723	6.53625e-19	2.73973e-16	Gm15726	predicted gene 15726 [Source:MGI Symbol;Acc:MGI:3783169]
ENSMUSG00000025037	1838	788	1.04595	1.16752e-06	9.12618e-05	Maoa	monoamine oxidase A [Source:MGI Symbol;Acc:MGI:96915]
ENSMUSG00000095562	181	41	1.96341	2.80633e-10	4.38727e-08	Erdr1	erythroid differentiation regulator 1 [Source:NCBI gene (formerly Entrezgene);Acc:170942]
ENSMUSG00000027776	87	8	3.24831	4.77626e-12	1.03089e-09	Il12a	interleukin 12a [Source:MGI Symbol;Acc:MGI:96539]
ENSMUSG00000062232	8563	2810	1.4317	9.91746e-12	1.96461e-09	Rapgef2	Rap guanine nucleotide exchange factor (GEF) 2 [Source:MGI Symbol;Acc:MGI:2659071]
ENSMUSG00000033831	14	0	6.73573	0.000352487	0.0124297	Fgb	fibrinogen beta chain [Source:MGI Symbol;Acc:MGI:99501]
ENSMUSG00000015852	2178	738	1.38536	1.58008e-10	2.62638e-08	Fcrls	Fc receptor-like S, scavenger receptor [Source:MGI Symbol;Acc:MGI:1933397]
ENSMUSG00000004891	125	51	1.11576	0.000445635	0.0151453	Nes	nestin [Source:MGI Symbol;Acc:MGI:101784]
ENSMUSG00000097804	69	26	1.22854	0.00171283	0.0426688	Gm16685	predicted gene, 16685 [Source:MGI Symbol;Acc:MGI:4439609]
ENSMUSG00000027799	33	4	2.83264	5.25415e-05	0.00247896	Nbea	neurobeachin [Source:MGI Symbol;Acc:MGI:1347075]
ENSMUSG00000027803	27	5	2.23074	0.00124544	0.0339498	Wwtr1	WW domain containing transcription regulator 1 [Source:MGI Symbol;Acc:MGI:1917649]
ENSMUSG00000027559	79	6	3.51747	6.31736e-12	1.35341e-09	Car3	carbonic anhydrase 3 [Source:MGI Symbol;Acc:MGI:88270]
ENSMUSG00000056025	21	3	2.58525	0.000910749	0.0265799	Clca3a1	chloride channel accessory 3A1 [Source:MGI Symbol;Acc:MGI:1316732]
ENSMUSG00000027832	216	25	2.92935	2.8206e-18	1.1175e-15	Ptx3	pentraxin related gene [Source:MGI Symbol;Acc:MGI:104641]
ENSMUSG00000047959	41	9	1.99778	0.000205848	0.00796568	Kcna3	potassium voltage-gated channel, shaker-related subfamily, member 3 [Source:MGI Symbol;Acc:MGI:96660]
ENSMUSG00000056145	110	36	1.43266	2.70195e-05	0.00144714	AI504432	expressed sequence AI504432 [Source:MGI Symbol;Acc:MGI:2139742]
ENSMUSG00000027931	71	22	1.50952	0.000182622	0.00727519	Npr1	natriuretic peptide receptor 1 [Source:MGI Symbol;Acc:MGI:97371]
ENSMUSG00000047945	50739	17788	1.33637	1.36109e-10	2.31561e-08	Marcksl1	MARCKS-like 1 [Source:MGI Symbol;Acc:MGI:97143]
ENSMUSG00000039911	179	46	1.78183	7.89663e-09	9.97321e-07	Spsb1	splA/ryanodine receptor domain and SOCS box containing 1 [Source:MGI Symbol;Acc:MGI:1921896]
ENSMUSG00000028364	505	216	1.04904	9.15129e-06	0.000567969	Tnc	tenascin C [Source:MGI Symbol;Acc:MGI:101922]
ENSMUSG00000037752	2217	891	1.1392	1.00947e-07	1.039e-05	Xkr8	X-linked Kx blood group related 8 [Source:MGI Symbol;Acc:MGI:2685877]
ENSMUSG00000078354	355	150	1.06646	1.77858e-05	0.00100078	Ifna2	interferon alpha 2 [Source:MGI Symbol;Acc:MGI:107666]
ENSMUSG00000095498	77	30	1.18093	0.00130776	0.0347318	Ifna1	interferon alpha 1 [Source:MGI Symbol;Acc:MGI:107668]
ENSMUSG00000028680	231	97	1.07511	6.99169e-05	0.00317447	Plk3	polo like kinase 3 [Source:MGI Symbol;Acc:MGI:109604]
ENSMUSG00000028766	77	14	2.27406	8.90927e-08	9.40415e-06	Alpl	alkaline phosphatase, liver/bone/kidney [Source:MGI Symbol;Acc:MGI:87983]
ENSMUSG00000028645	5014	1972	1.17044	2.56856e-08	2.97152e-06	Slc2a1	solute carrier family 2 (facilitated glucose transporter), member 1 [Source:MGI Symbol;Acc:MGI:95755]
ENSMUSG00000041193	157	64	1.11738	0.000186971	0.00741778	Pla2g5	phospholipase A2, group V [Source:MGI Symbol;Acc:MGI:101899]
ENSMUSG00000035275	45	7	2.48894	7.6953e-06	0.000490228	Raver2	ribonucleoprotein, PTB-binding 2 [Source:MGI Symbol;Acc:MGI:2443623]
ENSMUSG00000028634	1577	624	1.1616	9.24882e-08	9.62678e-06	Hivep3	human immunodeficiency virus type I enhancer binding protein 3 [Source:MGI Symbol;Acc:MGI:106589]
ENSMUSG00000028527	560	113	2.13214	2.97046e-17	1.06064e-14	Ak4	adenylate kinase 4 [Source:MGI Symbol;Acc:MGI:87979]
ENSMUSG00000028525	2174	958	1.00635	2.37894e-06	0.000172874	Pde4b	phosphodiesterase 4B, cAMP specific [Source:MGI Symbol;Acc:MGI:99557]
ENSMUSG00000028583	11955	2642	2.00205	6.9209e-21	3.5744e-18	Pdpn	podoplanin [Source:MGI Symbol;Acc:MGI:103098]
ENSMUSG00000042677	2257	847	1.23805	7.75273e-09	9.83441e-07	Zc3h12a	zinc finger CCCH type containing 12A [Source:MGI Symbol;Acc:MGI:2385891]
ENSMUSG00000062554	271	68	1.81709	6.90969e-11	1.24126e-08	Gm12751	predicted gene 12751 [Source:MGI Symbol;Acc:MGI:3651049]
ENSMUSG00000050395	1191	384	1.4569	7.49299e-11	1.32952e-08	Tnfsf15	tumor necrosis factor (ligand) superfamily, member 15 [Source:MGI Symbol;Acc:MGI:2180140]
ENSMUSG00000044674	1484	341	1.94547	8.97836e-18	3.32913e-15	Fzd1	frizzled class receptor 1 [Source:MGI Symbol;Acc:MGI:1196625]
ENSMUSG00000029279	44	12	1.68895	0.000591283	0.0190435	Brdt	bromodomain, testis-specific [Source:MGI Symbol;Acc:MGI:1891374]
ENSMUSG00000029231	70	21	1.55584	0.000144046	0.00591774	Pdgfra	platelet derived growth factor receptor, alpha polypeptide [Source:MGI Symbol;Acc:MGI:97530]
ENSMUSG00000045502	1425	293	2.10573	4.0671e-20	1.96048e-17	Hcar2	hydroxycarboxylic acid receptor 2 [Source:MGI Symbol;Acc:MGI:1933383]
ENSMUSG00000028780	122	42	1.36015	3.03854e-05	0.00158343	Sema3c	sema domain, immunoglobulin domain (Ig), short basic domain, secreted, (semaphorin) 3C [Source:MGI Symbol;Acc:MGI:107557]
ENSMUSG00000029254	3264	1378	1.06819	4.30007e-07	3.86232e-05	Stap1	signal transducing adaptor family member 1 [Source:MGI Symbol;Acc:MGI:1926193]
ENSMUSG00000029084	4956	894	2.29487	7.23071e-26	4.97921e-23	Cd38	CD38 antigen [Source:MGI Symbol;Acc:MGI:107474]
ENSMUSG00000060961	12	0	6.51559	0.00126829	0.0341537	Slc4a4	solute carrier family 4 (anion exchanger), member 4 [Source:MGI Symbol;Acc:MGI:1927555]
ENSMUSG00000035540	30	0	7.82802	2.21221e-08	2.56954e-06	Gc	vitamin D binding protein [Source:MGI Symbol;Acc:MGI:95669]
ENSMUSG00000029368	146	1	6.85519	1.21149e-26	8.72508e-24	Alb	albumin [Source:MGI Symbol;Acc:MGI:87991]
ENSMUSG00000029373	2754	1126	1.11443	1.55395e-07	1.57139e-05	Pf4	platelet factor 4 [Source:MGI Symbol;Acc:MGI:1888711]
ENSMUSG00000029379	558	55	3.16422	6.52258e-30	6.50504e-27	Cxcl3	chemokine (C-X-C motif) ligand 3 [Source:MGI Symbol;Acc:MGI:3037818]
ENSMUSG00000029380	732	133	2.28359	2.56562e-20	1.25768e-17	Cxcl1	chemokine (C-X-C motif) ligand 1 [Source:MGI Symbol;Acc:MGI:108068]
ENSMUSG00000058427	4313	710	2.4268	6.62144e-28	5.17582e-25	Cxcl2	chemokine (C-X-C motif) ligand 2 [Source:MGI Symbol;Acc:MGI:1340094]
ENSMUSG00000056367	33	3	3.23403	3.93054e-06	0.000270664	Actr3b	ARP3 actin-related protein 3B [Source:MGI Symbol;Acc:MGI:2661120]
ENSMUSG00000072941	101	41	1.12262	0.000932066	0.0270927	Sod3	superoxide dismutase 3, extracellular [Source:MGI Symbol;Acc:MGI:103181]
ENSMUSG00000029417	1924	816	1.06155	7.87879e-07	6.52924e-05	Cxcl9	chemokine (C-X-C motif) ligand 9 [Source:MGI Symbol;Acc:MGI:1352449]
ENSMUSG00000034855	91735	38851	1.06371	2.6663e-07	2.52835e-05	Cxcl10	chemokine (C-X-C motif) ligand 10 [Source:MGI Symbol;Acc:MGI:1352450]
ENSMUSG00000060183	595	154	1.77337	3.57197e-13	8.75495e-11	Cxcl11	chemokine (C-X-C motif) ligand 11 [Source:MGI Symbol;Acc:MGI:1860203]
ENSMUSG00000025746	170	25	2.58409	3.4972e-14	9.36536e-12	Il6	interleukin 6 [Source:MGI Symbol;Acc:MGI:96559]
ENSMUSG00000029108	3886	1641	1.06785	3.94434e-07	3.58737e-05	Pcdh7	protocadherin 7 [Source:MGI Symbol;Acc:MGI:1860487]
ENSMUSG00000046245	5326	1610	1.55011	2.80938e-13	6.94468e-11	Pilra	paired immunoglobin-like type 2 receptor alpha [Source:MGI Symbol;Acc:MGI:2450529]
ENSMUSG00000066684	1071	380	1.31881	3.9569e-09	5.24961e-07	Pilrb1	paired immunoglobin-like type 2 receptor beta 1 [Source:MGI Symbol;Acc:MGI:2450532]
ENSMUSG00000066682	1055	447	1.06289	1.61502e-06	0.000122277	Pilrb2	paired immunoglobin-like type 2 receptor beta 2 [Source:MGI Symbol;Acc:MGI:2450535]
ENSMUSG00000049093	293	78	1.73203	2.05815e-10	3.32547e-08	Il23r	interleukin 23 receptor [Source:MGI Symbol;Acc:MGI:2181693]
ENSMUSG00000095007	54	4	3.54088	7.02447e-09	9.06972e-07	Igkv12-41	immunoglobulin kappa chain variable 12-41 [Source:MGI Symbol;Acc:MGI:4439772]
ENSMUSG00000029661	572	231	1.13191	1.36086e-06	0.000104124	Col1a2	collagen, type I, alpha 2 [Source:MGI Symbol;Acc:MGI:88468]
ENSMUSG00000038521	45	12	1.72128	0.000425204	0.0145881	C1s1	complement component 1, s subcomponent 1 [Source:MGI Symbol;Acc:MGI:1355312]
ENSMUSG00000037621	17	2	2.84057	0.00200946	0.0480709	Atoh8	atonal bHLH transcription factor 8 [Source:MGI Symbol;Acc:MGI:1918343]
ENSMUSG00000029819	7617	3030	1.15406	3.36858e-08	3.82063e-06	Npy	neuropeptide Y [Source:MGI Symbol;Acc:MGI:97374]
ENSMUSG00000029822	2724	1077	1.16281	4.62905e-08	5.12955e-06	Osbpl3	oxysterol binding protein-like 3 [Source:MGI Symbol;Acc:MGI:1918970]
ENSMUSG00000009376	1698	729	1.04391	1.34268e-06	0.000103005	Met	met proto-oncogene [Source:MGI Symbol;Acc:MGI:96969]
ENSMUSG00000030344	91	28	1.52069	2.91536e-05	0.00153147	Akap3	A kinase (PRKA) anchor protein 3 [Source:MGI Symbol;Acc:MGI:1341149]
ENSMUSG00000000184	1644	694	1.06826	8.12411e-07	6.67516e-05	Ccnd2	cyclin D2 [Source:MGI Symbol;Acc:MGI:88314]
ENSMUSG00000085786	35	8	1.93791	0.000883481	0.0259305	Gm15987	predicted gene 15987 [Source:MGI Symbol;Acc:MGI:3801849]
ENSMUSG00000030156	8455	2764	1.4372	8.37531e-12	1.74267e-09	Cd69	CD69 antigen [Source:MGI Symbol;Acc:MGI:88343]
ENSMUSG00000030162	150	40	1.72813	6.03026e-08	6.5321e-06	Olr1	oxidized low density lipoprotein (lectin-like) receptor 1 [Source:MGI Symbol;Acc:MGI:1261434]
ENSMUSG00000030187	787	165	2.0773	7.43916e-18	2.79422e-15	Klra2	killer cell lectin-like receptor, subfamily A, member 2 [Source:MGI Symbol;Acc:MGI:101906]
ENSMUSG00000017978	72	23	1.46586	0.000228795	0.00870687	Cadps2	Ca2+-dependent activator protein for secretion 2 [Source:MGI Symbol;Acc:MGI:2443963]
ENSMUSG00000043421	1125	405	1.29787	6.13887e-09	7.96182e-07	Hilpda	hypoxia inducible lipid droplet associated [Source:MGI Symbol;Acc:MGI:1916823]
ENSMUSG00000030231	248	100	1.13361	2.19293e-05	0.00120807	Plekha5	pleckstrin homology domain containing, family A member 5 [Source:MGI Symbol;Acc:MGI:1923802]
ENSMUSG00000030281	90	28	1.50478	3.70027e-05	0.00185445	Il17rc	interleukin 17 receptor C [Source:MGI Symbol;Acc:MGI:2159336]
ENSMUSG00000019577	86	3	4.61234	2.48099e-15	7.24801e-13	Pdk4	pyruvate dehydrogenase kinase, isoenzyme 4 [Source:MGI Symbol;Acc:MGI:1351481]
ENSMUSG00000030730	76	3	4.43429	1.55196e-13	4.02495e-11	Atp2a1	ATPase, Ca++ transporting, cardiac muscle, fast twitch 1 [Source:MGI Symbol;Acc:MGI:105058]
ENSMUSG00000056592	209	83	1.15538	3.32396e-05	0.00171671	Zfp658	zinc finger protein 658 [Source:MGI Symbol;Acc:MGI:2652821]
ENSMUSG00000030474	1106	172	2.50825	1.43853e-25	9.45573e-23	Siglece	sialic acid binding Ig-like lectin E [Source:MGI Symbol;Acc:MGI:1932475]
ENSMUSG00000052353	74	25	1.38561	0.00034774	0.0124012	Cemip	cell migration inducing protein, hyaluronan binding [Source:MGI Symbol;Acc:MGI:2443629]
ENSMUSG00000015709	87	27	1.50818	4.74818e-05	0.00228497	Arnt2	aryl hydrocarbon receptor nuclear translocator 2 [Source:MGI Symbol;Acc:MGI:107188]
ENSMUSG00000044701	2633	683	1.77076	5.05325e-16	1.64214e-13	Il27	interleukin 27 [Source:MGI Symbol;Acc:MGI:2384409]
ENSMUSG00000030516	1554	92	3.90068	3.21853e-51	8.4624e-48	Tjp1	tight junction protein 1 [Source:MGI Symbol;Acc:MGI:98759]
ENSMUSG00000074364	143	55	1.20096	8.91063e-05	0.00391661	Ehd2	EH-domain containing 2 [Source:MGI Symbol;Acc:MGI:2154274]
ENSMUSG00000030895	29	3	3.04841	1.73427e-05	0.000983501	Hpx	hemopexin [Source:MGI Symbol;Acc:MGI:105112]
ENSMUSG00000038670	13	0	6.62985	0.000667207	0.0210085	Mybpc2	myosin binding protein C, fast-type [Source:MGI Symbol;Acc:MGI:1336170]
ENSMUSG00000025790	6264	2745	1.01444	1.18303e-06	9.2225e-05	Slco3a1	solute carrier organic anion transporter family, member 3a1 [Source:MGI Symbol;Acc:MGI:1351867]
ENSMUSG00000030410	179	48	1.72059	1.918e-08	2.27346e-06	Dmwd	dystrophia myotonica-containing WD repeat motif [Source:MGI Symbol;Acc:MGI:94907]
ENSMUSG00000053338	1869	564	1.55249	1.50433e-12	3.34678e-10	Tarm1	T cell-interacting, activating receptor on myeloid cells 1 [Source:MGI Symbol;Acc:MGI:2442280]
ENSMUSG00000030399	51	1	5.34022	8.60156e-12	1.77696e-09	Ckm	creatine kinase, muscle [Source:MGI Symbol;Acc:MGI:88413]
ENSMUSG00000030546	24	0	7.50768	7.44748e-07	6.22532e-05	Plin1	perilipin 1 [Source:MGI Symbol;Acc:MGI:1890505]
ENSMUSG00000006154	222	85	1.20808	1.05156e-05	0.000638933	Eps8l1	EPS8-like 1 [Source:MGI Symbol;Acc:MGI:1914675]
ENSMUSG00000035686	20	3	2.51531	0.00148807	0.0381204	Thrsp	thyroid hormone responsive [Source:MGI Symbol;Acc:MGI:109126]
ENSMUSG00000033967	48	14	1.59373	0.000560744	0.0182839	Rnf225	ring finger protein 225 [Source:MGI Symbol;Acc:MGI:1924198]
ENSMUSG00000040026	47871	12791	1.7282	2.19248e-16	7.46012e-14	Saa3	serum amyloid A 3 [Source:MGI Symbol;Acc:MGI:98223]
ENSMUSG00000025488	11	0	6.39149	0.00126829	0.0341537	Cox8b	cytochrome c oxidase subunit 8B [Source:MGI Symbol;Acc:MGI:105958]
ENSMUSG00000025491	491	197	1.14125	1.7491e-06	0.000131396	Ifitm1	interferon induced transmembrane protein 1 [Source:MGI Symbol;Acc:MGI:1915963]
ENSMUSG00000061723	46	10	2.01314	7.28479e-05	0.00330236	Tnnt3	troponin T3, skeletal, fast [Source:MGI Symbol;Acc:MGI:109550]
ENSMUSG00000033847	112	40	1.30709	8.34791e-05	0.00370873	Pla2g4c	phospholipase A2, group IVC (cytosolic, calcium-independent) [Source:MGI Symbol;Acc:MGI:1196403]
ENSMUSG00000078566	607	246	1.12685	1.29285e-06	9.99778e-05	Bnip3	BCL2/adenovirus E1B interacting protein 3 [Source:MGI Symbol;Acc:MGI:109326]
ENSMUSG00000097134	478	205	1.04515	1.19186e-05	0.000713685	1110002J07Rik	RIKEN cDNA 1110002J07 gene [Source:MGI Symbol;Acc:MGI:1915738]
ENSMUSG00000020061	17	2	2.84057	0.00200946	0.0480709	Mybpc1	myosin binding protein C, slow-type [Source:MGI Symbol;Acc:MGI:1336213]
ENSMUSG00000019846	65	15	1.93136	6.84948e-06	0.000444172	Lama4	laminin, alpha 4 [Source:MGI Symbol;Acc:MGI:109321]
ENSMUSG00000020227	5715	2073	1.28717	9.55078e-10	1.37427e-07	Irak3	interleukin-1 receptor-associated kinase 3 [Source:MGI Symbol;Acc:MGI:1921164]
ENSMUSG00000019929	206	81	1.16968	2.67802e-05	0.00143699	Dcn	decorin [Source:MGI Symbol;Acc:MGI:94872]
ENSMUSG00000019960	1774	650	1.27253	4.83357e-09	6.35439e-07	Dusp6	dual specificity phosphatase 6 [Source:MGI Symbol;Acc:MGI:1914853]
ENSMUSG00000050953	949	211	1.99275	2.49495e-17	9.01988e-15	Gja1	gap junction protein, alpha 1 [Source:MGI Symbol;Acc:MGI:95713]
ENSMUSG00000020205	214	76	1.3164	2.28375e-06	0.000166374	Phlda1	pleckstrin homology like domain, family A, member 1 [Source:MGI Symbol;Acc:MGI:1096880]
ENSMUSG00000050994	70	20	1.62583	8.54218e-05	0.00378341	Adgb	androglobin [Source:MGI Symbol;Acc:MGI:3605549]
ENSMUSG00000059901	28	4	2.59663	0.000103608	0.00444415	Adamts14	a disintegrin-like and metallopeptidase (reprolysin type) with thrombospondin type 1 motif, 14 [Source:MGI Symbol;Acc:MGI:2179942]
ENSMUSG00000019817	92	25	1.69921	4.9826e-06	0.000335132	Plagl1	pleiomorphic adenoma gene-like 1 [Source:MGI Symbol;Acc:MGI:1100874]
ENSMUSG00000039116	1038	411	1.16056	1.93196e-07	1.92676e-05	Adgrg6	adhesion G protein-coupled receptor G6 [Source:MGI Symbol;Acc:MGI:1916151]
ENSMUSG00000019850	8011	2987	1.24744	2.56805e-09	3.52006e-07	Tnfaip3	tumor necrosis factor, alpha-induced protein 3 [Source:MGI Symbol;Acc:MGI:1196377]
ENSMUSG00000019987	425	113	1.73428	9.66967e-12	1.92873e-09	Arg1	arginase, liver [Source:MGI Symbol;Acc:MGI:88070]
ENSMUSG00000020178	1502	382	1.79911	1.07875e-15	3.35481e-13	Adora2a	adenosine A2a receptor [Source:MGI Symbol;Acc:MGI:99402]
ENSMUSG00000006342	86	8	3.23166	6.8991e-12	1.46718e-09	Susd2	sushi domain containing 2 [Source:MGI Symbol;Acc:MGI:1918983]
ENSMUSG00000020241	553	116	2.07623	1.95691e-16	6.73783e-14	Col6a2	collagen, type VI, alpha 2 [Source:MGI Symbol;Acc:MGI:88460]
ENSMUSG00000001119	720	142	2.16537	9.49202e-19	3.8666e-16	Col6a1	collagen, type VI, alpha 1 [Source:MGI Symbol;Acc:MGI:88459]
ENSMUSG00000070047	125	44	1.32823	3.5501e-05	0.00180318	Fat1	FAT atypical cadherin 1 [Source:MGI Symbol;Acc:MGI:109168]
ENSMUSG00000031710	33	2	3.79208	7.59982e-07	6.33435e-05	Ucp1	uncoupling protein 1 (mitochondrial, proton carrier) [Source:MGI Symbol;Acc:MGI:98894]
ENSMUSG00000059775	367	138	1.2346	7.90897e-07	6.53552e-05	Rps26-ps1	ribosomal protein S26, pseudogene 1 [Source:MGI Symbol;Acc:MGI:3704322]
ENSMUSG00000018796	38661	14426	1.24639	1.99592e-09	2.76202e-07	Acsl1	acyl-CoA synthetase long-chain family member 1 [Source:MGI Symbol;Acc:MGI:102797]
ENSMUSG00000031750	12	0	6.51559	0.00126829	0.0341537	Il34	interleukin 34 [Source:MGI Symbol;Acc:MGI:1923777]
ENSMUSG00000031520	417	114	1.69418	2.62873e-11	4.96916e-09	Vegfc	vascular endothelial growth factor C [Source:MGI Symbol;Acc:MGI:109124]
ENSMUSG00000060924	23	3	2.7157	0.000339552	0.0121692	Csmd1	CUB and Sushi multiple domains 1 [Source:MGI Symbol;Acc:MGI:2137383]
ENSMUSG00000031740	1027	160	2.50561	4.50112e-25	2.76982e-22	Mmp2	matrix metallopeptidase 2 [Source:MGI Symbol;Acc:MGI:97009]
ENSMUSG00000037406	89	36	1.12745	0.00152558	0.0388748	Htra4	HtrA serine peptidase 4 [Source:MGI Symbol;Acc:MGI:3036260]
ENSMUSG00000031972	155	18	2.92224	2.30133e-15	6.79176e-13	Acta1	actin, alpha 1, skeletal muscle [Source:MGI Symbol;Acc:MGI:87902]
ENSMUSG00000031502	340	147	1.03332	3.55331e-05	0.00180318	Col4a1	collagen, type IV, alpha 1 [Source:MGI Symbol;Acc:MGI:88454]
ENSMUSG00000031504	2005	866	1.03525	1.31946e-06	0.000101493	Rab20	RAB20, member RAS oncogene family [Source:MGI Symbol;Acc:MGI:102789]
ENSMUSG00000062991	49	9	2.25418	1.06029e-05	0.000642888	Nrg1	neuregulin 1 [Source:MGI Symbol;Acc:MGI:96083]
ENSMUSG00000031530	2219	967	1.02242	1.6294e-06	0.000123043	Dusp4	dual specificity phosphatase 4 [Source:MGI Symbol;Acc:MGI:2442191]
ENSMUSG00000109714	15	1	3.58364	0.00141036	0.0366989	Gm35021	predicted gene, 35021 [Source:MGI Symbol;Acc:MGI:5594180]
ENSMUSG00000055976	43	11	1.78015	0.000429203	0.0147078	Cldn23	claudin 23 [Source:MGI Symbol;Acc:MGI:1919158]
ENSMUSG00000031523	53	16	1.54517	0.00052461	0.0174	Dlc1	deleted in liver cancer 1 [Source:MGI Symbol;Acc:MGI:1354949]
ENSMUSG00000039470	135	40	1.57626	1.04172e-06	8.23183e-05	Zdhhc2	zinc finger, DHHC domain containing 2 [Source:MGI Symbol;Acc:MGI:1923452]
ENSMUSG00000098050	371	119	1.46374	8.4454e-09	1.06199e-06	Gm5345	predicted gene 5345 [Source:MGI Symbol;Acc:MGI:3644320]
ENSMUSG00000031596	2331	543	1.92588	3.05334e-18	1.19336e-15	Slc7a2	solute carrier family 7 (cationic amino acid transporter, y+ system), member 2 [Source:MGI Symbol;Acc:MGI:99828]
ENSMUSG00000098434	13	0	6.62985	0.000667207	0.0210085	2010110E17Rik	RIKEN cDNA 2010110E17 gene [Source:MGI Symbol;Acc:MGI:1923941]
ENSMUSG00000055639	445	172	1.19503	9.01102e-07	7.36205e-05	Dach1	dachshund family transcription factor 1 [Source:MGI Symbol;Acc:MGI:1277991]
ENSMUSG00000022126	188048	81947	1.02253	7.32384e-07	6.13971e-05	Acod1	aconitate decarboxylase 1 [Source:MGI Symbol;Acc:MGI:103206]
ENSMUSG00000058571	14	0	6.73573	0.000352487	0.0124297	Gpc6	glypican 6 [Source:MGI Symbol;Acc:MGI:1346322]
ENSMUSG00000050350	421	103	1.85418	7.59804e-13	1.74405e-10	Gpr18	G protein-coupled receptor 18 [Source:MGI Symbol;Acc:MGI:107859]
ENSMUSG00000034205	84	23	1.68788	1.02458e-05	0.000625936	Loxl2	lysyl oxidase-like 2 [Source:MGI Symbol;Acc:MGI:2137913]
ENSMUSG00000022098	213	45	2.06418	1.20039e-11	2.36175e-09	Bmp1	bone morphogenetic protein 1 [Source:MGI Symbol;Acc:MGI:88176]
ENSMUSG00000021872	22	4	2.25056	0.00169524	0.04245	Rnase10	ribonuclease, RNase A family, 10 (non-active) [Source:MGI Symbol;Acc:MGI:1922269]
ENSMUSG00000022180	13521	5757	1.05599	3.67659e-07	3.39726e-05	Slc7a8	solute carrier family 7 (cationic amino acid transporter, y+ system), member 8 [Source:MGI Symbol;Acc:MGI:1355323]
ENSMUSG00000032332	168	54	1.45962	1.19416e-06	9.28431e-05	Col12a1	collagen, type XII, alpha 1 [Source:MGI Symbol;Acc:MGI:88448]
ENSMUSG00000074345	561	203	1.29022	5.7258e-08	6.22562e-06	Tnfaip8l3	tumor necrosis factor, alpha-induced protein 8-like 3 [Source:MGI Symbol;Acc:MGI:2685363]
ENSMUSG00000035274	97	8	3.40506	1.81958e-13	4.57617e-11	Tpbg	trophoblast glycoprotein [Source:MGI Symbol;Acc:MGI:1341264]
ENSMUSG00000097111	210	42	2.143	3.43593e-12	7.47173e-10	Peak1os	pseudopodium-enriched atypical kinase 1, opposite strand [Source:MGI Symbol;Acc:MGI:5477083]
ENSMUSG00000099974	1668	526	1.48897	1.25831e-11	2.44247e-09	Bcl2a1d	B cell leukemia/lymphoma 2 related protein A1d [Source:MGI Symbol;Acc:MGI:1278325]
ENSMUSG00000032024	937	329	1.33384	3.93728e-09	5.24961e-07	Clmp	CXADR-like membrane protein [Source:MGI Symbol;Acc:MGI:1918816]
ENSMUSG00000102037	618	122	2.16384	4.85486e-18	1.84753e-15	Bcl2a1a	B cell leukemia/lymphoma 2 related protein A1a [Source:MGI Symbol;Acc:MGI:102687]
ENSMUSG00000089929	162	51	1.48948	1.13491e-06	8.94381e-05	Bcl2a1b	B cell leukemia/lymphoma 2 related protein A1b [Source:MGI Symbol;Acc:MGI:1278326]
ENSMUSG00000032356	15	1	3.58364	0.00141036	0.0366989	Rasgrf1	RAS protein-specific guanine nucleotide-releasing factor 1 [Source:MGI Symbol;Acc:MGI:99694]
ENSMUSG00000038264	103	29	1.64874	2.70314e-06	0.000191618	Sema7a	sema domain, immunoglobulin domain (Ig), and GPI membrane anchor, (semaphorin) 7A [Source:MGI Symbol;Acc:MGI:1306826]
ENSMUSG00000032014	334	113	1.38679	7.65357e-08	8.13811e-06	Oaf	out at first homolog [Source:MGI Symbol;Acc:MGI:94852]
ENSMUSG00000032374	182	43	1.90284	1.07329e-09	1.52915e-07	Plod2	procollagen lysine, 2-oxoglutarate 5-dioxygenase 2 [Source:MGI Symbol;Acc:MGI:1347007]
ENSMUSG00000032334	179	60	1.39936	1.78843e-06	0.000133072	Loxl1	lysyl oxidase-like 1 [Source:MGI Symbol;Acc:MGI:106096]
ENSMUSG00000004098	107	27	1.8063	4.42693e-07	3.96396e-05	Col5a3	collagen, type V, alpha 3 [Source:MGI Symbol;Acc:MGI:1858212]
ENSMUSG00000062933	6147	2194	1.31046	4.68093e-10	7.08806e-08	Gm10123	predicted pseudogene 10123 [Source:MGI Symbol;Acc:MGI:3704342]
ENSMUSG00000044244	157	69	1.00905	0.000614476	0.0195941	Il20rb	interleukin 20 receptor beta [Source:MGI Symbol;Acc:MGI:2143266]
ENSMUSG00000032531	163	72	1.00181	0.000540531	0.0177962	Amotl2	angiomotin-like 2 [Source:MGI Symbol;Acc:MGI:1929286]
ENSMUSG00000032243	21	3	2.58525	0.000910749	0.0265799	Itga11	integrin alpha 11 [Source:MGI Symbol;Acc:MGI:2442114]
ENSMUSG00000032491	258	91	1.3265	6.99703e-07	5.89994e-05	Nradd	neurotrophin receptor associated death domain [Source:MGI Symbol;Acc:MGI:1914419]
ENSMUSG00000043953	15485	5304	1.36989	5.67598e-11	1.03246e-08	Ccrl2	chemokine (C-C motif) receptor-like 2 [Source:MGI Symbol;Acc:MGI:1920904]
ENSMUSG00000052698	92	38	1.09745	0.00161991	0.0408465	Tln2	talin 2 [Source:MGI Symbol;Acc:MGI:1917799]
ENSMUSG00000039607	40	7	2.31954	5.64529e-05	0.0026292	Rbms3	RNA binding motif, single stranded interacting protein [Source:MGI Symbol;Acc:MGI:2444477]
ENSMUSG00000005800	7535	2709	1.3	5.79722e-10	8.59832e-08	Mmp8	matrix metallopeptidase 8 [Source:MGI Symbol;Acc:MGI:1202395]
ENSMUSG00000050578	3971	1024	1.77936	1.26539e-16	4.40936e-14	Mmp13	matrix metallopeptidase 13 [Source:MGI Symbol;Acc:MGI:1340026]
ENSMUSG00000049723	26397	10696	1.12748	5.46018e-08	5.95922e-06	Mmp12	matrix metallopeptidase 12 [Source:MGI Symbol;Acc:MGI:97005]
ENSMUSG00000061462	25	3	2.83534	0.000126105	0.00528581	Obscn	obscurin, cytoskeletal calmodulin and titin-interacting RhoGEF [Source:MGI Symbol;Acc:MGI:2681862]
ENSMUSG00000032691	10895	2546	1.9215	1.94169e-19	8.77462e-17	Nlrp3	NLR family, pyrin domain containing 3 [Source:MGI Symbol;Acc:MGI:2653833]
ENSMUSG00000038067	186	4	5.32264	1.6499e-28	1.40348e-25	Csf3	colony stimulating factor 3 (granulocyte) [Source:MGI Symbol;Acc:MGI:1339751]
ENSMUSG00000020841	10798	3895	1.29523	5.89373e-10	8.69686e-08	Cpd	carboxypeptidase D [Source:MGI Symbol;Acc:MGI:107265]
ENSMUSG00000020838	149	64	1.042	0.000506399	0.0168733	Slc6a4	solute carrier family 6 (neurotransmitter transporter, serotonin), member 4 [Source:MGI Symbol;Acc:MGI:96285]
ENSMUSG00000056427	36	9	1.8108	0.00125538	0.0341243	Slit3	slit guidance ligand 3 [Source:MGI Symbol;Acc:MGI:1315202]
ENSMUSG00000053113	4944	458	3.25612	3.33453e-45	6.88866e-42	Socs3	suppressor of cytokine signaling 3 [Source:MGI Symbol;Acc:MGI:1201791]
ENSMUSG00000004296	251	21	3.39613	1.30022e-23	7.23171e-21	Il12b	interleukin 12b [Source:MGI Symbol;Acc:MGI:96540]
ENSMUSG00000011256	298	103	1.35586	2.29206e-07	2.23202e-05	Adam19	a disintegrin and metallopeptidase domain 19 (meltrin beta) [Source:MGI Symbol;Acc:MGI:105377]
ENSMUSG00000018500	219	90	1.10612	4.70171e-05	0.00227016	Adora2b	adenosine A2b receptor [Source:MGI Symbol;Acc:MGI:99403]
ENSMUSG00000020826	51938	4960	3.21254	4.22613e-47	9.40217e-44	Nos2	nitric oxide synthase 2, inducible [Source:MGI Symbol;Acc:MGI:97361]
ENSMUSG00000056328	25	1	4.31554	4.812e-06	0.00032517	Myh1	myosin, heavy polypeptide 1, skeletal muscle, adult [Source:MGI Symbol;Acc:MGI:1339711]
ENSMUSG00000057003	162	1	7.00508	8.14096e-29	7.59525e-26	Myh4	myosin, heavy polypeptide 4, skeletal muscle [Source:MGI Symbol;Acc:MGI:1339713]
ENSMUSG00000035385	23065	3005	2.76441	1.74075e-36	2.64978e-33	Ccl2	chemokine (C-C motif) ligand 2 [Source:MGI Symbol;Acc:MGI:98259]
ENSMUSG00000035373	7598	543	3.6305	7.35797e-55	3.54679e-51	Ccl7	chemokine (C-C motif) ligand 7 [Source:MGI Symbol;Acc:MGI:99512]
ENSMUSG00000034685	28	6	2.02544	0.00190528	0.046074	Fam171a2	family with sequence similarity 171, member A2 [Source:MGI Symbol;Acc:MGI:2448496]
ENSMUSG00000035352	3495	725	2.09325	1.4887e-21	7.82838e-19	Ccl12	chemokine (C-C motif) ligand 12 [Source:MGI Symbol;Acc:MGI:108224]
ENSMUSG00000020701	196	38	2.1875	3.01438e-12	6.60469e-10	Tmem132e	transmembrane protein 132E [Source:MGI Symbol;Acc:MGI:2685490]
ENSMUSG00000025161	6113	2614	1.04978	5.10561e-07	4.50196e-05	Slc16a3	solute carrier family 16 (monocarboxylic acid transporters), member 3 [Source:MGI Symbol;Acc:MGI:1933438]
ENSMUSG00000000204	5982	2536	1.06223	3.79261e-07	3.4712e-05	Slfn4	schlafen 4 [Source:MGI Symbol;Acc:MGI:1329010]
ENSMUSG00000018648	37	6	2.42589	7.45732e-05	0.00335951	Dusp14	dual specificity phosphatase 14 [Source:MGI Symbol;Acc:MGI:1927168]
ENSMUSG00000020695	75	19	1.79874	1.20095e-05	0.000716164	Mrc2	mannose receptor, C type 2 [Source:MGI Symbol;Acc:MGI:107818]
ENSMUSG00000058755	450	195	1.0302	1.8095e-05	0.0010162	Osm	oncostatin M [Source:MGI Symbol;Acc:MGI:104749]
ENSMUSG00000034394	93	29	1.50159	2.90122e-05	0.00153119	Lif	leukemia inhibitory factor [Source:MGI Symbol;Acc:MGI:96787]
ENSMUSG00000050675	110	42	1.21094	0.000243914	0.00914976	Gp1ba	glycoprotein 1b, alpha polypeptide [Source:MGI Symbol;Acc:MGI:1333744]
ENSMUSG00000020473	418	135	1.45394	5.54939e-09	7.26242e-07	Aebp1	AE binding protein 1 [Source:MGI Symbol;Acc:MGI:1197012]
ENSMUSG00000057135	450	198	1.00818	2.59832e-05	0.00140037	Scimp	SLP adaptor and CSK interacting membrane protein [Source:MGI Symbol;Acc:MGI:3610314]
ENSMUSG00000048498	642	241	1.23732	1.11268e-07	1.14117e-05	Cd300e	CD300E molecule [Source:MGI Symbol;Acc:MGI:2387602]
ENSMUSG00000057897	1048	215	2.10881	2.72713e-19	1.19506e-16	Camk2b	calcium/calmodulin-dependent protein kinase II, beta [Source:MGI Symbol;Acc:MGI:88257]
ENSMUSG00000020427	57	17	1.56304	0.000282516	0.0103038	Igfbp3	insulin-like growth factor binding protein 3 [Source:MGI Symbol;Acc:MGI:96438]
ENSMUSG00000020407	6527	499	3.53319	3.27758e-52	1.2332e-48	Upp1	uridine phosphorylase 1 [Source:MGI Symbol;Acc:MGI:1097668]
ENSMUSG00000039055	226	92	1.11981	3.57668e-05	0.00180847	Eme1	essential meiotic structure-specific endonuclease 1 [Source:MGI Symbol;Acc:MGI:3576783]
ENSMUSG00000020868	16751	7273	1.0278	7.14231e-07	6.00494e-05	Xylt2	xylosyltransferase II [Source:MGI Symbol;Acc:MGI:2444797]
ENSMUSG00000047181	58	18	1.50616	0.000366334	0.0127652	Samd14	sterile alpha motif domain containing 14 [Source:MGI Symbol;Acc:MGI:2384945]
ENSMUSG00000035042	51334	17913	1.34309	1.10761e-10	1.90681e-08	Ccl5	chemokine (C-C motif) ligand 5 [Source:MGI Symbol;Acc:MGI:98262]
ENSMUSG00000000982	25089	4967	2.16077	5.48841e-24	3.11246e-21	Ccl3	chemokine (C-C motif) ligand 3 [Source:MGI Symbol;Acc:MGI:98260]
ENSMUSG00000018930	23215	5396	1.92926	9.96181e-20	4.7232e-17	Ccl4	chemokine (C-C motif) ligand 4 [Source:MGI Symbol;Acc:MGI:98261]
ENSMUSG00000002808	58	18	1.50616	0.000366334	0.0127652	Epdr1	ependymin related protein 1 (zebrafish) [Source:MGI Symbol;Acc:MGI:2145369]
ENSMUSG00000021319	54	12	1.98361	2.88502e-05	0.00152542	Sfrp4	secreted frizzled-related protein 4 [Source:MGI Symbol;Acc:MGI:892010]
ENSMUSG00000047462	12	0	6.51559	0.00126829	0.0341537	Gpr141b	G protein-coupled receptor 141B [Source:MGI Symbol;Acc:MGI:2441809]
ENSMUSG00000021367	353	12	4.68925	1.93234e-37	3.10484e-34	Edn1	endothelin 1 [Source:MGI Symbol;Acc:MGI:95283]
ENSMUSG00000052485	4110	1589	1.19515	1.4806e-08	1.79171e-06	Tmem171	transmembrane protein 171 [Source:MGI Symbol;Acc:MGI:2685751]
ENSMUSG00000037989	135	56	1.09204	0.000356973	0.0125601	Wnk2	WNK lysine deficient protein kinase 2 [Source:MGI Symbol;Acc:MGI:1922857]
ENSMUSG00000067586	89	11	2.82732	8.51151e-11	1.49194e-08	S1pr3	sphingosine-1-phosphate receptor 3 [Source:MGI Symbol;Acc:MGI:1339365]
ENSMUSG00000001542	4652	1644	1.32477	3.62121e-10	5.57088e-08	Ell2	elongation factor for RNA polymerase II 2 [Source:MGI Symbol;Acc:MGI:2183438]
ENSMUSG00000021591	9985	4017	1.13781	4.8078e-08	5.3073e-06	Glrx	glutaredoxin [Source:MGI Symbol;Acc:MGI:2135625]
ENSMUSG00000025867	297	74	1.82741	2.81967e-11	5.29548e-09	Cplx2	complexin 2 [Source:MGI Symbol;Acc:MGI:104726]
ENSMUSG00000021759	360	143	1.15552	3.83157e-06	0.000265747	Plpp1	phospholipid phosphatase 1 [Source:MGI Symbol;Acc:MGI:108412]
ENSMUSG00000021614	2662	1025	1.20098	1.75229e-08	2.09421e-06	Vcan	versican [Source:MGI Symbol;Acc:MGI:102889]
ENSMUSG00000047419	13	0	6.62985	0.000667207	0.0210085	Cmya5	cardiomyopathy associated 5 [Source:MGI Symbol;Acc:MGI:1923719]
ENSMUSG00000114055	247	50	2.12609	4.3721e-13	1.04504e-10	Gm32089	predicted gene, 32089 [Source:MGI Symbol;Acc:MGI:5591248]
ENSMUSG00000041324	420	99	1.90782	1.69244e-13	4.33174e-11	Inhba	inhibin beta-A [Source:MGI Symbol;Acc:MGI:96570]
ENSMUSG00000052957	22	3	2.65195	0.000556462	0.0181648	Gas1	growth arrest specific 1 [Source:MGI Symbol;Acc:MGI:95655]
ENSMUSG00000035105	295	128	1.02809	6.41782e-05	0.00295097	Egln3	egl-9 family hypoxia-inducible factor 3 [Source:MGI Symbol;Acc:MGI:1932288]
ENSMUSG00000002020	268	115	1.04403	6.36652e-05	0.00293205	Ltbp2	latent transforming growth factor beta binding protein 2 [Source:MGI Symbol;Acc:MGI:99502]
ENSMUSG00000076612	546	191	1.33898	2.08613e-08	2.44271e-06	Ighg2c	immunoglobulin heavy constant gamma 2C [Source:MGI Symbol;Acc:MGI:2686979]
ENSMUSG00000096638	32	6	2.21724	0.00057344	0.0185515	Ighv2-9	immunoglobulin heavy variable 2-9 [Source:MGI Symbol;Acc:MGI:4439624]
ENSMUSG00000095642	27	5	2.23074	0.00124544	0.0339498	Ighv14-3	immunoglobulin heavy variable V14-3 [Source:MGI Symbol;Acc:MGI:4439764]
ENSMUSG00000036136	131	41	1.49739	3.54275e-06	0.000247566	Fam110c	family with sequence similarity 110, member C [Source:MGI Symbol;Acc:MGI:1918813]
ENSMUSG00000095200	41	11	1.71165	0.000844689	0.0250822	Ighv1-7	immunoglobulin heavy variable V1-7 [Source:MGI Symbol;Acc:MGI:3704122]
ENSMUSG00000002900	85	29	1.37202	0.000185746	0.00738945	Lamb1	laminin B1 [Source:MGI Symbol;Acc:MGI:96743]
ENSMUSG00000048285	218	88	1.1319	3.4229e-05	0.00175838	Frmd6	FERM domain containing 6 [Source:MGI Symbol;Acc:MGI:2442579]
ENSMUSG00000051367	116	21	2.28346	8.08222e-10	1.17464e-07	Six1	sine oculis-related homeobox 1 [Source:MGI Symbol;Acc:MGI:102780]
ENSMUSG00000097429	23	3	2.7157	0.000339552	0.0121692	Gm26520	predicted gene, 26520 [Source:MGI Symbol;Acc:MGI:5477014]
ENSMUSG00000071757	441	194	1.00847	2.71456e-05	0.00144854	Zhx2	zinc fingers and homeoboxes 2 [Source:MGI Symbol;Acc:MGI:2683087]
ENSMUSG00000063234	2356	608	1.77819	5.50508e-16	1.76909e-13	Gpr84	G protein-coupled receptor 84 [Source:MGI Symbol;Acc:MGI:1934129]
ENSMUSG00000032501	827	358	1.03187	4.57213e-06	0.000311142	Trib1	tribbles pseudokinase 1 [Source:MGI Symbol;Acc:MGI:2443397]
ENSMUSG00000022197	62	22	1.31436	0.00139668	0.0366806	Pdzd2	PDZ domain containing 2 [Source:MGI Symbol;Acc:MGI:1922394]
ENSMUSG00000022237	822	337	1.11031	9.40663e-07	7.61506e-05	Ankrd33b	ankyrin repeat domain 33B [Source:MGI Symbol;Acc:MGI:1917904]
ENSMUSG00000022261	117	43	1.26599	9.26417e-05	0.00404741	Sdc2	syndecan 2 [Source:MGI Symbol;Acc:MGI:1349165]
ENSMUSG00000022586	1365	455	1.40892	2.04032e-10	3.31518e-08	Ly6i	lymphocyte antigen 6 complex, locus I [Source:MGI Symbol;Acc:MGI:1888480]
ENSMUSG00000079018	190	28	2.58166	9.67797e-15	2.66577e-12	Ly6c1	lymphocyte antigen 6 complex, locus C1 [Source:MGI Symbol;Acc:MGI:96882]
ENSMUSG00000036158	31	6	2.17163	0.000857787	0.0253929	Prickle1	prickle planar cell polarity protein 1 [Source:MGI Symbol;Acc:MGI:1916034]
ENSMUSG00000022425	119	33	1.6711	1.01983e-06	8.12549e-05	Enpp2	ectonucleotide pyrophosphatase/phosphodiesterase 2 [Source:MGI Symbol;Acc:MGI:1321390]
ENSMUSG00000002847	107	34	1.47501	2.22822e-05	0.00122286	Pla1a	phospholipase A1 member A [Source:MGI Symbol;Acc:MGI:1934677]
ENSMUSG00000071637	3394	1305	1.20305	1.36109e-08	1.661e-06	Cebpd	CCAAT/enhancer binding protein (C/EBP), delta [Source:MGI Symbol;Acc:MGI:103573]
ENSMUSG00000022687	108	19	2.32403	1.63424e-09	2.30564e-07	Boc	biregional cell adhesion molecule-related/down-regulated by oncogenes (Cdon) binding protein [Source:MGI Symbol;Acc:MGI:2151153]
ENSMUSG00000022661	622	249	1.14459	9.30721e-07	7.56133e-05	Cd200	CD200 antigen [Source:MGI Symbol;Acc:MGI:1196990]
ENSMUSG00000035356	3743	851	1.961	1.42102e-19	6.52362e-17	Nfkbiz	nuclear factor of kappa light polypeptide gene enhancer in B cells inhibitor, zeta [Source:MGI Symbol;Acc:MGI:1931595]
ENSMUSG00000035107	901	299	1.41522	5.61705e-10	8.37404e-08	Dcbld2	discoidin, CUB and LCCL domain containing 2 [Source:MGI Symbol;Acc:MGI:1920629]
ENSMUSG00000022895	11409	2696	1.90542	3.58013e-19	1.52272e-16	Ets2	E26 avian leukemia oncogene 2, 3' domain [Source:MGI Symbol;Acc:MGI:95456]
ENSMUSG00000097418	283	72	1.79725	6.53024e-11	1.18042e-08	Mir155hg	Mir155 host gene (non-protein coding) [Source:MGI Symbol;Acc:MGI:5477161]
ENSMUSG00000053062	155	34	2.00911	9.0332e-10	1.30629e-07	Jam2	junction adhesion molecule 2 [Source:MGI Symbol;Acc:MGI:1933820]
ENSMUSG00000022534	3304	1310	1.15876	4.43866e-08	4.9375e-06	Mefv	Mediterranean fever [Source:MGI Symbol;Acc:MGI:1859396]
ENSMUSG00000022868	22	0	7.38287	2.47519e-06	0.000177637	Ahsg	alpha-2-HS-glycoprotein [Source:MGI Symbol;Acc:MGI:107189]
ENSMUSG00000039209	100	5	4.11455	6.08075e-16	1.93261e-13	Rpl39l	ribosomal protein L39-like [Source:MGI Symbol;Acc:MGI:1915422]
ENSMUSG00000038037	3173	960	1.54881	5.07317e-13	1.1929e-10	Socs1	suppressor of cytokine signaling 1 [Source:MGI Symbol;Acc:MGI:1354910]
ENSMUSG00000038168	63	17	1.70711	4.77692e-05	0.00229499	P3h2	prolyl 3-hydroxylase 2 [Source:MGI Symbol;Acc:MGI:2146663]
ENSMUSG00000075254	110	42	1.21094	0.000243914	0.00914976	Heg1	heart development protein with EGF-like domains 1 [Source:MGI Symbol;Acc:MGI:1924696]
ENSMUSG00000117234	107	46	1.0402	0.00140418	0.0366989	Gm7818	predicted gene 7818 [Source:MGI Symbol;Acc:MGI:3643608]
ENSMUSG00000023991	3128	1322	1.06664	4.57876e-07	4.08725e-05	Foxp4	forkhead box P4 [Source:MGI Symbol;Acc:MGI:1921373]
ENSMUSG00000002831	34	3	3.27693	2.39989e-06	0.000173524	Plin4	perilipin 4 [Source:MGI Symbol;Acc:MGI:1929709]
ENSMUSG00000035678	609	136	1.98609	9.55653e-16	3.00428e-13	Tnfsf9	tumor necrosis factor (ligand) superfamily, member 9 [Source:MGI Symbol;Acc:MGI:1101058]
ENSMUSG00000090877	1767	599	1.38469	2.30203e-10	3.67842e-08	Hspa1b	heat shock protein 1B [Source:MGI Symbol;Acc:MGI:99517]
ENSMUSG00000091971	560	241	1.04022	8.71678e-06	0.000545685	Hspa1a	heat shock protein 1A [Source:MGI Symbol;Acc:MGI:96244]
ENSMUSG00000033278	365	126	1.35784	9.02964e-08	9.49655e-06	Ptprm	protein tyrosine phosphatase, receptor type, M [Source:MGI Symbol;Acc:MGI:102694]
ENSMUSG00000024401	21516	4202	2.18042	2.46066e-24	1.42334e-21	Tnf	tumor necrosis factor [Source:MGI Symbol;Acc:MGI:104798]
ENSMUSG00000024402	454	32	3.64588	4.29416e-33	5.17483e-30	Lta	lymphotoxin A [Source:MGI Symbol;Acc:MGI:104797]
ENSMUSG00000003541	1460	629	1.03889	1.71877e-06	0.000129454	Ier3	immediate early response 3 [Source:MGI Symbol;Acc:MGI:104814]
ENSMUSG00000023868	181	64	1.32245	6.25892e-06	0.000414235	Pde10a	phosphodiesterase 10A [Source:MGI Symbol;Acc:MGI:1345143]
ENSMUSG00000024065	89	28	1.48868	4.69346e-05	0.00226997	Ehd3	EH-domain containing 3 [Source:MGI Symbol;Acc:MGI:1928900]
ENSMUSG00000023885	111	38	1.36795	4.83876e-05	0.002317	Thbs2	thrombospondin 2 [Source:MGI Symbol;Acc:MGI:98738]
ENSMUSG00000024190	2716	1192	1.01222	1.78982e-06	0.000133072	Dusp1	dual specificity phosphatase 1 [Source:MGI Symbol;Acc:MGI:105120]
ENSMUSG00000116895	103	38	1.26017	0.000237637	0.00900777	Gm3435	predicted gene 3435 [Source:MGI Symbol;Acc:MGI:3810125]
ENSMUSG00000001870	156	53	1.3797	6.49273e-06	0.000425384	Ltbp1	latent transforming growth factor beta binding protein 1 [Source:MGI Symbol;Acc:MGI:109151]
ENSMUSG00000045551	18654	3786	2.12489	2.97905e-23	1.59556e-20	Fpr1	formyl peptide receptor 1 [Source:MGI Symbol;Acc:MGI:107443]
ENSMUSG00000079700	448	13	4.91856	1.13554e-43	2.05263e-40	Fpr3	formyl peptide receptor 3 [Source:MGI Symbol;Acc:MGI:1194495]
ENSMUSG00000024087	156	59	1.22531	4.26556e-05	0.00208746	Cyp1b1	cytochrome P450, family 1, subfamily b, polypeptide 1 [Source:MGI Symbol;Acc:MGI:88590]
ENSMUSG00000058626	13	0	6.62985	0.000667207	0.0210085	Capn11	calpain 11 [Source:MGI Symbol;Acc:MGI:1352490]
ENSMUSG00000038677	52	10	2.18954	1.19985e-05	0.000716164	Scube3	signal peptide, CUB domain, EGF-like 3 [Source:MGI Symbol;Acc:MGI:3045253]
ENSMUSG00000055202	86	11	2.77793	2.40176e-10	3.81669e-08	Zfp811	zinc finger protein 811 [Source:MGI Symbol;Acc:MGI:2682944]
ENSMUSG00000095366	1100	22	5.46054	5.22493e-67	3.77789e-63	Gm21860	predicted gene, 21860 [Source:MGI Symbol;Acc:MGI:5434024]
ENSMUSG00000095134	320	135	1.06865	2.35145e-05	0.00128561	Mid1-ps1	midline 1, pseudogene 1 [Source:MGI Symbol;Acc:MGI:5780070]
ENSMUSG00000096768	257	46	2.30332	9.95478e-15	2.71615e-12	Gm47283	predicted gene, 47283 [Source:MGI Symbol;Acc:MGI:6096131]
ENSMUSG00000024620	271	105	1.19119	5.62533e-06	0.000377485	Pdgfrb	platelet derived growth factor receptor, beta polypeptide [Source:MGI Symbol;Acc:MGI:97531]
ENSMUSG00000044201	45	14	1.50089	0.00141482	0.0366989	Cdc25c	cell division cycle 25C [Source:MGI Symbol;Acc:MGI:88350]
ENSMUSG00000038418	1100	451	1.11029	5.301e-07	4.66005e-05	Egr1	early growth response 1 [Source:MGI Symbol;Acc:MGI:95295]
ENSMUSG00000024486	165	42	1.79533	9.34274e-09	1.1597e-06	Hbegf	heparin-binding EGF-like growth factor [Source:MGI Symbol;Acc:MGI:96070]
ENSMUSG00000051439	50398	19493	1.19459	8.48583e-09	1.06245e-06	Cd14	CD14 antigen [Source:MGI Symbol;Acc:MGI:88318]
ENSMUSG00000102918	123	49	1.1501	0.000350466	0.0124297	Pcdhgc3	protocadherin gamma subfamily C, 3 [Source:MGI Symbol;Acc:MGI:1935201]
ENSMUSG00000024526	26	0	7.62255	2.27396e-07	2.22188e-05	Cidea	cell death-inducing DNA fragmentation factor, alpha subunit-like effector A [Source:MGI Symbol;Acc:MGI:1270845]
ENSMUSG00000056671	82	26	1.47713	7.82934e-05	0.00349985	Prelid2	PRELI domain containing 2 [Source:MGI Symbol;Acc:MGI:1924869]
ENSMUSG00000024529	6362	2379	1.24327	3.16049e-09	4.29143e-07	Lox	lysyl oxidase [Source:MGI Symbol;Acc:MGI:96817]
ENSMUSG00000053846	263	107	1.12079	1.9847e-05	0.00110176	Lipg	lipase, endothelial [Source:MGI Symbol;Acc:MGI:1341803]
ENSMUSG00000036743	83	28	1.38814	0.000152401	0.00618197	Psma8	proteasome subunit alpha 8 [Source:MGI Symbol;Acc:MGI:1920927]
ENSMUSG00000050370	2136	399	2.2443	2.64416e-23	1.44291e-20	Ch25h	cholesterol 25-hydroxylase [Source:MGI Symbol;Acc:MGI:1333869]
ENSMUSG00000024772	15909	6678	1.07653	2.14929e-07	2.11435e-05	Ehd1	EH-domain containing 1 [Source:MGI Symbol;Acc:MGI:1341878]
ENSMUSG00000036098	82	27	1.42293	0.000123959	0.00521855	Myrf	myelin regulatory factor [Source:MGI Symbol;Acc:MGI:2684944]
ENSMUSG00000101264	11	0	6.39149	0.00126829	0.0341537	Gm28347	predicted gene 28347 [Source:MGI Symbol;Acc:MGI:5579053]
ENSMUSG00000024678	26	3	2.89163	7.67958e-05	0.00343821	Ms4a4d	membrane-spanning 4-domains, subfamily A, member 4D [Source:MGI Symbol;Acc:MGI:1913857]
ENSMUSG00000024754	2660	1152	1.0314	1.16631e-06	9.12618e-05	Cemip2	cell migration inducing hyaluronidase 2 [Source:MGI Symbol;Acc:MGI:1890373]
ENSMUSG00000034765	209	86	1.10423	6.51669e-05	0.00298694	Dusp5	dual specificity phosphatase 5 [Source:MGI Symbol;Acc:MGI:2685183]
ENSMUSG00000039699	4456	1721	1.19664	1.35741e-08	1.661e-06	Batf2	basic leucine zipper transcription factor, ATF-like 2 [Source:MGI Symbol;Acc:MGI:1921731]
