# Supplementary material for: Cullin5 drives experimental asthma exacerbations by modulating alveolar macrophage antiviral immunity
Source: Nat Commun. 2024 Jan 4;15:252. doi: 10.1038/s41467-023-44168-0 (PMC10766641; doi:10.1038/s41467-023-44168-0)
Supplement: Supplementary file 7 — Supplementary Data 4 [file 41467_2023_44168_MOESM7_ESM.xlsx]

## Sheet: WT-H_vs_WT-c.DEG
gene_id	WT-H	WT-c	log2FoldChange	pvalue	padj	symbol	description
ENSMUSG00000039748	32	76	-1.4885	4.74818e-05	0.000516072	Exo1	exonuclease 1 [Source:MGI Symbol;Acc:MGI:1349427]
ENSMUSG00000023150	1914	5477	-1.76122	1.34134e-16	6.08062e-15	Ivns1abp	influenza virus NS1A binding protein [Source:MGI Symbol;Acc:MGI:2152389]
ENSMUSG00000025911	288	72	1.75389	2.26832e-10	5.75983e-09	Adhfe1	alcohol dehydrogenase, iron containing, 1 [Source:MGI Symbol;Acc:MGI:1923437]
ENSMUSG00000053286	312	583	-1.1461	5.97887e-07	9.35718e-06	Trmt1l	tRNA methyltransferase 1 like [Source:MGI Symbol;Acc:MGI:1916185]
ENSMUSG00000103928	7	23	-1.94019	0.00188767	0.013371	Gm37893	predicted gene, 37893 [Source:MGI Symbol;Acc:MGI:5611121]
ENSMUSG00000026483	1625	12627	-3.20239	1.74906e-46	3.3063e-44	Niban1	niban apoptosis regulator 1 [Source:MGI Symbol;Acc:MGI:2137237]
ENSMUSG00000019699	464	34	3.5216	1.89577e-31	1.9794e-29	Akt3	thymoma viral proto-oncogene 3 [Source:MGI Symbol;Acc:MGI:1345147]
ENSMUSG00000063659	728	215	1.51461	1.16729e-10	3.08314e-09	Zbtb18	zinc finger and BTB domain containing 18 [Source:MGI Symbol;Acc:MGI:1353609]
ENSMUSG00000032666	42	6	2.54025	1.43018e-05	0.000174162	1700025G04Rik	RIKEN cDNA 1700025G04 gene [Source:MGI Symbol;Acc:MGI:1916649]
ENSMUSG00000014980	70	155	-1.38961	1.50772e-06	2.1825e-05	Tsen15	tRNA splicing endonuclease subunit 15 [Source:MGI Symbol;Acc:MGI:1913887]
ENSMUSG00000032649	24	0	7.47601	1.3552e-06	1.98055e-05	Colgalt2	collagen beta(1-O)galactosyltransferase 2 [Source:MGI Symbol;Acc:MGI:2138232]
ENSMUSG00000026482	6585	1763	1.65659	6.28005e-15	2.49494e-13	Rgl1	ral guanine nucleotide dissociation stimulator,-like 1 [Source:MGI Symbol;Acc:MGI:107484]
ENSMUSG00000079470	86	17	2.0869	2.28275e-07	3.83401e-06	Utp14b	UTP14B small subunit processome component [Source:MGI Symbol;Acc:MGI:2445092]
ENSMUSG00000038936	120	42	1.26778	9.26417e-05	0.000936193	Sccpdh	saccharopine dehydrogenase (putative) [Source:MGI Symbol;Acc:MGI:1924486]
ENSMUSG00000073643	156	586	-2.15288	1.70959e-18	8.89295e-17	Wdfy1	WD repeat and FYVE domain containing 1 [Source:MGI Symbol;Acc:MGI:1916618]
ENSMUSG00000026479	30	5	2.31432	0.000538084	0.00450825	Lamc2	laminin, gamma 2 [Source:MGI Symbol;Acc:MGI:99913]
ENSMUSG00000026478	1016	341	1.33027	3.83952e-09	8.41262e-08	Lamc1	laminin, gamma 1 [Source:MGI Symbol;Acc:MGI:99914]
ENSMUSG00000079138	166	0	10.2591	3.60957e-30	3.51501e-28	Gm8818	predicted pseudogene 8818 [Source:MGI Symbol;Acc:MGI:3645903]
ENSMUSG00000042708	34	117	-2.02307	1.67349e-09	3.82613e-08	Shcbp1l	Shc SH2-domain binding protein 1-like [Source:MGI Symbol;Acc:MGI:1919086]
ENSMUSG00000103543	1	11	-3.53545	0.00444385	0.0278132	Gm37669	predicted gene, 37669 [Source:MGI Symbol;Acc:MGI:5610897]
ENSMUSG00000026475	45	16	1.24142	0.00826295	0.0466032	Rgs16	regulator of G-protein signaling 16 [Source:MGI Symbol;Acc:MGI:108407]
ENSMUSG00000026107	2687	5698	-1.32891	2.56099e-10	6.45762e-09	Nabp1	nucleic acid binding protein 1 [Source:MGI Symbol;Acc:MGI:1923258]
ENSMUSG00000087008	7	27	-2.17046	0.000352577	0.00310892	Gm5530	predicted gene 5530 [Source:MGI Symbol;Acc:MGI:3646374]
ENSMUSG00000026473	6987	15958	-1.43601	6.71509e-12	2.02095e-10	Glul	glutamate-ammonia ligase (glutamine synthetase) [Source:MGI Symbol;Acc:MGI:95739]
ENSMUSG00000101903	6	26	-2.33407	0.000200837	0.00188102	Gm29291	predicted gene 29291 [Source:MGI Symbol;Acc:MGI:5579997]
ENSMUSG00000100502	1	14	-3.88018	0.000794618	0.00629642	Gm28286	predicted gene 28286 [Source:MGI Symbol;Acc:MGI:5578992]
ENSMUSG00000096950	34	69	-1.26221	0.000720329	0.00579348	Gm9530	predicted gene 9530 [Source:MGI Symbol;Acc:MGI:3779939]
ENSMUSG00000033701	275	545	-1.23091	1.1192e-07	1.96905e-06	Acbd6	acyl-Coenzyme A binding domain containing 6 [Source:MGI Symbol;Acc:MGI:1919732]
ENSMUSG00000062939	35	4	2.84967	2.14197e-05	0.000250303	Stat4	signal transducer and activator of transcription 4 [Source:MGI Symbol;Acc:MGI:103062]
ENSMUSG00000033684	936	2244	-1.50585	2.93927e-12	9.09194e-11	Qsox1	quiescin Q6 sulfhydryl oxidase 1 [Source:MGI Symbol;Acc:MGI:1330818]
ENSMUSG00000010609	2004	3606	-1.09196	2.0625e-07	3.51099e-06	Psen2	presenilin 2 [Source:MGI Symbol;Acc:MGI:109284]
ENSMUSG00000045658	411	776	-1.16115	2.28097e-07	3.83325e-06	Pid1	phosphotyrosine interaction domain containing 1 [Source:MGI Symbol;Acc:MGI:2138391]
ENSMUSG00000026596	2741	907	1.35092	2.80085e-10	7.03788e-09	Abl2	v-abl Abelson murine leukemia viral oncogene 2 (arg, Abelson-related gene) [Source:MGI Symbol;Acc:MGI:87860]
ENSMUSG00000073633	23	62	-1.66931	3.71948e-05	0.000412955	Fbxo36	F-box protein 36 [Source:MGI Symbol;Acc:MGI:1289192]
ENSMUSG00000026220	2	38	-4.40214	5.03731e-10	1.22531e-08	Slc16a14	solute carrier family 16 (monocarboxylic acid transporters), member 14 [Source:MGI Symbol;Acc:MGI:1919031]
ENSMUSG00000038806	1142	474	1.02393	3.50581e-06	4.81458e-05	Sde2	SDE2 telomere maintenance homolog (S. pombe) [Source:MGI Symbol;Acc:MGI:2384788]
ENSMUSG00000025932	29	3	2.98124	0.000103608	0.00103365	Eya1	EYA transcriptional coactivator and phosphatase 1 [Source:MGI Symbol;Acc:MGI:109344]
ENSMUSG00000072109	146	32	1.94152	7.37735e-09	1.56085e-07	A530040E14Rik	RIKEN cDNA A530040E14 gene [Source:MGI Symbol;Acc:MGI:3612703]
ENSMUSG00000036975	67	116	-1.03489	0.000732818	0.00588247	Tmem177	transmembrane protein 177 [Source:MGI Symbol;Acc:MGI:1913593]
ENSMUSG00000118607	9	0	6.07442	0.00894141	0.0495884	Gm7592	predicted gene 7592 [Source:MGI Symbol;Acc:MGI:3644077]
ENSMUSG00000038776	895	196	1.94591	1.90234e-16	8.47756e-15	Ephx1	epoxide hydrolase 1, microsomal [Source:MGI Symbol;Acc:MGI:95405]
ENSMUSG00000050777	582	10	5.60237	1.18911e-52	2.81896e-50	Tmem37	transmembrane protein 37 [Source:MGI Symbol;Acc:MGI:2157899]
ENSMUSG00000043015	69	121	-1.05337	0.000494103	0.00417849	Nemp2	nuclear envelope integral membrane protein 2 [Source:MGI Symbol;Acc:MGI:2444113]
ENSMUSG00000026102	86	157	-1.11163	8.1347e-05	0.00083578	Inpp1	inositol polyphosphate-1-phosphatase [Source:MGI Symbol;Acc:MGI:104848]
ENSMUSG00000041426	55	168	-1.85288	5.13734e-10	1.24859e-08	Hibch	3-hydroxyisobutyryl-Coenzyme A hydrolase [Source:MGI Symbol;Acc:MGI:1923792]
ENSMUSG00000026222	1469	565	1.13386	2.07183e-07	3.52479e-06	Sp100	nuclear antigen Sp100 [Source:MGI Symbol;Acc:MGI:109561]
ENSMUSG00000049608	594	1066	-1.08799	7.18486e-07	1.11242e-05	Gpr55	G protein-coupled receptor 55 [Source:MGI Symbol;Acc:MGI:2685064]
ENSMUSG00000100108	28	54	-1.18811	0.00269915	0.0181589	Gm28100	predicted gene 28100 [Source:MGI Symbol;Acc:MGI:5578806]
ENSMUSG00000026228	203	1	7.26549	1.67926e-33	1.89717e-31	Htr2b	5-hydroxytryptamine (serotonin) receptor 2B [Source:MGI Symbol;Acc:MGI:109323]
ENSMUSG00000026094	1064	4130	-2.201	3.92914e-24	2.86243e-22	Stk17b	serine/threonine kinase 17b (apoptosis-inducing) [Source:MGI Symbol;Acc:MGI:2138162]
ENSMUSG00000025779	118	37	1.4259	2.15369e-05	0.000251469	Ly96	lymphocyte antigen 96 [Source:MGI Symbol;Acc:MGI:1341909]
ENSMUSG00000025777	0	8	-6.14791	0.00464266	0.0286361	Gdap1	ganglioside-induced differentiation-associated-protein 1 [Source:MGI Symbol;Acc:MGI:1338002]
ENSMUSG00000042807	1	13	-3.77417	0.00141036	0.0103687	Hecw2	HECT, C2 and WW domain containing E3 ubiquitin protein ligase 2 [Source:MGI Symbol;Acc:MGI:2685817]
ENSMUSG00000041859	953	2006	-1.31815	8.75792e-10	2.06267e-08	Mcm3	minichromosome maintenance complex component 3 [Source:MGI Symbol;Acc:MGI:101845]
ENSMUSG00000103030	36	5	2.57628	4.17025e-05	0.000458078	E330011M16Rik	RIKEN cDNA E330011M16 gene [Source:MGI Symbol;Acc:MGI:3704186]
ENSMUSG00000025931	41	5	2.76324	7.45832e-06	9.59561e-05	Paqr8	progestin and adipoQ receptor family member VIII [Source:MGI Symbol;Acc:MGI:1921479]
ENSMUSG00000025981	742	312	1.00511	1.04075e-05	0.000129744	Coq10b	coenzyme Q10B [Source:MGI Symbol;Acc:MGI:1915126]
ENSMUSG00000101122	19	1	3.85738	0.000142819	0.00138844	Gm17971	predicted gene, 17971 [Source:MGI Symbol;Acc:MGI:5010156]
ENSMUSG00000025978	38	11	1.53421	0.00318237	0.0209278	Rftn2	raftlin family member 2 [Source:MGI Symbol;Acc:MGI:1921263]
ENSMUSG00000026246	1	25	-4.71153	9.08175e-07	1.37736e-05	Alppl2	alkaline phosphatase, placental-like 2 [Source:MGI Symbol;Acc:MGI:108009]
ENSMUSG00000100215	4	18	-2.37548	0.00148807	0.0108709	Gm8292	predicted gene 8292 [Source:MGI Symbol;Acc:MGI:3648460]
ENSMUSG00000026589	4	19	-2.453	0.000910749	0.00708083	Sec16b	SEC16 homolog B (S. cerevisiae) [Source:MGI Symbol;Acc:MGI:2148802]
ENSMUSG00000026355	602	1955	-1.94359	1.37825e-18	7.27405e-17	Mcm6	minichromosome maintenance complex component 6 [Source:MGI Symbol;Acc:MGI:1298227]
ENSMUSG00000026399	33	9	1.61766	0.00360939	0.0233432	Cd55	CD55 molecule, decay accelerating factor for complement [Source:MGI Symbol;Acc:MGI:104850]
ENSMUSG00000039384	250	47	2.16397	4.36268e-13	1.47749e-11	Dusp10	dual specificity phosphatase 10 [Source:MGI Symbol;Acc:MGI:1927070]
ENSMUSG00000102606	11	0	6.36003	0.00242129	0.0165498	Rpl21-ps1	ribosomal protein 21, pseudogene 1 [Source:MGI Symbol;Acc:MGI:3647596]
ENSMUSG00000026039	13	52	-2.2327	9.39308e-07	1.41788e-05	Sgo2a	shugoshin 2A [Source:MGI Symbol;Acc:MGI:1098767]
ENSMUSG00000042474	54	12	1.91535	8.23111e-05	0.000843885	Fcmr	Fc fragment of IgM receptor [Source:MGI Symbol;Acc:MGI:1916419]
ENSMUSG00000016529	62	0	8.84027	4.49613e-15	1.8111e-13	Il10	interleukin 10 [Source:MGI Symbol;Acc:MGI:96537]
ENSMUSG00000101939	150	358	-1.49865	2.05751e-09	4.65994e-08	Gm28438	predicted gene 28438 [Source:MGI Symbol;Acc:MGI:5579144]
ENSMUSG00000039239	19	84	-2.38059	2.16667e-09	4.88801e-08	Tgfb2	transforming growth factor, beta 2 [Source:MGI Symbol;Acc:MGI:98726]
ENSMUSG00000026430	1002	3609	-2.09306	4.83158e-22	3.1402e-20	Rassf5	Ras association (RalGDS/AF-6) domain family member 5 [Source:MGI Symbol;Acc:MGI:1926375]
ENSMUSG00000042349	678	266	1.10503	1.77132e-06	2.53866e-05	Ikbke	inhibitor of kappaB kinase epsilon [Source:MGI Symbol;Acc:MGI:1929612]
ENSMUSG00000026031	6495	1041	2.39673	4.75016e-28	4.17581e-26	Cflar	CASP8 and FADD-like apoptosis regulator [Source:MGI Symbol;Acc:MGI:1336166]
ENSMUSG00000070960	81	15	2.17991	2.36033e-07	3.95972e-06	Gm19680	predicted gene, 19680 [Source:MGI Symbol;Acc:MGI:5011865]
ENSMUSG00000004552	48	3	3.70557	2.30315e-08	4.54997e-07	Ctse	cathepsin E [Source:MGI Symbol;Acc:MGI:107361]
ENSMUSG00000026605	89	310	-2.04322	1.79852e-14	6.7996e-13	Cenpf	centromere protein F [Source:MGI Symbol;Acc:MGI:1313302]
ENSMUSG00000042182	91	384	-2.31995	1.31952e-18	6.97683e-17	Bend6	BEN domain containing 6 [Source:MGI Symbol;Acc:MGI:2444572]
ENSMUSG00000026433	547	1167	-1.33747	1.29649e-09	3.00883e-08	Rab29	RAB29, member RAS oncogene family [Source:MGI Symbol;Acc:MGI:2385107]
ENSMUSG00000038079	102	38	1.17758	0.000595218	0.00491013	Tmem237	transmembrane protein 237 [Source:MGI Symbol;Acc:MGI:2138365]
ENSMUSG00000026700	55	0	8.66784	1.49345e-13	5.24195e-12	Tnfsf4	tumor necrosis factor (ligand) superfamily, member 4 [Source:MGI Symbol;Acc:MGI:104511]
ENSMUSG00000040297	1167	286	1.78381	6.31828e-15	2.50668e-13	Suco	SUN domain containing ossification factor [Source:MGI Symbol;Acc:MGI:2138346]
ENSMUSG00000037568	32	3	3.12263	2.5283e-05	0.000290288	Vash2	vasohibin 2 [Source:MGI Symbol;Acc:MGI:2444826]
ENSMUSG00000066595	1292	301	1.85688	4.16927e-16	1.80785e-14	Flvcr1	feline leukemia virus subgroup C cellular receptor 1 [Source:MGI Symbol;Acc:MGI:2444881]
ENSMUSG00000026437	108	21	2.11204	2.56568e-08	5.03765e-07	Cdk18	cyclin-dependent kinase 18 [Source:MGI Symbol;Acc:MGI:97518]
ENSMUSG00000026630	931	118	2.73431	8.57903e-28	7.3846e-26	Batf3	basic leucine zipper transcription factor, ATF-like 3 [Source:MGI Symbol;Acc:MGI:1925491]
ENSMUSG00000009772	411	890	-1.35887	1.36702e-09	3.16044e-08	Nuak2	NUAK family, SNF1-like kinase, 2 [Source:MGI Symbol;Acc:MGI:1921387]
ENSMUSG00000091017	42	1	4.99616	1.27489e-08	2.60399e-07	Fam71a	family with sequence similarity 71, member A [Source:MGI Symbol;Acc:MGI:3588202]
ENSMUSG00000026628	6968	508	3.53305	3.02978e-52	6.89979e-50	Atf3	activating transcription factor 3 [Source:MGI Symbol;Acc:MGI:109384]
ENSMUSG00000042066	103	33	1.39451	8.01085e-05	0.0008254	Tmcc2	transmembrane and coiled-coil domains 2 [Source:MGI Symbol;Acc:MGI:1916125]
ENSMUSG00000103174	90	37	1.03562	0.00339174	0.0221184	Gm37168	predicted gene, 37168 [Source:MGI Symbol;Acc:MGI:5610396]
ENSMUSG00000070738	922	1581	-1.02239	1.96587e-06	2.7967e-05	Dgkd	diacylglycerol kinase, delta [Source:MGI Symbol;Acc:MGI:2138334]
ENSMUSG00000097819	51	11	1.9574	5.41541e-05	0.000579447	Gm26813	predicted gene, 26813 [Source:MGI Symbol;Acc:MGI:5477307]
ENSMUSG00000037474	84	218	-1.61879	3.91697e-09	8.57581e-08	Dtl	denticleless E3 ubiquitin protein ligase [Source:MGI Symbol;Acc:MGI:1924093]
ENSMUSG00000026622	96	191	-1.23579	5.74767e-06	7.58022e-05	Nek2	NIMA (never in mitosis gene a)-related expressed kinase 2 [Source:MGI Symbol;Acc:MGI:109359]
ENSMUSG00000079429	106	208	-1.21596	5.48479e-06	7.25668e-05	Mroh2a	maestro heat-like repeat family member 2A [Source:MGI Symbol;Acc:MGI:3705228]
ENSMUSG00000044783	887	1712	-1.19305	3.07334e-08	5.9496e-07	Hjurp	Holliday junction recognition protein [Source:MGI Symbol;Acc:MGI:2685821]
ENSMUSG00000104057	15	0	6.8028	0.000187	0.00176515	Gm38130	predicted gene, 38130 [Source:MGI Symbol;Acc:MGI:5611358]
ENSMUSG00000049866	691	181	1.68757	1.68637e-12	5.33041e-11	Arl4c	ADP-ribosylation factor-like 4C [Source:MGI Symbol;Acc:MGI:2445172]
ENSMUSG00000036206	123	6	4.08739	1.83835e-17	8.89108e-16	Sh3bp4	SH3-domain binding protein 4 [Source:MGI Symbol;Acc:MGI:2138297]
ENSMUSG00000037375	72	15	2.01029	2.88668e-06	4.00617e-05	Hhat	hedgehog acyltransferase [Source:MGI Symbol;Acc:MGI:2444681]
ENSMUSG00000055013	795	2650	-1.98128	1.34126e-19	7.62122e-18	Agap1	ArfGAP with GTPase domain, ankyrin repeat and PH domain 1 [Source:MGI Symbol;Acc:MGI:2653690]
ENSMUSG00000026782	310	92	1.5069	1.27174e-08	2.60306e-07	Abi2	abl interactor 2 [Source:MGI Symbol;Acc:MGI:106913]
ENSMUSG00000026012	55	5	3.18584	2.81996e-08	5.50701e-07	Cd28	CD28 antigen [Source:MGI Symbol;Acc:MGI:88327]
ENSMUSG00000026011	64	10	2.42021	5.52016e-07	8.69102e-06	Ctla4	cytotoxic T-lymphocyte-associated protein 4 [Source:MGI Symbol;Acc:MGI:88556]
ENSMUSG00000026009	77	4	3.98413	9.22082e-13	2.99819e-11	Icos	inducible T cell co-stimulator [Source:MGI Symbol;Acc:MGI:1858745]
ENSMUSG00000037318	88	152	-1.03186	0.000251204	0.00230349	Traf3ip3	TRAF3 interacting protein 3 [Source:MGI Symbol;Acc:MGI:2441706]
ENSMUSG00000037509	61	156	-1.59702	6.7255e-08	1.228e-06	Arhgef4	Rho guanine nucleotide exchange factor (GEF) 4 [Source:MGI Symbol;Acc:MGI:2442507]
ENSMUSG00000026303	63	283	-2.40936	8.53484e-18	4.22679e-16	Mlph	melanophilin [Source:MGI Symbol;Acc:MGI:2176380]
ENSMUSG00000041406	31	91	-1.79361	5.31744e-07	8.41308e-06	BC055324	cDNA sequence BC055324 [Source:MGI Symbol;Acc:MGI:3590554]
ENSMUSG00000009633	7	130	-4.43311	1.22006e-23	8.66993e-22	G0s2	G0/G1 switch gene 2 [Source:MGI Symbol;Acc:MGI:1316737]
ENSMUSG00000040918	306	128	1.01224	7.24503e-05	0.00075239	Slc19a2	solute carrier family 19 (thiamine transporter), member 2 [Source:MGI Symbol;Acc:MGI:1928761]
ENSMUSG00000026640	77	24	1.433	0.00027273	0.00247735	Plxna2	plexin A2 [Source:MGI Symbol;Acc:MGI:107684]
ENSMUSG00000026578	148	281	-1.16874	3.73993e-06	5.11909e-05	Ccdc181	coiled-coil domain containing 181 [Source:MGI Symbol;Acc:MGI:1922145]
ENSMUSG00000094410	621	219	1.25873	8.96577e-08	1.60364e-06	Gm38394	predicted gene, 38394 [Source:MGI Symbol;Acc:MGI:5614057]
ENSMUSG00000051998	29	6	2.00799	0.00190528	0.0134675	Lax1	lymphocyte transmembrane adaptor 1 [Source:MGI Symbol;Acc:MGI:2443362]
ENSMUSG00000034353	975	2672	-1.6988	3.9461e-15	1.59398e-13	Ramp1	receptor (calcitonin) activity modifying protein 1 [Source:MGI Symbol;Acc:MGI:1858418]
ENSMUSG00000025969	8969	3741	1.017	1.02691e-06	1.5357e-05	Nrp2	neuropilin 2 [Source:MGI Symbol;Acc:MGI:1100492]
ENSMUSG00000083064	44	6	2.60716	6.24409e-06	8.14944e-05	Gm7785	predicted gene 7785 [Source:MGI Symbol;Acc:MGI:3645449]
ENSMUSG00000037447	497	78	2.42548	7.63657e-20	4.39095e-18	Arid5a	AT rich interactive domain 5A (MRF1-like) [Source:MGI Symbol;Acc:MGI:2443039]
ENSMUSG00000040848	2775	1047	1.16164	4.8274e-08	9.01926e-07	Sft2d2	SFT2 domain containing 2 [Source:MGI Symbol;Acc:MGI:1917362]
ENSMUSG00000047443	2	13	-2.86296	0.00572059	0.0342407	Erfe	erythroferrone [Source:MGI Symbol;Acc:MGI:3606476]
ENSMUSG00000026463	59	185	-1.89082	1.08004e-10	2.87103e-09	Atp2b4	ATPase, Ca++ transporting, plasma membrane 4 [Source:MGI Symbol;Acc:MGI:88111]
ENSMUSG00000055866	534	156	1.53011	3.36491e-10	8.33932e-09	Per2	period circadian clock 2 [Source:MGI Symbol;Acc:MGI:1195265]
ENSMUSG00000001138	412	784	-1.17244	1.71946e-07	2.95838e-06	Cnnm3	cyclin M3 [Source:MGI Symbol;Acc:MGI:2151055]
ENSMUSG00000040723	219	16	3.5209	4.40561e-22	2.8698e-20	Rcsd1	RCSD domain containing 1 [Source:MGI Symbol;Acc:MGI:2676394]
ENSMUSG00000026121	50	10	2.06492	2.47454e-05	0.000284567	Sema4c	sema domain, immunoglobulin domain (Ig), transmembrane domain (TM) and short cytoplasmic domain, (semaphorin) 4C [Source:MGI Symbol;Acc:MGI:109252]
ENSMUSG00000026456	467	844	-1.09809	8.27155e-07	1.26711e-05	Cyb5r1	cytochrome b5 reductase 1 [Source:MGI Symbol;Acc:MGI:1919267]
ENSMUSG00000100546	14	0	6.70418	0.000352487	0.00310892	Gm29483	predicted gene 29483 [Source:MGI Symbol;Acc:MGI:5580189]
ENSMUSG00000034220	1133	30	4.98923	1.27805e-61	3.89091e-59	Gpc1	glypican 1 [Source:MGI Symbol;Acc:MGI:1194891]
ENSMUSG00000026117	34	4	2.80801	3.35545e-05	0.000375566	Zap70	zeta-chain (TCR) associated protein kinase [Source:MGI Symbol;Acc:MGI:99613]
ENSMUSG00000025964	47	3	3.67528	3.64988e-08	6.96778e-07	Adam23	a disintegrin and metallopeptidase domain 23 [Source:MGI Symbol;Acc:MGI:1345162]
ENSMUSG00000026271	2173	210	3.12603	2.95783e-39	4.23497e-37	Gpr35	G protein-coupled receptor 35 [Source:MGI Symbol;Acc:MGI:1929509]
ENSMUSG00000073557	1536	2730	-1.07415	3.7032e-07	6.04424e-06	Ppp1r12b	protein phosphatase 1, regulatory subunit 12B [Source:MGI Symbol;Acc:MGI:1916417]
ENSMUSG00000045005	192	57	1.5057	3.5096e-07	5.75423e-06	Fzd5	frizzled class receptor 5 [Source:MGI Symbol;Acc:MGI:108571]
ENSMUSG00000079139	453	1283	-1.74613	5.15008e-15	2.06017e-13	Gm4204	predicted gene 4204 [Source:MGI Symbol;Acc:MGI:3782381]
ENSMUSG00000097680	5	21	-2.28413	0.00106861	0.00816334	Gm26642	predicted gene, 26642 [Source:MGI Symbol;Acc:MGI:5477136]
ENSMUSG00000014602	526	59	2.90936	4.62974e-26	3.67861e-24	Kif1a	kinesin family member 1A [Source:MGI Symbol;Acc:MGI:108391]
ENSMUSG00000026274	28	147	-2.63097	1.35966e-14	5.20161e-13	Pask	PAS domain containing serine/threonine kinase [Source:MGI Symbol;Acc:MGI:2155936]
ENSMUSG00000060568	1044	312	1.49767	4.14017e-11	1.15247e-09	Fam78b	family with sequence similarity 78, member B [Source:MGI Symbol;Acc:MGI:2443050]
ENSMUSG00000009418	1866	667	1.23955	1.07142e-08	2.22612e-07	Nav1	neuron navigator 1 [Source:MGI Symbol;Acc:MGI:2183683]
ENSMUSG00000041801	663	1360	-1.28085	4.47424e-09	9.71501e-08	Phlda3	pleckstrin homology like domain, family A, member 3 [Source:MGI Symbol;Acc:MGI:1351485]
ENSMUSG00000026688	511	1400	-1.69826	1.92051e-14	7.21362e-13	Mgst3	microsomal glutathione S-transferase 3 [Source:MGI Symbol;Acc:MGI:1913697]
ENSMUSG00000052534	278	706	-1.58861	6.87727e-12	2.06761e-10	Pbx1	pre B cell leukemia homeobox 1 [Source:MGI Symbol;Acc:MGI:97495]
ENSMUSG00000026683	76	267	-2.05531	6.05772e-14	2.21214e-12	Nuf2	NUF2, NDC80 kinetochore complex component [Source:MGI Symbol;Acc:MGI:1914227]
ENSMUSG00000037216	15	39	-1.61425	0.000591283	0.00488045	Lipt1	lipoyltransferase 1 [Source:MGI Symbol;Acc:MGI:3645211]
ENSMUSG00000026278	55	147	-1.66038	5.15497e-08	9.59408e-07	Bok	BCL2-related ovarian killer [Source:MGI Symbol;Acc:MGI:1858494]
ENSMUSG00000026281	261	498	-1.17617	5.16851e-07	8.21789e-06	Dtymk	deoxythymidylate kinase [Source:MGI Symbol;Acc:MGI:108396]
ENSMUSG00000102418	1550	3822	-1.54647	3.53471e-13	1.21127e-11	Sh2d1b1	SH2 domain containing 1B1 [Source:MGI Symbol;Acc:MGI:1349420]
ENSMUSG00000026285	14	0	6.70418	0.000352487	0.00310892	Pdcd1	programmed cell death 1 [Source:MGI Symbol;Acc:MGI:104879]
ENSMUSG00000038463	74	23	1.43688	0.000283508	0.00256559	Olfml2b	olfactomedin-like 2B [Source:MGI Symbol;Acc:MGI:2443310]
ENSMUSG00000040710	1449	199	2.61903	2.60623e-28	2.31931e-26	St8sia4	ST8 alpha-N-acetyl-neuraminide alpha-2,8-sialyltransferase 4 [Source:MGI Symbol;Acc:MGI:106018]
ENSMUSG00000037138	24	4	2.3079	0.00281319	0.0188254	Aff3	AF4/FMR2 family, member 3 [Source:MGI Symbol;Acc:MGI:106927]
ENSMUSG00000070524	588	57	3.11973	1.43932e-29	1.35596e-27	Fcrlb	Fc receptor-like B [Source:MGI Symbol;Acc:MGI:3576487]
ENSMUSG00000038421	50	6	2.79105	5.18846e-07	8.23604e-06	Fcrla	Fc receptor-like A [Source:MGI Symbol;Acc:MGI:2138647]
ENSMUSG00000026656	14721	2856	2.12127	4.06273e-23	2.80435e-21	Fcgr2b	Fc receptor, IgG, low affinity IIb [Source:MGI Symbol;Acc:MGI:95499]
ENSMUSG00000104340	10	0	6.22428	0.00464266	0.0286361	Gm10522	predicted gene 10522 [Source:MGI Symbol;Acc:MGI:3642357]
ENSMUSG00000026649	20	64	-1.9154	3.13688e-06	4.34297e-05	Cfap126	cilia and flagella associated protein 126 [Source:MGI Symbol;Acc:MGI:1922722]
ENSMUSG00000003134	262	16	3.77939	3.9505e-26	3.15625e-24	Tbc1d8	TBC1 domain family, member 8 [Source:MGI Symbol;Acc:MGI:1927225]
ENSMUSG00000026196	29	94	-1.93613	7.32891e-08	1.33312e-06	Bard1	BRCA1 associated RING domain 1 [Source:MGI Symbol;Acc:MGI:1328361]
ENSMUSG00000085894	121	37	1.46207	1.16799e-05	0.000143992	Gm15832	predicted gene 15832 [Source:MGI Symbol;Acc:MGI:3834078]
ENSMUSG00000041498	61	172	-1.73778	3.29607e-09	7.2993e-08	Kif14	kinesin family member 14 [Source:MGI Symbol;Acc:MGI:1098226]
ENSMUSG00000026074	4865	1324	1.63296	1.89408e-14	7.1236e-13	Map4k4	mitogen-activated protein kinase kinase kinase kinase 4 [Source:MGI Symbol;Acc:MGI:1349394]
ENSMUSG00000026073	58	1	5.46054	8.31848e-12	2.48284e-10	Il1r2	interleukin 1 receptor, type II [Source:MGI Symbol;Acc:MGI:96546]
ENSMUSG00000099843	77	18	1.84576	6.47655e-06	8.41864e-05	Gm7160	predicted gene 7160 [Source:MGI Symbol;Acc:MGI:3646078]
ENSMUSG00000026072	610	46	3.48134	2.47947e-34	2.92699e-32	Il1r1	interleukin 1 receptor, type I [Source:MGI Symbol;Acc:MGI:96545]
ENSMUSG00000038866	2600	718	1.61181	1.16499e-13	4.12411e-12	Zcchc2	zinc finger, CCHC domain containing 2 [Source:MGI Symbol;Acc:MGI:2444114]
ENSMUSG00000044340	650	190	1.52938	1.22218e-10	3.2047e-09	Phlpp1	PH domain and leucine rich repeat protein phosphatase 1 [Source:MGI Symbol;Acc:MGI:2138327]
ENSMUSG00000057329	101	7	3.5849	8.8952e-14	3.20782e-12	Bcl2	B cell leukemia/lymphoma 2 [Source:MGI Symbol;Acc:MGI:88138]
ENSMUSG00000026069	83	5	3.77832	6.30146e-13	2.09496e-11	Il1rl1	interleukin 1 receptor-like 1 [Source:MGI Symbol;Acc:MGI:98427]
ENSMUSG00000026070	24	3	2.70962	0.00106861	0.00816334	Il18r1	interleukin 18 receptor 1 [Source:MGI Symbol;Acc:MGI:105383]
ENSMUSG00000091993	42	2	4.0722	7.82344e-08	1.41507e-06	B930036N10Rik	RIKEN cDNA B930036N10 gene [Source:MGI Symbol;Acc:MGI:3702496]
ENSMUSG00000026065	875	2149	-1.54066	1.05492e-12	3.41663e-11	Slc9a4	solute carrier family 9 (sodium/hydrogen exchanger), member 4 [Source:MGI Symbol;Acc:MGI:105074]
ENSMUSG00000026062	101	445	-2.38238	3.35565e-20	1.97662e-18	Slc9a2	solute carrier family 9 (sodium/hydrogen exchanger), member 2 [Source:MGI Symbol;Acc:MGI:105075]
ENSMUSG00000041945	34	65	-1.1762	0.00173673	0.0124516	Mfsd9	major facilitator superfamily domain containing 9 [Source:MGI Symbol;Acc:MGI:2443548]
ENSMUSG00000026193	270059	30570	2.89859	8.23507e-40	1.22771e-37	Fn1	fibronectin 1 [Source:MGI Symbol;Acc:MGI:95566]
ENSMUSG00000062345	97	7	3.52668	9.17917e-14	3.30199e-12	Serpinb2	serine (or cysteine) peptidase inhibitor, clade B, member 2 [Source:MGI Symbol;Acc:MGI:97609]
ENSMUSG00000102123	20	0	7.2146	8.35118e-06	0.000106215	Gm4319	predicted gene 4319 [Source:MGI Symbol;Acc:MGI:3782500]
ENSMUSG00000079283	46	13	1.57023	0.00141482	0.0103909	2310009B15Rik	RIKEN cDNA 2310009B15 gene [Source:MGI Symbol;Acc:MGI:1916799]
ENSMUSG00000026315	236	4	5.59828	9.90662e-33	1.09359e-30	Serpinb8	serine (or cysteine) peptidase inhibitor, clade B, member 8 [Source:MGI Symbol;Acc:MGI:894657]
ENSMUSG00000026187	190	1039	-2.69475	3.54381e-29	3.26414e-27	Xrcc5	X-ray repair complementing defective repair in Chinese hamster cells 5 [Source:MGI Symbol;Acc:MGI:104517]
ENSMUSG00000038179	2779	47	5.63783	1.3019e-86	9.65476e-84	Slamf7	SLAM family member 7 [Source:MGI Symbol;Acc:MGI:1922595]
ENSMUSG00000103219	11	0	6.36003	0.00242129	0.0165498	Gm37787	predicted gene, 37787 [Source:MGI Symbol;Acc:MGI:5611015]
ENSMUSG00000094497	89	32	1.22828	0.000578727	0.00479048	Gm8210	predicted pseudogene 8210 [Source:MGI Symbol;Acc:MGI:3643593]
ENSMUSG00000056268	1314	511	1.1179	3.66288e-07	5.98519e-06	Dennd1b	DENN/MADD domain containing 1B [Source:MGI Symbol;Acc:MGI:2447812]
ENSMUSG00000066877	114	29	1.72645	6.75755e-07	1.0502e-05	Nck2	non-catalytic region of tyrosine kinase adaptor protein 2 [Source:MGI Symbol;Acc:MGI:1306821]
ENSMUSG00000015316	50	7	2.57252	1.5521e-06	2.24001e-05	Slamf1	signaling lymphocytic activation molecule family member 1 [Source:MGI Symbol;Acc:MGI:1351314]
ENSMUSG00000039354	582	1079	-1.13492	2.28055e-07	3.83325e-06	Smarcal1	SWI/SNF related matrix associated, actin dependent regulator of chromatin, subfamily a-like 1 [Source:MGI Symbol;Acc:MGI:1859183]
ENSMUSG00000033952	119	292	-1.53843	2.6375e-09	5.90416e-08	Aspm	abnormal spindle microtubule assembly [Source:MGI Symbol;Acc:MGI:1334448]
ENSMUSG00000026365	514	76	2.51141	5.33921e-21	3.34244e-19	Cfh	complement component factor h [Source:MGI Symbol;Acc:MGI:88385]
ENSMUSG00000061815	349	2471	-3.0678	8.21394e-40	1.22771e-37	Rufy4	RUN and FYVE domain containing 4 [Source:MGI Symbol;Acc:MGI:3588214]
ENSMUSG00000026180	30	172	-2.75832	4.63322e-17	2.186e-15	Cxcr2	chemokine (C-X-C motif) receptor 2 [Source:MGI Symbol;Acc:MGI:105303]
ENSMUSG00000048480	45	476	-3.64347	3.22772e-36	4.13063e-34	Cxcr1	chemokine (C-X-C motif) receptor 1 [Source:MGI Symbol;Acc:MGI:2448715]
ENSMUSG00000033740	41	2	4.03755	1.27111e-07	2.21732e-06	St18	suppression of tumorigenicity 18 [Source:MGI Symbol;Acc:MGI:2446700]
ENSMUSG00000026548	1308	2457	-1.15395	5.42152e-08	1.00643e-06	Slamf9	SLAM family member 9 [Source:MGI Symbol;Acc:MGI:1923692]
ENSMUSG00000037995	130	283	-1.36587	8.88989e-08	1.5937e-06	Igsf9	immunoglobulin superfamily, member 9 [Source:MGI Symbol;Acc:MGI:2135283]
ENSMUSG00000026358	5961	250	4.33043	7.08576e-70	2.8864e-67	Rgs1	regulator of G-protein signaling 1 [Source:MGI Symbol;Acc:MGI:1354694]
ENSMUSG00000026177	1437	360	1.75217	7.38511e-15	2.90997e-13	Slc11a1	solute carrier family 11 (proton-coupled divalent metal ion transporters), member 1 [Source:MGI Symbol;Acc:MGI:1345275]
ENSMUSG00000053318	830	13	5.73962	2.7702e-62	8.61502e-60	Slamf8	SLAM family member 8 [Source:MGI Symbol;Acc:MGI:1921998]
ENSMUSG00000032487	1380	42	4.78986	1.18215e-62	3.71632e-60	Ptgs2	prostaglandin-endoperoxide synthase 2 [Source:MGI Symbol;Acc:MGI:97798]
ENSMUSG00000097754	12	1	3.20036	0.00788025	0.044803	Ptgs2os2	prostaglandin-endoperoxide synthase 2, opposite strand 2 [Source:MGI Symbol;Acc:MGI:5477181]
ENSMUSG00000037849	145	27	2.17577	2.37646e-10	6.02911e-09	Ifi206	interferon activated gene 206 [Source:MGI Symbol;Acc:MGI:3646410]
ENSMUSG00000070501	17	0	6.98185	5.32834e-05	0.000570975	Ifi214	interferon activated gene 214 [Source:MGI Symbol;Acc:MGI:3584522]
ENSMUSG00000073491	117	18	2.44847	2.2186e-10	5.64347e-09	Ifi213	interferon activated gene 213 [Source:MGI Symbol;Acc:MGI:3695276]
ENSMUSG00000043263	681	65	3.1424	3.80213e-31	3.84494e-29	Ifi209	interferon activated gene 209 [Source:MGI Symbol;Acc:MGI:2138243]
ENSMUSG00000066677	60	8	2.64516	1.29632e-07	2.25856e-06	Ifi208	interferon activated gene 208 [Source:MGI Symbol;Acc:MGI:2442822]
ENSMUSG00000073490	4739	1686	1.24643	3.4222e-09	7.56126e-08	Ifi207	interferon activated gene 207 [Source:MGI Symbol;Acc:MGI:2138302]
ENSMUSG00000073489	2823	375	2.6674	1.67043e-31	1.75681e-29	Ifi204	interferon activated gene 204 [Source:MGI Symbol;Acc:MGI:96429]
ENSMUSG00000090222	17	2	2.77415	0.00200946	0.0140891	Ifi203-ps	interferon activated gene 203, pseudogene [Source:MGI Symbol;Acc:MGI:3840117]
ENSMUSG00000090272	972	354	1.21245	7.46428e-08	1.3552e-06	Mndal	myeloid nuclear differentiation antigen like [Source:MGI Symbol;Acc:MGI:3780953]
ENSMUSG00000026536	1260	121	3.13464	3.86505e-36	4.92444e-34	Ifi211	interferon activated gene 211 [Source:MGI Symbol;Acc:MGI:3041120]
ENSMUSG00000039997	1022	263	1.71333	9.98725e-14	3.56167e-12	Ifi203	interferon activated gene 203 [Source:MGI Symbol;Acc:MGI:96428]
ENSMUSG00000054203	208	28	2.64364	1.14797e-15	4.81881e-14	Ifi205	interferon activated gene 205 [Source:MGI Symbol;Acc:MGI:101847]
ENSMUSG00000045381	35	0	8.01779	2.27269e-09	5.11126e-08	Olfr433	olfactory receptor 433 [Source:MGI Symbol;Acc:MGI:3030267]
ENSMUSG00000047048	97	0	9.48485	6.63137e-20	3.8282e-18	Olfr432	olfactory receptor 432 [Source:MGI Symbol;Acc:MGI:3030266]
ENSMUSG00000026172	139	274	-1.22278	1.7413e-06	2.49812e-05	Bcs1l	BCS1-like (yeast) [Source:MGI Symbol;Acc:MGI:1914071]
ENSMUSG00000026531	1	33	-5.11047	1.18072e-08	2.43399e-07	Mptx1	mucosal pentraxin 1 [Source:MGI Symbol;Acc:MGI:1913539]
ENSMUSG00000039783	27	2	3.43735	7.67958e-05	0.00079438	Kmo	kynurenine 3-monooxygenase (kynurenine 3-hydroxylase) [Source:MGI Symbol;Acc:MGI:2138151]
ENSMUSG00000026202	1360	2901	-1.33735	3.09545e-10	7.7178e-09	Tuba4a	tubulin, alpha 4A [Source:MGI Symbol;Acc:MGI:1095410]
ENSMUSG00000026389	985	216	1.94403	1.09902e-16	5.02145e-15	Steap3	STEAP family member 3 [Source:MGI Symbol;Acc:MGI:1915678]
ENSMUSG00000026390	1055	14885	-4.06287	2.30223e-68	8.87801e-66	Marco	macrophage receptor with collagenous structure [Source:MGI Symbol;Acc:MGI:1309998]
ENSMUSG00000052423	127	229	-1.0942	2.92398e-05	0.000330858	B4galt3	UDP-Gal:betaGlcNAc beta 1,4-galactosyltransferase, polypeptide 3 [Source:MGI Symbol;Acc:MGI:1928767]
ENSMUSG00000026641	863	1613	-1.14669	1.0557e-07	1.86746e-06	Usf1	upstream transcription factor 1 [Source:MGI Symbol;Acc:MGI:99542]
ENSMUSG00000103711	15	33	-1.37401	0.00408027	0.0259459	Tstd1	thiosulfate sulfurtransferase (rhodanese)-like domain containing 1 [Source:MGI Symbol;Acc:MGI:3648482]
ENSMUSG00000038235	2172	4366	-1.25173	2.71814e-09	6.07996e-08	F11r	F11 receptor [Source:MGI Symbol;Acc:MGI:1321398]
ENSMUSG00000053483	243	435	-1.08413	4.52143e-06	6.0993e-05	Usp21	ubiquitin specific peptidase 21 [Source:MGI Symbol;Acc:MGI:1353665]
ENSMUSG00000079164	12	632	-5.94737	3.20642e-64	1.05382e-61	Tlr5	toll-like receptor 5 [Source:MGI Symbol;Acc:MGI:1858171]
ENSMUSG00000026637	1050	281	1.65685	4.84801e-13	1.6342e-11	Traf5	TNF receptor-associated factor 5 [Source:MGI Symbol;Acc:MGI:107548]
ENSMUSG00000025993	25	348	-4.03626	2.54028e-36	3.26533e-34	Slc40a1	solute carrier family 40 (iron-regulated transporter), member 1 [Source:MGI Symbol;Acc:MGI:1315204]
ENSMUSG00000050600	27	5	2.16304	0.00188767	0.013371	Zfp831	zinc finger protein 831 [Source:MGI Symbol;Acc:MGI:3641861]
ENSMUSG00000050530	63	197	-1.887	7.23852e-11	1.96023e-09	Fam171a1	family with sequence similarity 171, member A1 [Source:MGI Symbol;Acc:MGI:2442917]
ENSMUSG00000027463	353	879	-1.56032	6.15836e-12	1.85921e-10	Slc52a3	solute carrier protein family 52, member 3 [Source:MGI Symbol;Acc:MGI:1916948]
ENSMUSG00000078887	34	5	2.49413	9.82733e-05	0.000989301	Gm6710	predicted gene 6710 [Source:MGI Symbol;Acc:MGI:3779623]
ENSMUSG00000051396	107	26	1.79202	7.28172e-07	1.12682e-05	Gm45902	predicted gene 45902 [Source:MGI Symbol;Acc:MGI:5805017]
ENSMUSG00000026655	1029	2540	-1.54796	5.32753e-13	1.78958e-11	Fam107b	family with sequence similarity 107, member B [Source:MGI Symbol;Acc:MGI:1913790]
ENSMUSG00000042745	97	205	-1.32285	1.06769e-06	1.59092e-05	Id1	inhibitor of DNA binding 1, HLH protein [Source:MGI Symbol;Acc:MGI:96396]
ENSMUSG00000060445	5	30	-2.79636	9.86585e-06	0.000123524	Sycp2	synaptonemal complex protein 2 [Source:MGI Symbol;Acc:MGI:1933281]
ENSMUSG00000049999	163	521	-1.92002	3.57065e-15	1.44636e-13	Ppp1r3d	protein phosphatase 1, regulatory subunit 3D [Source:MGI Symbol;Acc:MGI:1917664]
ENSMUSG00000070476	321	764	-1.4951	5.69299e-11	1.56514e-09	Fam217b	family with sequence similarity 217, member B [Source:MGI Symbol;Acc:MGI:1918782]
ENSMUSG00000027469	382	909	-1.49487	3.29445e-11	9.28674e-10	Tpx2	TPX2, microtubule-associated [Source:MGI Symbol;Acc:MGI:1919369]
ENSMUSG00000057182	159	0	10.197	2.64944e-29	2.4639e-27	Scn3a	sodium channel, voltage-gated, type III, alpha [Source:MGI Symbol;Acc:MGI:98249]
ENSMUSG00000025314	3275	1155	1.25902	3.14687e-09	6.9903e-08	Ptprj	protein tyrosine phosphatase, receptor type, J [Source:MGI Symbol;Acc:MGI:104574]
ENSMUSG00000085471	25	4	2.36647	0.00182283	0.0130044	4933423P22Rik	RIKEN cDNA 4933423P22 gene [Source:MGI Symbol;Acc:MGI:1918408]
ENSMUSG00000039069	181	309	-1.01557	3.71587e-05	0.000412713	Mtg2	mitochondrial ribosome associated GTPase 2 [Source:MGI Symbol;Acc:MGI:106565]
ENSMUSG00000026994	145	1362	-3.47487	1.79076e-44	3.21692e-42	Galnt3	polypeptide N-acetylgalactosaminyltransferase 3 [Source:MGI Symbol;Acc:MGI:894695]
ENSMUSG00000003283	1228	4421	-2.09244	3.5424e-22	2.31795e-20	Hck	hemopoietic cell kinase [Source:MGI Symbol;Acc:MGI:96052]
ENSMUSG00000026833	4152	1508	1.21661	8.42387e-09	1.76675e-07	Olfm1	olfactomedin 1 [Source:MGI Symbol;Acc:MGI:1860437]
ENSMUSG00000063611	455	1025	-1.41591	2.18181e-10	5.55913e-09	Gm10134	predicted gene 10134 [Source:MGI Symbol;Acc:MGI:3642322]
ENSMUSG00000038963	76	31	1.04649	0.00482304	0.0295471	Slco4a1	solute carrier organic anion transporter family, member 4a1 [Source:MGI Symbol;Acc:MGI:1351866]
ENSMUSG00000026669	85	205	-1.51309	4.13905e-08	7.81994e-07	Mcm10	minichromosome maintenance 10 replication initiation factor [Source:MGI Symbol;Acc:MGI:1917274]
ENSMUSG00000061411	587	1452	-1.55089	1.8247e-12	5.74879e-11	Nol4l	nucleolar protein 4-like [Source:MGI Symbol;Acc:MGI:1918765]
ENSMUSG00000046971	15	1	3.51906	0.00141036	0.0103687	Pla2g4f	phospholipase A2, group IVF [Source:MGI Symbol;Acc:MGI:2685493]
ENSMUSG00000026815	48	2	4.26426	4.38438e-09	9.53421e-08	Gfi1b	growth factor independent 1B [Source:MGI Symbol;Acc:MGI:1276578]
ENSMUSG00000086109	93	17	2.19962	3.76962e-08	7.18214e-07	Gm13391	predicted gene 13391 [Source:MGI Symbol;Acc:MGI:3651526]
ENSMUSG00000026809	88	180	-1.27561	4.52752e-06	6.10181e-05	Spaca9	sperm acrosome associated 9 [Source:MGI Symbol;Acc:MGI:1917237]
ENSMUSG00000026807	313	662	-1.32479	7.40684e-09	1.56594e-07	Ak8	adenylate kinase 8 [Source:MGI Symbol;Acc:MGI:1916120]
ENSMUSG00000035513	54	4	3.47332	1.08965e-08	2.26075e-07	Ntng2	netrin G2 [Source:MGI Symbol;Acc:MGI:2159341]
ENSMUSG00000079499	123	6	4.08739	1.83835e-17	8.89108e-16	6530402F18Rik	RIKEN cDNA 6530402F18 gene [Source:MGI Symbol;Acc:MGI:1923470]
ENSMUSG00000016356	33	63	-1.17409	0.00186291	0.0132348	Col20a1	collagen, type XX, alpha 1 [Source:MGI Symbol;Acc:MGI:1920618]
ENSMUSG00000005233	111	221	-1.23697	3.34963e-06	4.61324e-05	Spc25	SPC25, NDC80 kinetochore complex component, homolog (S. cerevisiae) [Source:MGI Symbol;Acc:MGI:1913692]
ENSMUSG00000027068	952	1	9.49422	5.61432e-80	3.18387e-77	Dhrs9	dehydrogenase/reductase (SDR family) member 9 [Source:MGI Symbol;Acc:MGI:2442798]
ENSMUSG00000015619	26	5	2.10887	0.00285251	0.0190312	Gata3	GATA binding protein 3 [Source:MGI Symbol;Acc:MGI:95663]
ENSMUSG00000002100	72	20	1.59798	6.49923e-05	0.0006813	Mybpc3	myosin binding protein C, cardiac [Source:MGI Symbol;Acc:MGI:102844]
ENSMUSG00000027483	45	133	-1.80483	1.10655e-08	2.29417e-07	Bpifa1	BPI fold containing family A, member 1 [Source:MGI Symbol;Acc:MGI:1338036]
ENSMUSG00000063145	31	72	-1.45622	7.82934e-05	0.000808426	Bbs5	Bardet-Biedl syndrome 5 (human) [Source:MGI Symbol;Acc:MGI:1919819]
ENSMUSG00000027485	24	5	1.99402	0.00644454	0.0379251	Bpifb1	BPI fold containing family B, member 1 [Source:MGI Symbol;Acc:MGI:2137431]
ENSMUSG00000027487	69	183	-1.64974	7.72567e-09	1.62977e-07	Cdk5rap1	CDK5 regulatory subunit associated protein 1 [Source:MGI Symbol;Acc:MGI:1914221]
ENSMUSG00000027488	102	345	-2.00109	1.71091e-14	6.49383e-13	Snta1	syntrophin, acidic 1 [Source:MGI Symbol;Acc:MGI:101772]
ENSMUSG00000026778	43	10	1.84797	0.000302407	0.00271933	Prkcq	protein kinase C, theta [Source:MGI Symbol;Acc:MGI:97601]
ENSMUSG00000027490	551	1020	-1.13275	2.68354e-07	4.46054e-06	E2f1	E2F transcription factor 1 [Source:MGI Symbol;Acc:MGI:101941]
ENSMUSG00000000876	359	1136	-1.906	4.46299e-17	2.10913e-15	Pxmp4	peroxisomal membrane protein 4 [Source:MGI Symbol;Acc:MGI:1891701]
ENSMUSG00000027602	357	896	-1.57171	3.90412e-12	1.1974e-10	Map1lc3a	microtubule-associated protein 1 light chain 3 alpha [Source:MGI Symbol;Acc:MGI:1915661]
ENSMUSG00000026770	48	0	8.47196	3.33429e-12	1.02918e-10	Il2ra	interleukin 2 receptor, alpha chain [Source:MGI Symbol;Acc:MGI:96549]
ENSMUSG00000074652	9	23	-1.58372	0.00841274	0.0473188	Myh7b	myosin, heavy chain 7B, cardiac muscle, beta [Source:MGI Symbol;Acc:MGI:3710243]
ENSMUSG00000027611	782	116	2.50738	1.2388e-23	8.7815e-22	Procr	protein C receptor, endothelial [Source:MGI Symbol;Acc:MGI:104596]
ENSMUSG00000074647	10	0	6.22428	0.00464266	0.0286361	Fam83c	family with sequence similarity 83, member C [Source:MGI Symbol;Acc:MGI:1918655]
ENSMUSG00000027580	1652	534	1.38462	2.78068e-10	6.99328e-09	Helz2	helicase with zinc finger 2, transcriptional coactivator [Source:MGI Symbol;Acc:MGI:2385169]
ENSMUSG00000102691	30	7	1.83815	0.00275824	0.0185133	Gm37780	predicted gene, 37780 [Source:MGI Symbol;Acc:MGI:5611008]
ENSMUSG00000006494	512	999	-1.20862	4.59394e-08	8.62207e-07	Pdk1	pyruvate dehydrogenase kinase, isoenzyme 1 [Source:MGI Symbol;Acc:MGI:1926119]
ENSMUSG00000026707	75	141	-1.15379	6.94417e-05	0.00072479	Nsun6	NOL1/NOP2/Sun domain family member 6 [Source:MGI Symbol;Acc:MGI:1921705]
ENSMUSG00000017418	534	156	1.53011	3.36491e-10	8.33932e-09	Arl5b	ADP-ribosylation factor-like 5B [Source:MGI Symbol;Acc:MGI:1923119]
ENSMUSG00000102258	11	0	6.36003	0.00242129	0.0165498	Gm38257	predicted gene, 38257 [Source:MGI Symbol;Acc:MGI:5611485]
ENSMUSG00000084407	10	26	-1.60992	0.00546398	0.0329502	Gm14018	predicted gene 14018 [Source:MGI Symbol;Acc:MGI:3649456]
ENSMUSG00000085028	12	46	-2.17047	1.19985e-05	0.000147543	Slc2a4rg-ps	Slc2a4 regulator, pseudogene [Source:MGI Symbol;Acc:MGI:3651388]
ENSMUSG00000027242	90	342	-2.16881	2.78456e-16	1.22208e-14	Wdr76	WD repeat domain 76 [Source:MGI Symbol;Acc:MGI:1926186]
ENSMUSG00000027583	85	6	3.55498	1.33492e-12	4.27559e-11	Zbtb46	zinc finger and BTB domain containing 46 [Source:MGI Symbol;Acc:MGI:1919397]
ENSMUSG00000002109	31	56	-1.0943	0.00526908	0.0319013	Ddb2	damage specific DNA binding protein 2 [Source:MGI Symbol;Acc:MGI:1355314]
ENSMUSG00000055612	33	242	-3.11373	4.91541e-23	3.3688e-21	Cdca7	cell division cycle associated 7 [Source:MGI Symbol;Acc:MGI:1914203]
ENSMUSG00000097638	10	0	6.22428	0.00464266	0.0286361	Carlr	cardiac and apoptosis-related long non-coding RNA [Source:MGI Symbol;Acc:MGI:1914024]
ENSMUSG00000038085	102	571	-2.72779	3.02515e-26	2.43037e-24	Cnbd2	cyclic nucleotide binding domain containing 2 [Source:MGI Symbol;Acc:MGI:1918123]
ENSMUSG00000008226	151	339	-1.41042	1.89745e-08	3.7873e-07	Scrn3	secernin 3 [Source:MGI Symbol;Acc:MGI:1921866]
ENSMUSG00000023094	44	122	-1.71272	1.14348e-07	2.00922e-06	Msrb2	methionine sulfoxide reductase B2 [Source:MGI Symbol;Acc:MGI:1923717]
ENSMUSG00000040591	123	331	-1.67158	6.57878e-11	1.78659e-09	1110051M20Rik	RIKEN cDNA 1110051M20 gene [Source:MGI Symbol;Acc:MGI:1915079]
ENSMUSG00000027253	660	1297	-1.21897	2.30077e-08	4.54997e-07	Lrp4	low density lipoprotein receptor-related protein 4 [Source:MGI Symbol;Acc:MGI:2442252]
ENSMUSG00000041762	464	1057	-1.43201	1.25437e-10	3.28315e-09	Gpr155	G protein-coupled receptor 155 [Source:MGI Symbol;Acc:MGI:1915776]
ENSMUSG00000060802	77111	29871	1.12369	5.70099e-08	1.05627e-06	B2m	beta-2 microglobulin [Source:MGI Symbol;Acc:MGI:88127]
ENSMUSG00000002458	1234	2293	-1.1383	8.51205e-08	1.53005e-06	Rgs19	regulator of G-protein signaling 19 [Source:MGI Symbol;Acc:MGI:1915153]
ENSMUSG00000027219	262	16	3.77939	3.9505e-26	3.15625e-24	Slc28a2	solute carrier family 28 (sodium-coupled nucleoside transporter), member 2 [Source:MGI Symbol;Acc:MGI:1913105]
ENSMUSG00000081219	53	4	3.44642	1.69207e-08	3.40084e-07	Bambi-ps1	BMP and activin membrane-bound inhibitor, pseudogene (Xenopus laevis) [Source:MGI Symbol;Acc:MGI:1932402]
ENSMUSG00000062175	30	1	4.51259	5.23325e-07	8.28894e-06	Tgif2	TGFB-induced factor homeobox 2 [Source:MGI Symbol;Acc:MGI:1915299]
ENSMUSG00000075514	38	8	1.98808	0.00041851	0.00360994	Gm13375	predicted gene 13375 [Source:MGI Symbol;Acc:MGI:3649913]
ENSMUSG00000082884	17	41	-1.50715	0.00104138	0.00798907	Gm13339	predicted gene 13339 [Source:MGI Symbol;Acc:MGI:3650221]
ENSMUSG00000026786	3000	6974	-1.46148	3.82806e-12	1.17532e-10	Apbb1ip	amyloid beta (A4) precursor protein-binding, family B, member 1 interacting protein [Source:MGI Symbol;Acc:MGI:1861354]
ENSMUSG00000027641	697	1323	-1.16892	7.78241e-08	1.41029e-06	Rbl1	RB transcriptional corepressor like 1 [Source:MGI Symbol;Acc:MGI:103300]
ENSMUSG00000027646	667	35	4.00335	1.29433e-41	2.10307e-39	Src	Rous sarcoma oncogene [Source:MGI Symbol;Acc:MGI:98397]
ENSMUSG00000027200	131	466	-2.07412	1.42261e-16	6.41886e-15	Sema6d	sema domain, transmembrane domain (TM), and cytoplasmic domain, (semaphorin) 6D [Source:MGI Symbol;Acc:MGI:2387661]
ENSMUSG00000089762	39	4	3.00522	5.56613e-06	7.35086e-05	Ier5l	immediate early response 5-like [Source:MGI Symbol;Acc:MGI:1919750]
ENSMUSG00000059005	467	932	-1.24116	2.46429e-08	4.84845e-07	Hnrnpa3	heterogeneous nuclear ribonucleoprotein A3 [Source:MGI Symbol;Acc:MGI:1917171]
ENSMUSG00000044320	29	1	4.4639	9.08175e-07	1.37736e-05	1700001O22Rik	RIKEN cDNA 1700001O22 gene [Source:MGI Symbol;Acc:MGI:1923631]
ENSMUSG00000042369	349	598	-1.02113	7.70495e-06	9.87778e-05	Rbm45	RNA binding motif protein 45 [Source:MGI Symbol;Acc:MGI:2387367]
ENSMUSG00000085385	77	169	-1.37703	1.38802e-06	2.0234e-05	Snhg17	small nucleolar RNA host gene 17 [Source:MGI Symbol;Acc:MGI:1915358]
ENSMUSG00000002733	1155	471	1.04942	2.03489e-06	2.89062e-05	Plekha3	pleckstrin homology domain-containing, family A (phosphoinositide binding specific) member 3 [Source:MGI Symbol;Acc:MGI:1932515]
ENSMUSG00000027203	133	322	-1.51917	2.17565e-09	4.90064e-08	Dut	deoxyuridine triphosphatase [Source:MGI Symbol;Acc:MGI:1346051]
ENSMUSG00000037754	90	7	3.41878	8.47353e-13	2.76917e-11	Ppp1r16b	protein phosphatase 1, regulatory subunit 16B [Source:MGI Symbol;Acc:MGI:2151841]
ENSMUSG00000027654	35	62	-1.06649	0.00464257	0.0286361	Fam83d	family with sequence similarity 83, member D [Source:MGI Symbol;Acc:MGI:1919128]
ENSMUSG00000026779	49	140	-1.75626	1.56806e-08	3.17143e-07	Mastl	microtubule associated serine/threonine kinase-like [Source:MGI Symbol;Acc:MGI:1914371]
ENSMUSG00000074622	5890	24	7.68776	1.18476e-130	3.11506e-127	Mafb	v-maf musculoaponeurotic fibrosarcoma oncogene family, protein B (avian) [Source:MGI Symbol;Acc:MGI:104555]
ENSMUSG00000026986	72	29	1.06448	0.00464257	0.0286361	Hnmt	histamine N-methyltransferase [Source:MGI Symbol;Acc:MGI:2153181]
ENSMUSG00000068742	95	36	1.15291	0.000975317	0.00754026	Cry2	cryptochrome 2 (photolyase-like) [Source:MGI Symbol;Acc:MGI:1270859]
ENSMUSG00000027360	45	4	3.211	3.78178e-07	6.16554e-06	Hdc	histidine decarboxylase [Source:MGI Symbol;Acc:MGI:96062]
ENSMUSG00000027221	37	10	1.63189	0.00242152	0.0165498	Chst1	carbohydrate sulfotransferase 1 [Source:MGI Symbol;Acc:MGI:1924219]
ENSMUSG00000075028	25	48	-1.18124	0.00516186	0.0313835	Prdm11	PR domain containing 11 [Source:MGI Symbol;Acc:MGI:2685553]
ENSMUSG00000083567	12	29	-1.50699	0.00660661	0.0386951	Gm11451	predicted gene 11451 [Source:MGI Symbol;Acc:MGI:3705412]
ENSMUSG00000055632	35	6	2.27815	0.00016937	0.00161828	Hmcn2	hemicentin 2 [Source:MGI Symbol;Acc:MGI:2677838]
ENSMUSG00000076441	1500	103	3.61828	1.06768e-45	1.96685e-43	Ass1	argininosuccinate synthetase 1 [Source:MGI Symbol;Acc:MGI:88090]
ENSMUSG00000017861	44	175	-2.23278	3.81409e-13	1.30084e-11	Mybl2	myeloblastosis oncogene-like 2 [Source:MGI Symbol;Acc:MGI:101785]
ENSMUSG00000074607	12	0	6.48409	0.00126829	0.00945159	Tox2	TOX high mobility group box family member 2 [Source:MGI Symbol;Acc:MGI:3611233]
ENSMUSG00000042272	999	43	4.28994	5.89296e-51	1.25321e-48	Sestd1	SEC14 and spectrin domains 1 [Source:MGI Symbol;Acc:MGI:1916262]
ENSMUSG00000027215	1422	2566	-1.09602	2.25458e-07	3.81104e-06	Cd82	CD82 antigen [Source:MGI Symbol;Acc:MGI:104651]
ENSMUSG00000017697	46	13	1.57023	0.00141482	0.0103909	Ada	adenosine deaminase [Source:MGI Symbol;Acc:MGI:87916]
ENSMUSG00000087006	38	3	3.3696	2.4095e-06	3.38783e-05	Gm13889	predicted gene 13889 [Source:MGI Symbol;Acc:MGI:3652053]
ENSMUSG00000054510	27	0	7.64504	2.27396e-07	3.82592e-06	Gm14461	predicted gene 14461 [Source:MGI Symbol;Acc:MGI:3651589]
ENSMUSG00000018322	624	1286	-1.28758	4.02998e-09	8.80324e-08	Tomm34	translocase of outer mitochondrial membrane 34 [Source:MGI Symbol;Acc:MGI:1914395]
ENSMUSG00000040154	28	1	4.41352	1.5797e-06	2.27417e-05	Wfdc5	WAP four-disulfide core domain 5 [Source:MGI Symbol;Acc:MGI:2384800]
ENSMUSG00000001999	2112	3696	-1.0518	5.46107e-07	8.61676e-06	Blvra	biliverdin reductase A [Source:MGI Symbol;Acc:MGI:88170]
ENSMUSG00000017002	1705	3201	-1.15318	4.63239e-08	8.68858e-07	Slpi	secretory leukocyte peptidase inhibitor [Source:MGI Symbol;Acc:MGI:109297]
ENSMUSG00000034906	137	470	-2.02191	4.92768e-16	2.12081e-14	Ncaph	non-SMC condensin I complex, subunit H [Source:MGI Symbol;Acc:MGI:2444777]
ENSMUSG00000074825	229	411	-1.08783	4.77275e-06	6.39359e-05	Itpripl1	inositol 1,4,5-triphosphate receptor interacting protein-like 1 [Source:MGI Symbol;Acc:MGI:1920588]
ENSMUSG00000017007	15	0	6.8028	0.000187	0.00176515	Rbpjl	recombination signal binding protein for immunoglobulin kappa J region-like [Source:MGI Symbol;Acc:MGI:1196616]
ENSMUSG00000017009	4166	61	5.84656	7.15047e-97	7.13124e-94	Sdc4	syndecan 4 [Source:MGI Symbol;Acc:MGI:1349164]
ENSMUSG00000075014	13	32	-1.53424	0.00440277	0.0276534	Gm10800	predicted gene 10800 [Source:MGI Symbol;Acc:MGI:3641657]
ENSMUSG00000027368	523	7	5.9558	1.26055e-52	2.96404e-50	Dusp2	dual specificity phosphatase 2 [Source:MGI Symbol;Acc:MGI:101911]
ENSMUSG00000027164	1294	467	1.22564	2.95432e-08	5.74226e-07	Traf6	TNF receptor-associated factor 6 [Source:MGI Symbol;Acc:MGI:108072]
ENSMUSG00000070529	38	221	-2.78008	4.29005e-19	2.3455e-17	Wfdc10	WAP four-disulfide core domain 10 [Source:MGI Symbol;Acc:MGI:3616889]
ENSMUSG00000032841	398	1088	-1.69499	5.00818e-14	1.84283e-12	Prr5l	proline rich 5 like [Source:MGI Symbol;Acc:MGI:1919696]
ENSMUSG00000001403	186	403	-1.35933	2.32826e-08	4.59332e-07	Ube2c	ubiquitin-conjugating enzyme E2C [Source:MGI Symbol;Acc:MGI:1915862]
ENSMUSG00000045822	43	74	-1.02537	0.00326668	0.0214238	Zswim3	zinc finger SWIM-type containing 3 [Source:MGI Symbol;Acc:MGI:1914788]
ENSMUSG00000027188	31	4	2.6753	0.000128569	0.00126136	Pamr1	peptidase domain containing associated with muscle regeneration 1 [Source:MGI Symbol;Acc:MGI:2445082]
ENSMUSG00000034800	33	82	-1.55375	1.80646e-05	0.000213774	Zfp661	zinc finger protein 661 [Source:MGI Symbol;Acc:MGI:1919430]
ENSMUSG00000026975	66	115	-1.04407	0.000661048	0.00540385	Dph7	diphthamine biosynethesis 7 [Source:MGI Symbol;Acc:MGI:1914478]
ENSMUSG00000005089	35	0	8.01779	2.27269e-09	5.11126e-08	Slc1a2	solute carrier family 1 (glial high affinity glutamate transporter), member 2 [Source:MGI Symbol;Acc:MGI:101931]
ENSMUSG00000027379	104	224	-1.35027	4.73536e-07	7.5792e-06	Bub1	BUB1, mitotic checkpoint serine/threonine kinase [Source:MGI Symbol;Acc:MGI:1100510]
ENSMUSG00000027380	18	0	7.06368	2.86152e-05	0.000324934	Acoxl	acyl-Coenzyme A oxidase-like [Source:MGI Symbol;Acc:MGI:1921371]
ENSMUSG00000017737	62	24	1.12103	0.00718681	0.0415631	Mmp9	matrix metallopeptidase 9 [Source:MGI Symbol;Acc:MGI:97011]
ENSMUSG00000085335	10	0	6.22428	0.00464266	0.0286361	Gm13684	predicted gene 13684 [Source:MGI Symbol;Acc:MGI:3649340]
ENSMUSG00000027387	38	69	-1.10235	0.00214466	0.0149249	Zc3h8	zinc finger CCCH type containing 8 [Source:MGI Symbol;Acc:MGI:1930128]
ENSMUSG00000017652	213	17	3.39399	4.71225e-21	2.95635e-19	Cd40	CD40 antigen [Source:MGI Symbol;Acc:MGI:88336]
ENSMUSG00000027395	280	534	-1.17552	4.12404e-07	6.65599e-06	Polr1b	polymerase (RNA) I polypeptide B [Source:MGI Symbol;Acc:MGI:108014]
ENSMUSG00000005087	17676	30542	-1.03349	5.84012e-07	9.15987e-06	Cd44	CD44 antigen [Source:MGI Symbol;Acc:MGI:88338]
ENSMUSG00000059588	233	684	-1.79756	1.8809e-14	7.08327e-13	Calcrl	calcitonin receptor-like [Source:MGI Symbol;Acc:MGI:1926944]
ENSMUSG00000085498	232	5	5.25975	2.28592e-31	2.35279e-29	Gm14023	predicted gene 14023 [Source:MGI Symbol;Acc:MGI:3650639]
ENSMUSG00000027399	13141	378	4.87463	9.25785e-87	7.0462e-84	Il1a	interleukin 1 alpha [Source:MGI Symbol;Acc:MGI:96542]
ENSMUSG00000027398	7182	239	4.66414	1.38024e-78	7.39249e-76	Il1b	interleukin 1 beta [Source:MGI Symbol;Acc:MGI:96543]
ENSMUSG00000074805	29	1	4.4639	9.08175e-07	1.37736e-05	Il1bos	interleukin 1 beta, opposite strand [Source:MGI Symbol;Acc:MGI:3650458]
ENSMUSG00000017664	1075	2584	-1.50965	1.79471e-12	5.66047e-11	Slc35c2	solute carrier family 35, member C2 [Source:MGI Symbol;Acc:MGI:2385166]
ENSMUSG00000012350	55	11	2.06605	2.88502e-05	0.00032709	Ehf	ets homologous factor [Source:MGI Symbol;Acc:MGI:1270840]
ENSMUSG00000027187	1945	3314	-1.01325	1.42902e-06	2.07936e-05	Cat	catalase [Source:MGI Symbol;Acc:MGI:88271]
ENSMUSG00000032724	333	23	3.60475	6.92676e-28	6.03421e-26	Abtb2	ankyrin repeat and BTB (POZ) domain containing 2 [Source:MGI Symbol;Acc:MGI:2139365]
ENSMUSG00000027401	2	15	-3.06773	0.00200946	0.0140891	Tgm3	transglutaminase 3, E polypeptide [Source:MGI Symbol;Acc:MGI:98732]
ENSMUSG00000059555	1382	2336	-1.00171	2.22798e-06	3.14945e-05	Tor4a	torsin family 4, member A [Source:MGI Symbol;Acc:MGI:2442720]
ENSMUSG00000032698	297	731	-1.54347	1.8296e-11	5.30748e-10	Lmo2	LIM domain only 2 [Source:MGI Symbol;Acc:MGI:102811]
ENSMUSG00000048707	228	413	-1.10115	3.66731e-06	5.02206e-05	Tprn	taperin [Source:MGI Symbol;Acc:MGI:2139535]
ENSMUSG00000027670	1556	8	7.33877	1.14633e-89	9.90594e-87	Ocstamp	osteoclast stimulatory transmembrane protein [Source:MGI Symbol;Acc:MGI:1921864]
ENSMUSG00000026819	2954	297	3.06915	1.81433e-39	2.65021e-37	Slc25a25	solute carrier family 25 (mitochondrial carrier, phosphate carrier), member 25 [Source:MGI Symbol;Acc:MGI:1915913]
ENSMUSG00000039157	177	377	-1.33464	4.46464e-08	8.39572e-07	Fam102a	family with sequence similarity 102, member A [Source:MGI Symbol;Acc:MGI:2138935]
ENSMUSG00000079442	1908	396	2.02368	2.08655e-19	1.16052e-17	St6galnac4	ST6 (alpha-N-acetyl-neuraminyl-2,3-beta-galactosyl-1,3)-N-acetylgalactosaminide alpha-2,6-sialyltransferase 4 [Source:MGI Symbol;Acc:MGI:1341894]
ENSMUSG00000027173	20	1	3.93087	8.08043e-05	0.000830794	Depdc7	DEP domain containing 7 [Source:MGI Symbol;Acc:MGI:2139258]
ENSMUSG00000026811	882	370	1.00853	7.01728e-06	9.06448e-05	St6galnac6	ST6 (alpha-N-acetyl-neuraminyl-2,3-beta-galactosyl-1,3)-N-acetylgalactosaminide alpha-2,6-sialyltransferase 6 [Source:MGI Symbol;Acc:MGI:1355316]
ENSMUSG00000037703	66	188	-1.75261	1.48816e-09	3.42407e-08	Lzts3	leucine zipper, putative tumor suppressor family member 3 [Source:MGI Symbol;Acc:MGI:2656976]
ENSMUSG00000026817	79	16	2.05148	9.23913e-07	1.39756e-05	Ak1	adenylate kinase 1 [Source:MGI Symbol;Acc:MGI:87977]
ENSMUSG00000026814	295	46	2.43359	1.78401e-16	7.98719e-15	Eng	endoglin [Source:MGI Symbol;Acc:MGI:95392]
ENSMUSG00000059013	198	891	-2.41362	4.87056e-24	3.53936e-22	Sh2d3c	SH2 domain containing 3C [Source:MGI Symbol;Acc:MGI:1351631]
ENSMUSG00000005973	92	18	2.10212	1.06951e-07	1.88957e-06	Rcn1	reticulocalbin 1 [Source:MGI Symbol;Acc:MGI:104559]
ENSMUSG00000026955	31	90	-1.77769	6.84811e-07	1.06256e-05	Sapcd2	suppressor APC domain containing 2 [Source:MGI Symbol;Acc:MGI:1919330]
ENSMUSG00000036587	108	417	-2.1921	1.78649e-17	8.68382e-16	Fut7	fucosyltransferase 7 [Source:MGI Symbol;Acc:MGI:107692]
ENSMUSG00000087496	15	1	3.51906	0.00141036	0.0103687	Gm13523	predicted gene 13523 [Source:MGI Symbol;Acc:MGI:3651426]
ENSMUSG00000027327	336	613	-1.11161	1.18975e-06	1.76371e-05	1700037H04Rik	RIKEN cDNA 1700037H04 gene [Source:MGI Symbol;Acc:MGI:1914576]
ENSMUSG00000027329	99	403	-2.26821	2.70606e-18	1.38521e-16	Spef1	sperm flagellar 1 [Source:MGI Symbol;Acc:MGI:3513546]
ENSMUSG00000027330	353	1392	-2.22348	1.73722e-22	1.15238e-20	Cdc25b	cell division cycle 25B [Source:MGI Symbol;Acc:MGI:99701]
ENSMUSG00000038860	4	18	-2.37548	0.00148807	0.0108709	Garnl3	GTPase activating RANGAP domain-like 3 [Source:MGI Symbol;Acc:MGI:2139309]
ENSMUSG00000027115	33	77	-1.46312	5.94916e-05	0.000631187	Kif18a	kinesin family member 18A [Source:MGI Symbol;Acc:MGI:2446977]
ENSMUSG00000074577	19	0	7.14111	1.54285e-05	0.000186242	Ripor3	RIPOR family member 3 [Source:MGI Symbol;Acc:MGI:1916803]
ENSMUSG00000004105	42	8	2.13198	9.19403e-05	0.000930405	Angptl2	angiopoietin-like 2 [Source:MGI Symbol;Acc:MGI:1347002]
ENSMUSG00000026939	210	381	-1.1034	4.80334e-06	6.43158e-05	Tmem141	transmembrane protein 141 [Source:MGI Symbol;Acc:MGI:1098773]
ENSMUSG00000027544	95	22	1.8605	1.23308e-06	1.8214e-05	Nfatc2	nuclear factor of activated T cells, cytoplasmic, calcineurin dependent 2 [Source:MGI Symbol;Acc:MGI:102463]
ENSMUSG00000076437	221	545	-1.54612	7.3468e-11	1.98398e-09	Selenoh	selenoprotein H [Source:MGI Symbol;Acc:MGI:1919907]
ENSMUSG00000026938	27	3	2.87865	0.000264517	0.00241184	Fcna	ficolin A [Source:MGI Symbol;Acc:MGI:1340905]
ENSMUSG00000037482	10	0	6.22428	0.00464266	0.0286361	Erv3	endogenous retroviral sequence 3 [Source:MGI Symbol;Acc:MGI:1919245]
ENSMUSG00000079037	605	42	3.60038	1.55155e-35	1.92592e-33	Prnp	prion protein [Source:MGI Symbol;Acc:MGI:97769]
ENSMUSG00000027339	724	253	1.27197	3.99909e-08	7.57444e-07	Rassf2	Ras association (RalGDS/AF-6) domain family member 2 [Source:MGI Symbol;Acc:MGI:2442060]
ENSMUSG00000027134	39	156	-2.24055	2.51559e-12	7.82321e-11	Lpcat4	lysophosphatidylcholine acyltransferase 4 [Source:MGI Symbol;Acc:MGI:2138993]
ENSMUSG00000027074	146	275	-1.15722	5.01369e-06	6.68604e-05	Slc43a3	solute carrier family 43, member 3 [Source:MGI Symbol;Acc:MGI:1931054]
ENSMUSG00000027073	13	1	3.3146	0.00444385	0.0278132	Prg2	proteoglycan 2, bone marrow [Source:MGI Symbol;Acc:MGI:103294]
ENSMUSG00000026864	58038	15917	1.62193	1.05209e-14	4.08438e-13	Hspa5	heat shock protein 5 [Source:MGI Symbol;Acc:MGI:95835]
ENSMUSG00000027067	1573	2864	-1.10894	1.52744e-07	2.63898e-06	Ssrp1	structure specific recognition protein 1 [Source:MGI Symbol;Acc:MGI:107912]
ENSMUSG00000027496	128	234	-1.11404	1.90548e-05	0.000224482	Aurka	aurora kinase A [Source:MGI Symbol;Acc:MGI:894678]
ENSMUSG00000027346	2939	5860	-1.24003	3.30473e-09	7.31289e-08	Gpcpd1	glycerophosphocholine phosphodiesterase 1 [Source:MGI Symbol;Acc:MGI:104898]
ENSMUSG00000074570	50	5	3.04869	1.55474e-07	2.68294e-06	Cass4	Cas scaffolding protein family member 4 [Source:MGI Symbol;Acc:MGI:2444482]
ENSMUSG00000026873	42	89	-1.32512	9.61562e-05	0.000969676	Phf19	PHD finger protein 19 [Source:MGI Symbol;Acc:MGI:1921266]
ENSMUSG00000027505	25	1	4.25085	8.426e-06	0.00010712	Fam209	family with sequence similarity 209 [Source:MGI Symbol;Acc:MGI:1923676]
ENSMUSG00000026875	284	15	3.98808	1.34422e-28	1.20738e-26	Traf1	TNF receptor-associated factor 1 [Source:MGI Symbol;Acc:MGI:101836]
ENSMUSG00000027353	37	78	-1.31728	0.000173128	0.00165309	Mcm8	minichromosome maintenance 8 homologous recombination repair factor [Source:MGI Symbol;Acc:MGI:1913884]
ENSMUSG00000027510	174	22	2.73265	6.42791e-15	2.5432e-13	Rbm38	RNA binding motif protein 38 [Source:MGI Symbol;Acc:MGI:1889294]
ENSMUSG00000027514	761	278	1.20798	1.42371e-07	2.47456e-06	Zbp1	Z-DNA binding protein 1 [Source:MGI Symbol;Acc:MGI:1927449]
ENSMUSG00000036327	277	544	-1.21781	1.52207e-07	2.63128e-06	Qsox2	quiescin Q6 sulfhydryl oxidase 2 [Source:MGI Symbol;Acc:MGI:2387194]
ENSMUSG00000026930	54	94	-1.04234	0.00118487	0.00893348	Gpsm1	G-protein signalling modulator 1 (AGS3-like, C. elegans) [Source:MGI Symbol;Acc:MGI:1915089]
ENSMUSG00000035778	2540	4374	-1.02858	8.93228e-07	1.36255e-05	Ggta1	glycoprotein galactosyltransferase alpha 1, 3 [Source:MGI Symbol;Acc:MGI:95704]
ENSMUSG00000040321	110	332	-1.8369	1.58824e-12	5.05893e-11	Zfp770	zinc finger protein 770 [Source:MGI Symbol;Acc:MGI:2445100]
ENSMUSG00000051379	858	24	4.90874	1.07293e-55	2.74612e-53	Flrt3	fibronectin leucine rich transmembrane protein 3 [Source:MGI Symbol;Acc:MGI:1918686]
ENSMUSG00000074758	19	0	7.14111	1.54285e-05	0.000186242	Gm5535	predicted gene 5535 [Source:MGI Symbol;Acc:MGI:3645019]
ENSMUSG00000099470	18	0	7.06368	2.86152e-05	0.000324934	Gm29340	predicted gene 29340 [Source:MGI Symbol;Acc:MGI:5580046]
ENSMUSG00000027351	782	225	1.55226	2.89075e-11	8.18868e-10	Spred1	sprouty protein with EVH-1 domain 1, related sequence [Source:MGI Symbol;Acc:MGI:2150016]
ENSMUSG00000027347	280	23	3.35476	1.02716e-23	7.33515e-22	Rasgrp1	RAS guanyl releasing protein 1 [Source:MGI Symbol;Acc:MGI:1314635]
ENSMUSG00000027428	100	210	-1.31372	1.24008e-06	1.8308e-05	Rbbp9	retinoblastoma binding protein 9, serine hydrolase [Source:MGI Symbol;Acc:MGI:1347074]
ENSMUSG00000040152	3277	379	2.86723	7.89328e-36	9.92562e-34	Thbs1	thrombospondin 1 [Source:MGI Symbol;Acc:MGI:98737]
ENSMUSG00000027430	65	119	-1.11533	0.000232343	0.00214554	Dtd1	D-tyrosyl-tRNA deacylase 1 [Source:MGI Symbol;Acc:MGI:1913294]
ENSMUSG00000047250	1426	359	1.7451	9.59326e-15	3.74941e-13	Ptgs1	prostaglandin-endoperoxide synthase 1 [Source:MGI Symbol;Acc:MGI:97797]
ENSMUSG00000050714	17	38	-1.39784	0.00259342	0.0175373	Zbtb26	zinc finger and BTB domain containing 26 [Source:MGI Symbol;Acc:MGI:2444402]
ENSMUSG00000040093	647	1688	-1.62777	1.12689e-13	3.99409e-12	Bmf	BCL2 modifying factor [Source:MGI Symbol;Acc:MGI:2176433]
ENSMUSG00000074749	163	287	-1.06005	2.4014e-05	0.000276707	Kiz	kizuna centrosomal protein [Source:MGI Symbol;Acc:MGI:2684960]
ENSMUSG00000027435	5731	1891	1.35509	1.32095e-10	3.45118e-09	Cd93	CD93 antigen [Source:MGI Symbol;Acc:MGI:106664]
ENSMUSG00000027331	162	372	-1.44304	5.73235e-09	1.2331e-07	Knstrn	kinetochore-localized astrin/SPAG5 binding [Source:MGI Symbol;Acc:MGI:1289298]
ENSMUSG00000068129	53	3	3.84814	3.6972e-09	8.12542e-08	Cst7	cystatin F (leukocystatin) [Source:MGI Symbol;Acc:MGI:1298217]
ENSMUSG00000027452	503	1055	-1.31288	3.07845e-09	6.84357e-08	Acss1	acyl-CoA synthetase short-chain family member 1 [Source:MGI Symbol;Acc:MGI:1915988]
ENSMUSG00000000247	72	9	2.73999	1.71346e-08	3.43906e-07	Lhx2	LIM homeobox protein 2 [Source:MGI Symbol;Acc:MGI:96785]
ENSMUSG00000027326	65	151	-1.45862	8.66042e-07	1.32247e-05	Knl1	kinetochore scaffold 1 [Source:MGI Symbol;Acc:MGI:1923714]
ENSMUSG00000027323	79	263	-1.97779	4.87644e-13	1.64187e-11	Rad51	RAD51 recombinase [Source:MGI Symbol;Acc:MGI:97890]
ENSMUSG00000032046	8001	13925	-1.04391	4.81574e-07	7.69507e-06	Abhd12	abhydrolase domain containing 12 [Source:MGI Symbol;Acc:MGI:1923442]
ENSMUSG00000034226	82	31	1.15593	0.0014179	0.0104109	Rhov	ras homolog family member V [Source:MGI Symbol;Acc:MGI:2444227]
ENSMUSG00000014077	5195	9642	-1.13668	4.78845e-08	8.95806e-07	Chp1	calcineurin-like EF hand protein 1 [Source:MGI Symbol;Acc:MGI:1927185]
ENSMUSG00000072980	20	89	-2.39041	8.15079e-10	1.92596e-08	Oip5	Opa interacting protein 5 [Source:MGI Symbol;Acc:MGI:1917895]
ENSMUSG00000027306	137	470	-2.02191	4.92768e-16	2.12081e-14	Nusap1	nucleolar and spindle associated protein 1 [Source:MGI Symbol;Acc:MGI:2675669]
ENSMUSG00000027305	136	250	-1.12204	1.29218e-05	0.000158358	Ndufaf1	NADH:ubiquinone oxidoreductase complex assembly factor 1 [Source:MGI Symbol;Acc:MGI:1916952]
ENSMUSG00000082029	127	50	1.09857	0.000524337	0.00440583	H3f3c	H3 histone, family 3C [Source:MGI Symbol;Acc:MGI:3650546]
ENSMUSG00000035236	46	94	-1.27303	0.000154621	0.00148866	Scai	suppressor of cancer cell invasion [Source:MGI Symbol;Acc:MGI:2443716]
ENSMUSG00000049744	415	145	1.2719	2.77911e-07	4.61409e-06	Arhgap15	Rho GTPase activating protein 15 [Source:MGI Symbol;Acc:MGI:1923367]
ENSMUSG00000026872	9117	2355	1.70829	7.77784e-16	3.29357e-14	Zeb2	zinc finger E-box binding homeobox 2 [Source:MGI Symbol;Acc:MGI:1344407]
ENSMUSG00000026764	33	10	1.46747	0.00660661	0.0386951	Kif5c	kinesin family member 5C [Source:MGI Symbol;Acc:MGI:1098269]
ENSMUSG00000026765	7	35	-2.54346	1.14745e-05	0.000141905	Lypd6b	LY6/PLAUR domain containing 6B [Source:MGI Symbol;Acc:MGI:1919147]
ENSMUSG00000017144	2012	808	1.0716	6.22534e-07	9.72714e-06	Rnd3	Rho family GTPase 3 [Source:MGI Symbol;Acc:MGI:1921444]
ENSMUSG00000036249	436	770	-1.06479	1.87304e-06	2.67384e-05	Rbm43	RNA binding motif protein 43 [Source:MGI Symbol;Acc:MGI:1918934]
ENSMUSG00000053475	24	0	7.47601	1.3552e-06	1.98055e-05	Tnfaip6	tumor necrosis factor alpha induced protein 6 [Source:MGI Symbol;Acc:MGI:1195266]
ENSMUSG00000017412	12	1	3.20036	0.00788025	0.044803	Cacnb4	calcium channel, voltage-dependent, beta 4 subunit [Source:MGI Symbol;Acc:MGI:103301]
ENSMUSG00000036053	1339	19	5.886	1.17026e-74	5.73664e-72	Fmnl2	formin-like 2 [Source:MGI Symbol;Acc:MGI:1918659]
ENSMUSG00000026826	71	12	2.30935	3.9303e-07	6.37533e-06	Nr4a2	nuclear receptor subfamily 4, group A, member 2 [Source:MGI Symbol;Acc:MGI:1352456]
ENSMUSG00000086862	123	229	-1.14032	1.33078e-05	0.00016295	Gm13546	predicted gene 13546 [Source:MGI Symbol;Acc:MGI:3649666]
ENSMUSG00000026834	34	10	1.51036	0.00474403	0.0291372	Acvr1c	activin A receptor, type IC [Source:MGI Symbol;Acc:MGI:2661081]
ENSMUSG00000081157	17	39	-1.4352	0.00191784	0.0135386	Gm13552	predicted gene 13552 [Source:MGI Symbol;Acc:MGI:3650819]
ENSMUSG00000060703	2239	4289	-1.18223	1.84468e-08	3.68962e-07	Cd302	CD302 antigen [Source:MGI Symbol;Acc:MGI:1913455]
ENSMUSG00000086196	869	58	3.65812	9.82455e-41	1.52766e-38	Gm13571	predicted gene 13571 [Source:MGI Symbol;Acc:MGI:3652223]
ENSMUSG00000035000	52	5	3.10513	1.01354e-07	1.79839e-06	Dpp4	dipeptidylpeptidase 4 [Source:MGI Symbol;Acc:MGI:94919]
ENSMUSG00000027199	5021	123	5.10545	1.69669e-85	1.16837e-82	Gatm	glycine amidinotransferase (L-arginine:glycine amidinotransferase) [Source:MGI Symbol;Acc:MGI:1914342]
ENSMUSG00000033213	5407	42	6.75991	3.32301e-116	6.00675e-113	AA467197	expressed sequence AA467197 [Source:MGI Symbol;Acc:MGI:3034182]
ENSMUSG00000005802	1410	23	5.6864	4.67462e-74	2.18063e-71	Slc30a4	solute carrier family 30 (zinc transporter), member 4 [Source:MGI Symbol;Acc:MGI:1345282]
ENSMUSG00000002104	20	2	3.00691	0.00041343	0.00357145	Rapsn	receptor-associated protein of the synapse [Source:MGI Symbol;Acc:MGI:99422]
ENSMUSG00000048911	195	57	1.52805	2.1547e-07	3.65502e-06	Rnf24	ring finger protein 24 [Source:MGI Symbol;Acc:MGI:1261771]
ENSMUSG00000041380	167	480	-1.76686	4.74584e-13	1.60349e-11	Htr2c	5-hydroxytryptamine (serotonin) receptor 2C [Source:MGI Symbol;Acc:MGI:96281]
ENSMUSG00000031289	13	0	6.59833	0.000667207	0.00542659	Il13ra2	interleukin 13 receptor, alpha 2 [Source:MGI Symbol;Acc:MGI:1277954]
ENSMUSG00000073016	198	73	1.19376	2.3165e-05	0.000267777	Uprt	uracil phosphoribosyltransferase [Source:MGI Symbol;Acc:MGI:2685620]
ENSMUSG00000067771	6	21	-2.02746	0.00281319	0.0188254	Pwwp4a	PWWP domain containing 4A [Source:MGI Symbol;Acc:MGI:3710618]
ENSMUSG00000071745	11	87	-3.21223	1.27161e-13	4.49055e-12	Pwwp4b	PWWP domain containing 4B [Source:MGI Symbol;Acc:MGI:99870]
ENSMUSG00000041353	136	46	1.31726	3.30009e-05	0.000370517	Tmem29	transmembrane protein 29 [Source:MGI Symbol;Acc:MGI:1923420]
ENSMUSG00000062070	8029	3131	1.11407	9.50954e-08	1.69565e-06	Pgk1	phosphoglycerate kinase 1 [Source:MGI Symbol;Acc:MGI:97555]
ENSMUSG00000047242	87	149	-1.01958	0.000337727	0.00300501	Taf9b	TATA-box binding protein associated factor 9B [Source:MGI Symbol;Acc:MGI:3039562]
ENSMUSG00000052821	219	78	1.24367	8.53386e-06	0.000108348	Cysltr1	cysteinyl leukotriene receptor 1 [Source:MGI Symbol;Acc:MGI:1926218]
ENSMUSG00000073010	9	0	6.07442	0.00894141	0.0495884	Gm5127	predicted gene 5127 [Source:MGI Symbol;Acc:MGI:3648285]
ENSMUSG00000049929	7	22	-1.87638	0.00285251	0.0190312	Lpar4	lysophosphatidic acid receptor 4 [Source:MGI Symbol;Acc:MGI:1925384]
ENSMUSG00000050921	118	17	2.54266	3.01611e-11	8.53541e-10	P2ry10	purinergic receptor P2Y, G-protein coupled 10 [Source:MGI Symbol;Acc:MGI:1926076]
ENSMUSG00000031383	47	189	-2.24887	1.21607e-13	4.29966e-12	Dusp9	dual specificity phosphatase 9 [Source:MGI Symbol;Acc:MGI:2387107]
ENSMUSG00000025268	56	16	1.55607	0.000505667	0.00427005	Maged2	MAGE family member D2 [Source:MGI Symbol;Acc:MGI:1933391]
ENSMUSG00000048621	908	46	4.05512	1.31645e-46	2.50489e-44	Gm6377	predicted gene 6377 [Source:MGI Symbol;Acc:MGI:3647255]
ENSMUSG00000019558	1766	81	4.2	5.5686e-57	1.49125e-54	Slc6a8	solute carrier family 6 (neurotransmitter transporter, creatine), member 8 [Source:MGI Symbol;Acc:MGI:2147834]
ENSMUSG00000031391	274	832	-1.84639	1.53015e-15	6.35846e-14	L1cam	L1 cell adhesion molecule [Source:MGI Symbol;Acc:MGI:96721]
ENSMUSG00000031101	1994	4163	-1.3064	5.85689e-10	1.41376e-08	Sash3	SAM and SH3 domain containing 3 [Source:MGI Symbol;Acc:MGI:1921381]
ENSMUSG00000041658	6	23	-2.15802	0.000758987	0.00606393	Rragb	Ras-related GTP binding B [Source:MGI Symbol;Acc:MGI:3038613]
ENSMUSG00000041649	62	116	-1.14655	0.00018864	0.00177946	Klf8	Kruppel-like factor 8 [Source:MGI Symbol;Acc:MGI:2442430]
ENSMUSG00000041633	562	1978	-2.05963	1.69904e-20	1.02374e-18	Kctd12b	potassium channel tetramerisation domain containing 12b [Source:MGI Symbol;Acc:MGI:2444667]
ENSMUSG00000086316	87	158	-1.10413	9.05344e-05	0.000916819	Nbdy	negative regulator of P-body association [Source:MGI Symbol;Acc:MGI:1917373]
ENSMUSG00000031262	40	142	-2.0686	1.32477e-10	3.45803e-09	Cenpi	centromere protein I [Source:MGI Symbol;Acc:MGI:2147897]
ENSMUSG00000031266	3739	1342	1.2337	5.68155e-09	1.22354e-07	Gla	galactosidase, alpha [Source:MGI Symbol;Acc:MGI:1347344]
ENSMUSG00000004317	1591	494	1.44264	5.70764e-11	1.56768e-09	Clcn5	chloride channel, voltage-sensitive 5 [Source:MGI Symbol;Acc:MGI:99486]
ENSMUSG00000087252	2	13	-2.86296	0.00572059	0.0342407	Gm14379	predicted gene 14379 [Source:MGI Symbol;Acc:MGI:3649346]
ENSMUSG00000050394	27	1	4.36131	2.75402e-06	3.83125e-05	Armcx6	armadillo repeat containing, X-linked 6 [Source:MGI Symbol;Acc:MGI:2147993]
ENSMUSG00000052676	43	74	-1.02537	0.00326668	0.0214238	Zmat1	zinc finger, matrin type 1 [Source:MGI Symbol;Acc:MGI:2442284]
ENSMUSG00000039521	27	3	2.87865	0.000264517	0.00241184	Foxp3	forkhead box P3 [Source:MGI Symbol;Acc:MGI:1891436]
ENSMUSG00000072964	78	138	-1.06631	0.000266248	0.00242551	Bhlhb9	basic helix-loop-helix domain containing, class B9 [Source:MGI Symbol;Acc:MGI:1917487]
ENSMUSG00000031112	28	6	1.95761	0.00282728	0.0189109	Stk26	serine/threonine kinase 26 [Source:MGI Symbol;Acc:MGI:1917665]
ENSMUSG00000036109	55	94	-1.01593	0.00156415	0.011375	Mbnl3	muscleblind like splicing factor 3 [Source:MGI Symbol;Acc:MGI:2444912]
ENSMUSG00000031328	30575	53866	-1.06152	2.84376e-07	4.71196e-06	Flna	filamin, alpha [Source:MGI Symbol;Acc:MGI:95556]
ENSMUSG00000031303	55	18	1.36135	0.00182998	0.0130378	Map3k15	mitogen-activated protein kinase kinase kinase 15 [Source:MGI Symbol;Acc:MGI:2448588]
ENSMUSG00000050071	247	2	6.62439	4.90746e-37	6.54072e-35	Bex1	brain expressed X-linked 1 [Source:MGI Symbol;Acc:MGI:1328321]
ENSMUSG00000031142	54	100	-1.1315	0.00042044	0.00362551	Cacna1f	calcium channel, voltage-dependent, alpha 1F subunit [Source:MGI Symbol;Acc:MGI:1859639]
ENSMUSG00000025630	1458	3496	-1.50612	1.44249e-12	4.60484e-11	Hprt	hypoxanthine guanine phosphoribosyl transferase [Source:MGI Symbol;Acc:MGI:96217]
ENSMUSG00000031144	33	150	-2.42411	1.35249e-13	4.75872e-12	Syp	synaptophysin [Source:MGI Symbol;Acc:MGI:98467]
ENSMUSG00000042515	15	56	-2.13493	1.31272e-06	1.93018e-05	Pwwp3b	PWWP domain containing 3B [Source:MGI Symbol;Acc:MGI:2445062]
ENSMUSG00000042498	75	188	-1.56854	3.29756e-08	6.34123e-07	Radx	RPA1 related single stranded DNA binding protein, X-linked [Source:MGI Symbol;Acc:MGI:2147848]
ENSMUSG00000031438	991	290	1.52796	2.19118e-11	6.29953e-10	Rnf128	ring finger protein 128 [Source:MGI Symbol;Acc:MGI:1914139]
ENSMUSG00000067878	59	305	-2.61175	3.10456e-20	1.8362e-18	Map7d3	MAP7 domain containing 3 [Source:MGI Symbol;Acc:MGI:2445051]
ENSMUSG00000079534	11	46	-2.29454	5.01418e-06	6.68604e-05	Pwwp4c	PWWP domain containing 4C [Source:MGI Symbol;Acc:MGI:3645126]
ENSMUSG00000079531	1	10	-3.39943	0.00788025	0.044803	Pwwp4d	PWWP domain containing 4D [Source:MGI Symbol;Acc:MGI:3645575]
ENSMUSG00000032750	90	219	-1.52601	2.49334e-08	4.89895e-07	Gab3	growth factor receptor bound protein 2-associated protein 3 [Source:MGI Symbol;Acc:MGI:2387324]
ENSMUSG00000031432	2215	464	2.01035	1.83018e-19	1.01989e-17	Prps1	phosphoribosyl pyrophosphate synthetase 1 [Source:MGI Symbol;Acc:MGI:97775]
ENSMUSG00000031431	836	3341	-2.24302	2.06475e-24	1.51742e-22	Tsc22d3	TSC22 domain family, member 3 [Source:MGI Symbol;Acc:MGI:1196284]
ENSMUSG00000031292	76	144	-1.16507	5.84271e-05	0.000621261	Cdkl5	cyclin-dependent kinase-like 5 [Source:MGI Symbol;Acc:MGI:1278336]
ENSMUSG00000042271	371	872	-1.47707	6.15117e-11	1.68151e-09	Nxt2	nuclear transport factor 2-like export factor 2 [Source:MGI Symbol;Acc:MGI:2147914]
ENSMUSG00000050900	43	11	1.71195	0.000602715	0.00495924	Gm7327	predicted gene 7327 [Source:MGI Symbol;Acc:MGI:3646274]
ENSMUSG00000047996	9	0	6.07442	0.00894141	0.0495884	Prrg1	proline rich Gla (G-carboxyglutamic acid) 1 [Source:MGI Symbol;Acc:MGI:1917364]
ENSMUSG00000031367	617	1372	-1.39724	1.77742e-10	4.55327e-09	Ap1s2	adaptor-related protein complex 1, sigma 2 subunit [Source:MGI Symbol;Acc:MGI:1889383]
ENSMUSG00000045103	113	253	-1.40623	8.98975e-08	1.60693e-06	Dmd	dystrophin, muscular dystrophy [Source:MGI Symbol;Acc:MGI:94909]
ENSMUSG00000031377	59	572	-3.5187	3.98324e-37	5.33348e-35	Bmx	BMX non-receptor tyrosine kinase [Source:MGI Symbol;Acc:MGI:1101778]
ENSMUSG00000031379	65	149	-1.4394	1.2129e-06	1.79527e-05	Pir	pirin [Source:MGI Symbol;Acc:MGI:1916906]
ENSMUSG00000031382	28	1	4.41352	1.5797e-06	2.27417e-05	Asb11	ankyrin repeat and SOCS box-containing 11 [Source:MGI Symbol;Acc:MGI:1916104]
ENSMUSG00000081673	5	58	-3.7448	1.1276e-11	3.32442e-10	Gm14794	predicted gene 14794 [Source:MGI Symbol;Acc:MGI:3645637]
ENSMUSG00000084289	17	44	-1.60875	0.000410333	0.00355319	Fth1-ps	ferritin heavy polypeptide 1, pseudogene [Source:MGI Symbol;Acc:MGI:3647597]
ENSMUSG00000006678	210	361	-1.02563	2.12642e-05	0.000248687	Pola1	polymerase (DNA directed), alpha 1 [Source:MGI Symbol;Acc:MGI:99660]
ENSMUSG00000035232	404	691	-1.01858	6.02823e-06	7.91773e-05	Pdk3	pyruvate dehydrogenase kinase, isoenzyme 3 [Source:MGI Symbol;Acc:MGI:2384308]
ENSMUSG00000052364	14	1	3.42045	0.00250381	0.0170069	B630019K06Rik	RIKEN cDNA B630019K06 gene [Source:MGI Symbol;Acc:MGI:2147918]
ENSMUSG00000049775	35237	79366	-1.41592	1.09337e-11	3.24136e-10	Tmsb4x	thymosin, beta 4, X chromosome [Source:MGI Symbol;Acc:MGI:99510]
ENSMUSG00000031355	383	102	1.66317	1.27391e-10	3.33128e-09	Arhgap6	Rho GTPase activating protein 6 [Source:MGI Symbol;Acc:MGI:1196332]
ENSMUSG00000035299	179	50	1.59326	1.14439e-07	2.0096e-06	Mid1	midline 1 [Source:MGI Symbol;Acc:MGI:1100537]
ENSMUSG00000072844	103	5	4.08933	4.18283e-16	1.81101e-14	G530011O06Rik	RIKEN cDNA G530011O06 gene [Source:MGI Symbol;Acc:MGI:3603513]
ENSMUSG00000087263	33	5	2.45124	0.000150641	0.00145374	Gm15726	predicted gene 15726 [Source:MGI Symbol;Acc:MGI:3783169]
ENSMUSG00000057421	446	811	-1.10692	7.51528e-07	1.15924e-05	Las1l	LAS1-like (S. cerevisiae) [Source:MGI Symbol;Acc:MGI:1923380]
ENSMUSG00000078122	25	210	-3.30787	6.22652e-23	4.24725e-21	F630028O10Rik	RIKEN cDNA F630028O10 gene [Source:MGI Symbol;Acc:MGI:3641813]
ENSMUSG00000083307	125	31	1.76334	3.15548e-07	5.20017e-06	AA414768	expressed sequence AA414768 [Source:MGI Symbol;Acc:MGI:3035137]
ENSMUSG00000040229	4	116	-5.05581	3.15357e-23	2.18723e-21	Gpr34	G protein-coupled receptor 34 [Source:MGI Symbol;Acc:MGI:1346334]
ENSMUSG00000015665	758	57	3.48603	7.5748e-37	9.95811e-35	Awat1	acyl-CoA wax alcohol acyltransferase 1 [Source:MGI Symbol;Acc:MGI:3588200]
ENSMUSG00000025037	319	648	-1.26658	3.272e-08	6.30045e-07	Maoa	monoamine oxidase A [Source:MGI Symbol;Acc:MGI:96915]
ENSMUSG00000034311	123	264	-1.34541	2.11599e-07	3.59569e-06	Kif4	kinesin family member 4 [Source:MGI Symbol;Acc:MGI:108389]
ENSMUSG00000000881	114	8	3.56962	5.38795e-15	2.14642e-13	Dlg3	discs large MAGUK scaffold protein 3 [Source:MGI Symbol;Acc:MGI:1888986]
ENSMUSG00000037369	1267	414	1.36897	7.54705e-10	1.79208e-08	Kdm6a	lysine (K)-specific demethylase 6A [Source:MGI Symbol;Acc:MGI:1095419]
ENSMUSG00000065422	23	1	4.13123	1.47851e-05	0.000179293	Mir221	microRNA 221 [Source:MGI Symbol;Acc:MGI:3619066]
ENSMUSG00000073274	65	4	3.74018	9.28127e-11	2.47861e-09	Gm14636	predicted gene 14636 [Source:MGI Symbol;Acc:MGI:3641976]
ENSMUSG00000037347	22	0	7.35122	2.47519e-06	3.47007e-05	Chst7	carbohydrate (N-acetylglucosamino) sulfotransferase 7 [Source:MGI Symbol;Acc:MGI:1891767]
ENSMUSG00000037341	260	501	-1.19037	3.79958e-07	6.19106e-06	Slc9a7	solute carrier family 9 (sodium/hydrogen exchanger), member 7 [Source:MGI Symbol;Acc:MGI:2444530]
ENSMUSG00000001131	2243	79	4.58094	1.47293e-66	5.39241e-64	Timp1	tissue inhibitor of metalloproteinase 1 [Source:MGI Symbol;Acc:MGI:98752]
ENSMUSG00000051220	71	148	-1.30257	7.46708e-06	9.60262e-05	Ercc6l	excision repair cross-complementing rodent repair deficiency complementation group 6 like [Source:MGI Symbol;Acc:MGI:2654144]
ENSMUSG00000067567	76	129	-1.0065	0.000582763	0.00481699	Hdac8	histone deacetylase 8 [Source:MGI Symbol;Acc:MGI:1917565]
ENSMUSG00000086503	5847	922	2.42022	1.97782e-28	1.77098e-26	Xist	inactive X specific transcripts [Source:MGI Symbol;Acc:MGI:98974]
ENSMUSG00000051851	43	76	-1.06379	0.00223791	0.0155104	Rtl8c	retrotransposon Gag like 8C [Source:MGI Symbol;Acc:MGI:1920115]
ENSMUSG00000085998	6	20	-1.95746	0.00432709	0.0272773	AW822252	expressed sequence AW822252 [Source:MGI Symbol;Acc:MGI:2148030]
ENSMUSG00000055555	20	42	-1.30906	0.00366341	0.023645	Ct55	cancer/testis antigen 55 [Source:MGI Symbol;Acc:MGI:1922263]
ENSMUSG00000054626	174	447	-1.60493	3.85893e-11	1.07626e-09	Xlr	X-linked lymphocyte-regulated [Source:MGI Symbol;Acc:MGI:98976]
ENSMUSG00000045092	90	34	1.15722	0.00133939	0.0099175	S1pr1	sphingosine-1-phosphate receptor 1 [Source:MGI Symbol;Acc:MGI:1096355]
ENSMUSG00000027776	23	0	7.41497	1.3552e-06	1.98055e-05	Il12a	interleukin 12a [Source:MGI Symbol;Acc:MGI:96539]
ENSMUSG00000028035	366	83	1.89471	1.27115e-12	4.07586e-11	Dnajb4	DnaJ heat shock protein family (Hsp40) member B4 [Source:MGI Symbol;Acc:MGI:1914285]
ENSMUSG00000027962	121	24	2.08416	7.99287e-09	1.68001e-07	Vcam1	vascular cell adhesion molecule 1 [Source:MGI Symbol;Acc:MGI:98926]
ENSMUSG00000034317	42	108	-1.60394	1.36231e-06	1.98893e-05	Trim59	tripartite motif-containing 59 [Source:MGI Symbol;Acc:MGI:1914199]
ENSMUSG00000103094	16	1	3.61137	0.000794618	0.00629642	Gm37558	predicted gene, 37558 [Source:MGI Symbol;Acc:MGI:5610786]
ENSMUSG00000027961	7	43	-2.83957	2.38639e-07	3.99879e-06	Lrrc39	leucine rich repeat containing 39 [Source:MGI Symbol;Acc:MGI:1924557]
ENSMUSG00000062232	974	278	1.56395	8.48355e-12	2.52689e-10	Rapgef2	Rap guanine nucleotide exchange factor (GEF) 2 [Source:MGI Symbol;Acc:MGI:2659071]
ENSMUSG00000027956	216	88	1.04999	0.000146677	0.00141975	Tmem144	transmembrane protein 144 [Source:MGI Symbol;Acc:MGI:1917902]
ENSMUSG00000027955	414	116	1.59006	4.2906e-10	1.04985e-08	Gask1b	golgi associated kinase 1B [Source:MGI Symbol;Acc:MGI:1915909]
ENSMUSG00000028128	445	35	3.41961	6.70266e-30	6.46181e-28	F3	coagulation factor III [Source:MGI Symbol;Acc:MGI:88381]
ENSMUSG00000039831	39	77	-1.22302	0.000468899	0.00398867	Arhgap29	Rho GTPase activating protein 29 [Source:MGI Symbol;Acc:MGI:2443818]
ENSMUSG00000028124	610	1141	-1.14774	1.59871e-07	2.75719e-06	Gclm	glutamate-cysteine ligase, modifier subunit [Source:MGI Symbol;Acc:MGI:104995]
ENSMUSG00000027715	226	537	-1.49254	2.59058e-10	6.52654e-09	Ccna2	cyclin A2 [Source:MGI Symbol;Acc:MGI:108069]
ENSMUSG00000104554	42	1	4.99616	1.27489e-08	2.60399e-07	Gm4610	predicted gene 4610 [Source:MGI Symbol;Acc:MGI:3782793]
ENSMUSG00000039735	179	27	2.47942	2.39909e-13	8.33973e-12	Fnbp1l	formin binding protein 1-like [Source:MGI Symbol;Acc:MGI:1925642]
ENSMUSG00000039234	2056	575	1.59352	3.65597e-13	1.24838e-11	Sec24d	Sec24 related gene family, member D (S. cerevisiae) [Source:MGI Symbol;Acc:MGI:1916858]
ENSMUSG00000028114	410	711	-1.03848	3.94741e-06	5.38269e-05	Mettl14	methyltransferase like 14 [Source:MGI Symbol;Acc:MGI:2442926]
ENSMUSG00000015702	77	32	1.01968	0.00541147	0.0326744	Anxa9	annexin A9 [Source:MGI Symbol;Acc:MGI:1923711]
ENSMUSG00000041842	108	27	1.75121	9.84888e-07	1.47667e-05	Fhdc1	FH2 domain containing 1 [Source:MGI Symbol;Acc:MGI:2684972]
ENSMUSG00000028199	117	212	-1.10116	3.40213e-05	0.000380497	Cryz	crystallin, zeta [Source:MGI Symbol;Acc:MGI:88527]
ENSMUSG00000056498	1264	3746	-1.81174	3.05947e-17	1.465e-15	Tmem154	transmembrane protein 154 [Source:MGI Symbol;Acc:MGI:2444725]
ENSMUSG00000045031	17	0	6.98185	5.32834e-05	0.000570975	Cetn4	centrin 4 [Source:MGI Symbol;Acc:MGI:2677454]
ENSMUSG00000028111	44087	11766	1.66122	2.63358e-15	1.07735e-13	Ctsk	cathepsin K [Source:MGI Symbol;Acc:MGI:107823]
ENSMUSG00000028082	53	18	1.30804	0.00311624	0.020549	Sh3d19	SH3 domain protein D19 [Source:MGI Symbol;Acc:MGI:1350923]
ENSMUSG00000038642	167183	64142	1.13759	3.87499e-08	7.36351e-07	Ctss	cathepsin S [Source:MGI Symbol;Acc:MGI:107341]
ENSMUSG00000050533	37	9	1.78208	0.00125538	0.00939168	Gm9845	predicted pseudogene 9845 [Source:MGI Symbol;Acc:MGI:3704215]
ENSMUSG00000028108	3622	269	3.50605	2.48522e-49	4.95707e-47	Ecm1	extracellular matrix protein 1 [Source:MGI Symbol;Acc:MGI:103060]
ENSMUSG00000028175	28	78	-1.71769	3.56516e-06	4.88912e-05	Depdc1a	DEP domain containing 1a [Source:MGI Symbol;Acc:MGI:1923381]
ENSMUSG00000038543	72	18	1.74908	2.06541e-05	0.000242357	BC028528	cDNA sequence BC028528 [Source:MGI Symbol;Acc:MGI:2385885]
ENSMUSG00000015745	2131	275	2.70902	2.17132e-31	2.24282e-29	Plekho1	pleckstrin homology domain containing, family O member 1 [Source:MGI Symbol;Acc:MGI:1914470]
ENSMUSG00000015852	94	5	3.9576	8.63252e-15	3.38765e-13	Fcrls	Fc receptor-like S, scavenger receptor [Source:MGI Symbol;Acc:MGI:1933397]
ENSMUSG00000015854	14	0	6.70418	0.000352487	0.00310892	Cd5l	CD5 antigen-like [Source:MGI Symbol;Acc:MGI:1334419]
ENSMUSG00000051278	43	80	-1.13768	0.00103524	0.0079483	Zgrf1	zinc finger, GRF-type containing 1 [Source:MGI Symbol;Acc:MGI:1918893]
ENSMUSG00000025766	50	111	-1.39264	1.15615e-05	0.000142837	D3Ertd751e	DNA segment, Chr 3, ERATO Doi 751, expressed [Source:MGI Symbol;Acc:MGI:1289213]
ENSMUSG00000068854	182	69	1.15346	6.52444e-05	0.000683448	H2bc21	H2B clustered histone 21 [Source:MGI Symbol;Acc:MGI:2448415]
ENSMUSG00000003382	3462	467	2.64532	1.31115e-31	1.38905e-29	Etv3	ets variant 3 [Source:MGI Symbol;Acc:MGI:1350926]
ENSMUSG00000027737	4753	903	2.1514	4.1781e-23	2.87028e-21	Slc7a11	solute carrier family 7 (cationic amino acid transporter, y+ system), member 11 [Source:MGI Symbol;Acc:MGI:1347355]
ENSMUSG00000103907	42	1	4.99616	1.27489e-08	2.60399e-07	Gm37498	predicted gene, 37498 [Source:MGI Symbol;Acc:MGI:5610726]
ENSMUSG00000102715	116	29	1.75151	4.20495e-07	6.77524e-06	Gm6209	predicted gene 6209 [Source:MGI Symbol;Acc:MGI:3643374]
ENSMUSG00000102895	56	17	1.46921	0.000854382	0.00670933	5830415G21Rik	RIKEN cDNA 5830415G21 gene [Source:MGI Symbol;Acc:MGI:1923259]
ENSMUSG00000104068	50	6	2.79105	5.18846e-07	8.23604e-06	Gm37199	predicted gene, 37199 [Source:MGI Symbol;Acc:MGI:5610427]
ENSMUSG00000038393	3445	14818	-2.34923	1.26914e-27	1.07959e-25	Txnip	thioredoxin interacting protein [Source:MGI Symbol;Acc:MGI:1889549]
ENSMUSG00000103313	68	17	1.7487	3.61438e-05	0.000402058	Gm38357	predicted gene, 38357 [Source:MGI Symbol;Acc:MGI:5611585]
ENSMUSG00000041220	78	161	-1.28853	7.1963e-06	9.28743e-05	Elovl6	ELOVL family member 6, elongation of long chain fatty acids (yeast) [Source:MGI Symbol;Acc:MGI:2156528]
ENSMUSG00000027999	269	88	1.36639	4.29952e-07	6.90838e-06	Pla2g12a	phospholipase A2, group XIIA [Source:MGI Symbol;Acc:MGI:1913600]
ENSMUSG00000027997	692	241	1.27684	4.3017e-08	8.1157e-07	Casp6	caspase 6 [Source:MGI Symbol;Acc:MGI:1312921]
ENSMUSG00000074604	89	154	-1.03442	0.00024256	0.00223063	Mgst2	microsomal glutathione S-transferase 2 [Source:MGI Symbol;Acc:MGI:2448481]
ENSMUSG00000061143	65	173	-1.6547	1.47792e-08	3.00593e-07	Maml3	mastermind like transcriptional coactivator 3 [Source:MGI Symbol;Acc:MGI:2389461]
ENSMUSG00000070490	6	19	-1.88389	0.00662995	0.0387769	Gm10293	predicted pseudogene 10293 [Source:MGI Symbol;Acc:MGI:3704216]
ENSMUSG00000105769	41	0	8.24524	1.42164e-10	3.69091e-09	Gm43351	predicted gene 43351 [Source:MGI Symbol;Acc:MGI:5663488]
ENSMUSG00000028071	71	6	3.29578	2.22191e-10	5.64692e-09	Sh2d2a	SH2 domain containing 2A [Source:MGI Symbol;Acc:MGI:1351596]
ENSMUSG00000028068	174	421	-1.5185	5.61884e-10	1.35763e-08	Iqgap3	IQ motif containing GTPase activating protein 3 [Source:MGI Symbol;Acc:MGI:3028642]
ENSMUSG00000043468	10	0	6.22428	0.00464266	0.0286361	Adam30	a disintegrin and metallopeptidase domain 30 [Source:MGI Symbol;Acc:MGI:1918328]
ENSMUSG00000053398	1261	4478	-2.07266	7.92357e-22	5.09257e-20	Phgdh	3-phosphoglycerate dehydrogenase [Source:MGI Symbol;Acc:MGI:1355330]
ENSMUSG00000027870	6	22	-2.09422	0.00117769	0.00889094	Hao2	hydroxyacid oxidase 2 [Source:MGI Symbol;Acc:MGI:96012]
ENSMUSG00000040943	1235	346	1.59085	1.61582e-12	5.12982e-11	Tet2	tet methylcytosine dioxygenase 2 [Source:MGI Symbol;Acc:MGI:2443298]
ENSMUSG00000045328	180	411	-1.43495	3.58927e-09	7.90624e-08	Cenpe	centromere protein E [Source:MGI Symbol;Acc:MGI:1098230]
ENSMUSG00000106639	12	0	6.48409	0.00126829	0.00945159	Gm43121	predicted gene 43121 [Source:MGI Symbol;Acc:MGI:5663258]
ENSMUSG00000044468	3099	63	5.37326	2.28495e-84	1.53687e-81	Tent5c	terminal nucleotidyltransferase 5C [Source:MGI Symbol;Acc:MGI:1921895]
ENSMUSG00000040329	31	7	1.88525	0.00188854	0.013371	Il7	interleukin 7 [Source:MGI Symbol;Acc:MGI:96561]
ENSMUSG00000097804	15	0	6.8028	0.000187	0.00176515	Gm16685	predicted gene, 16685 [Source:MGI Symbol;Acc:MGI:4439609]
ENSMUSG00000086564	132	735	-2.72045	7.90377e-28	6.82367e-26	Cd101	CD101 antigen [Source:MGI Symbol;Acc:MGI:2685862]
ENSMUSG00000027863	2125	6012	-1.74481	2.2823e-16	1.00931e-14	Cd2	CD2 antigen [Source:MGI Symbol;Acc:MGI:88320]
ENSMUSG00000104693	15	2	2.5951	0.00572059	0.0342407	Gm42941	predicted gene 42941 [Source:MGI Symbol;Acc:MGI:5663078]
ENSMUSG00000044313	32	1	4.60529	1.75007e-07	3.0021e-06	Mab21l3	mab-21-like 3 [Source:MGI Symbol;Acc:MGI:2446273]
ENSMUSG00000028063	7850	13992	-1.07832	2.03848e-07	3.47214e-06	Lmna	lamin A [Source:MGI Symbol;Acc:MGI:96794]
ENSMUSG00000069114	215	70	1.37297	1.10936e-06	1.6513e-05	Zbtb10	zinc finger and BTB domain containing 10 [Source:MGI Symbol;Acc:MGI:2139883]
ENSMUSG00000040209	595	226	1.15167	9.0319e-07	1.37412e-05	Zfp704	zinc finger protein 704 [Source:MGI Symbol;Acc:MGI:2180715]
ENSMUSG00000103485	10	0	6.22428	0.00464266	0.0286361	Gm38001	predicted gene, 38001 [Source:MGI Symbol;Acc:MGI:5611229]
ENSMUSG00000027508	2893	5053	-1.04903	5.20423e-07	8.25654e-06	Pag1	phosphoprotein associated with glycosphingolipid microdomains 1 [Source:MGI Symbol;Acc:MGI:2443160]
ENSMUSG00000027533	24192	8209	1.31474	2.82434e-10	7.08461e-09	Fabp5	fatty acid binding protein 5, epidermal [Source:MGI Symbol;Acc:MGI:101790]
ENSMUSG00000104000	60	7	2.8349	4.26378e-08	8.04942e-07	Gm38335	predicted gene, 38335 [Source:MGI Symbol;Acc:MGI:5611563]
ENSMUSG00000049230	34	66	-1.19819	0.00139656	0.0102934	Gm9833	predicted gene 9833 [Source:MGI Symbol;Acc:MGI:3641855]
ENSMUSG00000062515	4527	1714	1.15664	3.95335e-08	7.49272e-07	Fabp4	fatty acid binding protein 4, adipocyte [Source:MGI Symbol;Acc:MGI:88038]
ENSMUSG00000037922	34	6	2.23649	0.000254748	0.00232865	Bank1	B cell scaffold protein with ankyrin repeats 1 [Source:MGI Symbol;Acc:MGI:2442120]
ENSMUSG00000027797	51	1	5.27545	1.48255e-10	3.83526e-09	Dclk1	doublecortin-like kinase 1 [Source:MGI Symbol;Acc:MGI:1330861]
ENSMUSG00000027534	105	42	1.07537	0.00118799	0.00894071	Snx16	sorting nexin 16 [Source:MGI Symbol;Acc:MGI:1921968]
ENSMUSG00000027550	122	215	-1.06112	5.40193e-05	0.000578433	Lrrcc1	leucine rich repeat and coiled-coil domain containing 1 [Source:MGI Symbol;Acc:MGI:1918960]
ENSMUSG00000027555	667	154	1.86948	1.29433e-14	4.9648e-13	Car13	carbonic anhydrase 13 [Source:MGI Symbol;Acc:MGI:1931322]
ENSMUSG00000036432	505	198	1.10584	3.80062e-06	5.1997e-05	Siah2	siah E3 ubiquitin protein ligase 2 [Source:MGI Symbol;Acc:MGI:108062]
ENSMUSG00000027562	143	47	1.35865	1.5946e-05	0.000191684	Car2	carbonic anhydrase 2 [Source:MGI Symbol;Acc:MGI:88269]
ENSMUSG00000078783	10	28	-1.71638	0.00266073	0.0179337	Gm9733	predicted gene 9733 [Source:MGI Symbol;Acc:MGI:3780136]
ENSMUSG00000095028	400	692	-1.03502	4.22038e-06	5.72791e-05	Sirpb1b	signal-regulatory protein beta 1B [Source:MGI Symbol;Acc:MGI:3779828]
ENSMUSG00000027848	470	10	5.29409	6.30721e-46	1.16934e-43	Olfml3	olfactomedin-like 3 [Source:MGI Symbol;Acc:MGI:1914877]
ENSMUSG00000036362	670	2551	-2.1731	8.77412e-23	5.95693e-21	P2ry13	purinergic receptor P2Y, G-protein coupled 13 [Source:MGI Symbol;Acc:MGI:1921441]
ENSMUSG00000068923	335	96	1.55742	3.39796e-09	7.51343e-08	Syt11	synaptotagmin XI [Source:MGI Symbol;Acc:MGI:1859547]
ENSMUSG00000069094	204	383	-1.15274	1.63794e-06	2.35333e-05	Pde7a	phosphodiesterase 7A [Source:MGI Symbol;Acc:MGI:1202402]
ENSMUSG00000027765	293	3	6.31196	2.28977e-39	3.31124e-37	P2ry1	purinergic receptor P2Y, G-protein coupled 1 [Source:MGI Symbol;Acc:MGI:105049]
ENSMUSG00000027843	101	28	1.60241	7.02145e-06	9.06582e-05	Ptpn22	protein tyrosine phosphatase, non-receptor type 22 (lymphoid) [Source:MGI Symbol;Acc:MGI:107170]
ENSMUSG00000105504	439	126	1.55544	6.51055e-10	1.55747e-08	Gbp5	guanylate binding protein 5 [Source:MGI Symbol;Acc:MGI:2429943]
ENSMUSG00000028268	706	126	2.24072	1.7637e-19	9.84745e-18	Gbp3	guanylate binding protein 3 [Source:MGI Symbol;Acc:MGI:1926263]
ENSMUSG00000028051	34	1	4.6924	5.909e-08	1.09132e-06	Hcn3	hyperpolarization-activated, cyclic nucleotide-gated K+ 3 [Source:MGI Symbol;Acc:MGI:1298211]
ENSMUSG00000032902	2056	391	2.14978	1.46082e-21	9.28565e-20	Slc16a1	solute carrier family 16 (monocarboxylic acid transporters), member 1 [Source:MGI Symbol;Acc:MGI:106013]
ENSMUSG00000055865	11	36	-1.9419	0.000205848	0.00192235	Tafa3	TAFA chemokine like family member 3 [Source:MGI Symbol;Acc:MGI:3046463]
ENSMUSG00000002228	183	313	-1.01827	3.34045e-05	0.000374613	Ppm1j	protein phosphatase 1J [Source:MGI Symbol;Acc:MGI:1919137]
ENSMUSG00000069083	18	50	-1.7109	8.549e-05	0.000870614	Gm10259	predicted pseudogene 10259 [Source:MGI Symbol;Acc:MGI:3704211]
ENSMUSG00000028266	1913	4906	-1.60314	4.20506e-14	1.55523e-12	Lmo4	LIM domain only 4 [Source:MGI Symbol;Acc:MGI:109360]
ENSMUSG00000104969	5	35	-3.01796	9.43926e-07	1.42263e-05	Gm43445	predicted gene 43445 [Source:MGI Symbol;Acc:MGI:5663582]
ENSMUSG00000028047	19	118	-2.87035	1.02268e-14	3.98089e-13	Thbs3	thrombospondin 3 [Source:MGI Symbol;Acc:MGI:98739]
ENSMUSG00000040896	26	0	7.59087	4.1078e-07	6.6372e-06	Kcnd3	potassium voltage-gated channel, Shal-related family, member 3 [Source:MGI Symbol;Acc:MGI:1928743]
ENSMUSG00000106317	11	27	-1.52838	0.00718023	0.0415333	Gm43848	predicted gene 43848 [Source:MGI Symbol;Acc:MGI:5663985]
ENSMUSG00000027698	6931	13384	-1.19385	9.66428e-09	2.01667e-07	Nceh1	neutral cholesterol ester hydrolase 1 [Source:MGI Symbol;Acc:MGI:2443191]
ENSMUSG00000039304	120	50	1.01687	0.00137134	0.0101219	Tnfsf10	tumor necrosis factor (ligand) superfamily, member 10 [Source:MGI Symbol;Acc:MGI:107414]
ENSMUSG00000000562	50	86	-1.02492	0.00179949	0.0128696	Adora3	adenosine A3 receptor [Source:MGI Symbol;Acc:MGI:104847]
ENSMUSG00000074344	0	8	-6.14791	0.00464266	0.0286361	Tmigd3	transmembrane and immunoglobulin domain containing 3 [Source:MGI Symbol;Acc:MGI:5604098]
ENSMUSG00000074342	295	815	-1.71012	9.9282e-14	3.54498e-12	I830077J02Rik	RIKEN cDNA I830077J02 gene [Source:MGI Symbol;Acc:MGI:3588284]
ENSMUSG00000034640	3187	719	1.90347	3.12252e-18	1.58438e-16	Tiparp	TCDD-inducible poly(ADP-ribose) polymerase [Source:MGI Symbol;Acc:MGI:2159210]
ENSMUSG00000000561	203	380	-1.14849	1.89974e-06	2.70928e-05	Wdr77	WD repeat domain 77 [Source:MGI Symbol;Acc:MGI:1917715]
ENSMUSG00000027829	3812	928	1.79373	8.41383e-17	3.8873e-15	Ccnl1	cyclin L1 [Source:MGI Symbol;Acc:MGI:1922664]
ENSMUSG00000103041	204	84	1.03461	0.000191185	0.00180112	Gm37305	predicted gene, 37305 [Source:MGI Symbol;Acc:MGI:5610533]
ENSMUSG00000027832	33	9	1.61766	0.00360939	0.0233432	Ptx3	pentraxin related gene [Source:MGI Symbol;Acc:MGI:104641]
ENSMUSG00000040809	1460045	327106	1.91369	1.37095e-19	7.75944e-18	Chil3	chitinase-like 3 [Source:MGI Symbol;Acc:MGI:1330860]
ENSMUSG00000063779	361	21	3.85174	6.14979e-31	6.17584e-29	Chil4	chitinase-like 4 [Source:MGI Symbol;Acc:MGI:1341098]
ENSMUSG00000106373	1442	238	2.35398	5.69223e-24	4.11577e-22	Gm6522	predicted gene 6522 [Source:MGI Symbol;Acc:MGI:3648401]
ENSMUSG00000104350	16	56	-2.04262	2.95456e-06	4.0984e-05	Gm38244	predicted gene, 38244 [Source:MGI Symbol;Acc:MGI:5611472]
ENSMUSG00000091575	27	66	-1.52928	6.41915e-05	0.000674617	2010016I18Rik	RIKEN cDNA 2010016I18 gene [Source:MGI Symbol;Acc:MGI:1916456]
ENSMUSG00000028197	12	0	6.48409	0.00126829	0.00945159	Col24a1	collagen, type XXIV, alpha 1 [Source:MGI Symbol;Acc:MGI:1918605]
ENSMUSG00000049404	168	52	1.44537	2.3545e-06	3.31835e-05	Rarres1	retinoic acid receptor responder (tazarotene induced) 1 [Source:MGI Symbol;Acc:MGI:1924461]
ENSMUSG00000047959	1305	504	1.12788	2.93825e-07	4.86156e-06	Kcna3	potassium voltage-gated channel, shaker-related subfamily, member 3 [Source:MGI Symbol;Acc:MGI:96660]
ENSMUSG00000036863	101	234	-1.45542	5.97299e-08	1.10173e-06	Syde2	synapse defective 1, Rho GTPase, homolog 2 (C. elegans) [Source:MGI Symbol;Acc:MGI:3036264]
ENSMUSG00000047824	1056	2305	-1.37054	1.47486e-10	3.82221e-09	Pygo2	pygopus 2 [Source:MGI Symbol;Acc:MGI:1916161]
ENSMUSG00000036853	2042	4683	-1.44189	8.92977e-12	2.65161e-10	Mcoln3	mucolipin 3 [Source:MGI Symbol;Acc:MGI:1890500]
ENSMUSG00000000794	2034	5803	-1.75691	1.49982e-16	6.74615e-15	Kcnn3	potassium intermediate/small conductance calcium-activated channel, subfamily N, member 3 [Source:MGI Symbol;Acc:MGI:2153183]
ENSMUSG00000011008	600	186	1.4446	1.47512e-09	3.39678e-08	Mcoln2	mucolipin 2 [Source:MGI Symbol;Acc:MGI:1915529]
ENSMUSG00000014599	2553	105	4.35774	8.25424e-64	2.68235e-61	Csf1	colony stimulating factor 1 (macrophage) [Source:MGI Symbol;Acc:MGI:1339753]
ENSMUSG00000004032	39	88	-1.41539	3.51097e-05	0.000391761	Gstm5	glutathione S-transferase, mu 5 [Source:MGI Symbol;Acc:MGI:1309466]
ENSMUSG00000060671	304	72	1.83186	2.81967e-11	8.00298e-10	Atp8b2	ATPase, class I, type 8B, member 2 [Source:MGI Symbol;Acc:MGI:1859660]
ENSMUSG00000058135	1161	7414	-2.91923	1.56327e-39	2.29507e-37	Gstm1	glutathione S-transferase, mu 1 [Source:MGI Symbol;Acc:MGI:95860]
ENSMUSG00000027890	264	514	-1.20531	2.38065e-07	3.99148e-06	Gstm4	glutathione S-transferase, mu 4 [Source:MGI Symbol;Acc:MGI:95862]
ENSMUSG00000036745	13	36	-1.70359	0.000844689	0.00664403	Ttll7	tubulin tyrosine ligase-like family, member 7 [Source:MGI Symbol;Acc:MGI:1918142]
ENSMUSG00000063600	34	181	-2.65205	1.47943e-16	6.6648e-15	Egfem1	EGF-like and EMI domain containing 1 [Source:MGI Symbol;Acc:MGI:1922990]
ENSMUSG00000050947	26	67	-1.6051	2.87988e-05	0.000326891	Amigo1	adhesion molecule with Ig like domain 1 [Source:MGI Symbol;Acc:MGI:2653612]
ENSMUSG00000105357	16	45	-1.72784	0.000158433	0.00152283	Gm42647	predicted gene 42647 [Source:MGI Symbol;Acc:MGI:5662784]
ENSMUSG00000068747	11661	27973	-1.50683	5.97686e-13	1.9938e-11	Sort1	sortilin 1 [Source:MGI Symbol;Acc:MGI:1338015]
ENSMUSG00000068744	304	109	1.23438	2.3555e-06	3.31835e-05	Psrc1	proline/serine-rich coiled-coil 1 [Source:MGI Symbol;Acc:MGI:1913099]
ENSMUSG00000027939	16	1	3.61137	0.000794618	0.00629642	Nup210l	nucleoporin 210-like [Source:MGI Symbol;Acc:MGI:1924845]
ENSMUSG00000104649	13	1	3.3146	0.00444385	0.0278132	Gm43712	predicted gene 43712 [Source:MGI Symbol;Acc:MGI:5663849]
ENSMUSG00000027882	1898	658	1.28368	3.45393e-09	7.61391e-08	Stxbp3	syntaxin binding protein 3 [Source:MGI Symbol;Acc:MGI:107362]
ENSMUSG00000045326	131	6	4.1782	1.22639e-18	6.5442e-17	Fndc7	fibronectin type III domain containing 7 [Source:MGI Symbol;Acc:MGI:2443535]
ENSMUSG00000027660	4682	1926	1.03698	7.73804e-07	1.19106e-05	Skil	SKI-like [Source:MGI Symbol;Acc:MGI:106203]
ENSMUSG00000027932	53	20	1.15695	0.00722371	0.0417431	Slc27a3	solute carrier family 27 (fatty acid transporter), member 3 [Source:MGI Symbol;Acc:MGI:1347358]
ENSMUSG00000027931	57	21	1.19166	0.00404431	0.0257529	Npr1	natriuretic peptide receptor 1 [Source:MGI Symbol;Acc:MGI:97371]
ENSMUSG00000027669	71	12	2.30935	3.9303e-07	6.37533e-06	Gnb4	guanine nucleotide binding protein (G protein), beta 4 [Source:MGI Symbol;Acc:MGI:104581]
ENSMUSG00000001025	1727	219	2.73413	5.0815e-31	5.12081e-29	S100a6	S100 calcium binding protein A6 (calcyclin) [Source:MGI Symbol;Acc:MGI:1339467]
ENSMUSG00000056071	181	71	1.10436	0.00012168	0.00119906	S100a9	S100 calcium binding protein A9 (calgranulin B) [Source:MGI Symbol;Acc:MGI:1338947]
ENSMUSG00000052415	98	167	-1.01248	0.000237192	0.00218543	Tchh	trichohyalin [Source:MGI Symbol;Acc:MGI:2177944]
ENSMUSG00000027907	5625	11747	-1.30684	3.89723e-10	9.601e-09	S100a11	S100 calcium binding protein A11 [Source:MGI Symbol;Acc:MGI:1338798]
ENSMUSG00000028150	12	1	3.20036	0.00788025	0.044803	Rorc	RAR-related orphan receptor gamma [Source:MGI Symbol;Acc:MGI:104856]
ENSMUSG00000059423	53	98	-1.12928	0.000440812	0.00378089	Zfp933	zinc finger protein 933 [Source:MGI Symbol;Acc:MGI:1922865]
ENSMUSG00000028517	750	172	1.87929	4.74852e-15	1.90746e-13	Plpp3	phospholipid phosphatase 3 [Source:MGI Symbol;Acc:MGI:1915166]
ENSMUSG00000043572	40	120	-1.82595	2.83478e-08	5.53222e-07	Pars2	prolyl-tRNA synthetase (mitochondrial)(putative) [Source:MGI Symbol;Acc:MGI:2386296]
ENSMUSG00000028807	71	180	-1.58477	2.72062e-08	5.3202e-07	Zbtb8a	zinc finger and BTB domain containing 8a [Source:MGI Symbol;Acc:MGI:1920930]
ENSMUSG00000047945	621	185	1.50199	3.30467e-10	8.21113e-09	Marcksl1	MARCKS-like 1 [Source:MGI Symbol;Acc:MGI:97143]
ENSMUSG00000000409	98	16	2.36193	3.7305e-09	8.19238e-08	Lck	lymphocyte protein tyrosine kinase [Source:MGI Symbol;Acc:MGI:96756]
ENSMUSG00000029001	44	84	-1.17491	0.000544969	0.00455933	Fbxo44	F-box protein 44 [Source:MGI Symbol;Acc:MGI:1354744]
ENSMUSG00000087289	25	164	-2.9514	7.07189e-18	3.53253e-16	4933424M12Rik	RIKEN cDNA 4933424M12 gene [Source:MGI Symbol;Acc:MGI:1914798]
ENSMUSG00000087200	1	23	-4.59181	2.75402e-06	3.83125e-05	Lrp8os3	low density lipoprotein receptor-related protein 8, apolipoprotein e receptor, opposite strand 3 [Source:MGI Symbol;Acc:MGI:3651133]
ENSMUSG00000066152	2124	534	1.74716	2.17798e-15	8.97317e-14	Slc31a2	solute carrier family 31, member 2 [Source:MGI Symbol;Acc:MGI:1333844]
ENSMUSG00000073705	29	68	-1.46968	0.000104315	0.00103963	Cenps	centromere protein S [Source:MGI Symbol;Acc:MGI:1917178]
ENSMUSG00000066150	2057	598	1.53765	2.057e-12	6.44556e-11	Slc31a1	solute carrier family 31, member 1 [Source:MGI Symbol;Acc:MGI:1333843]
ENSMUSG00000028613	242	425	-1.05653	8.03657e-06	0.000102756	Lrp8	low density lipoprotein receptor-related protein 8, apolipoprotein e receptor [Source:MGI Symbol;Acc:MGI:1340044]
ENSMUSG00000028773	45	14	1.4326	0.00323827	0.0212664	Fabp3	fatty acid binding protein 3, muscle and heart [Source:MGI Symbol;Acc:MGI:95476]
ENSMUSG00000078532	30	3	3.02993	6.47698e-05	0.000679707	Nkain1	Na+/K+ transporting ATPase interacting 1 [Source:MGI Symbol;Acc:MGI:1914399]
ENSMUSG00000058046	99	11	2.91247	2.35228e-11	6.73591e-10	4933430I17Rik	RIKEN cDNA 4933430I17 gene [Source:MGI Symbol;Acc:MGI:3045314]
ENSMUSG00000028607	538	1039	-1.19381	6.27237e-08	1.15254e-06	Cpt2	carnitine palmitoyltransferase 2 [Source:MGI Symbol;Acc:MGI:109176]
ENSMUSG00000070572	174	310	-1.07709	1.40653e-05	0.000171644	Trmt112-ps2	tRNA methyltransferase 11-2, pseudogene 2 [Source:MGI Symbol;Acc:MGI:3651720]
ENSMUSG00000028988	221	424	-1.18402	7.13019e-07	1.10469e-05	Ctnnbip1	catenin beta interacting protein 1 [Source:MGI Symbol;Acc:MGI:1915756]
ENSMUSG00000028603	2405	4522	-1.15538	3.67336e-08	7.00799e-07	Scp2	sterol carrier protein 2, liver [Source:MGI Symbol;Acc:MGI:98254]
ENSMUSG00000039196	23	0	7.41497	1.3552e-06	1.98055e-05	Orm1	orosomucoid 1 [Source:MGI Symbol;Acc:MGI:97443]
ENSMUSG00000028581	36974	68492	-1.13392	4.33377e-08	8.17088e-07	Laptm5	lysosomal-associated protein transmembrane 5 [Source:MGI Symbol;Acc:MGI:108046]
ENSMUSG00000039158	792	1430	-1.09681	3.85063e-07	6.26367e-06	Akna	AT-hook transcription factor [Source:MGI Symbol;Acc:MGI:2140340]
ENSMUSG00000034610	127	39	1.4561	7.80455e-06	9.9966e-05	Tut4	terminal uridylyl transferase 4 [Source:MGI Symbol;Acc:MGI:2445126]
ENSMUSG00000102813	21	70	-1.97453	1.02248e-06	1.52987e-05	Gm37795	predicted gene, 37795 [Source:MGI Symbol;Acc:MGI:5611023]
ENSMUSG00000028972	12	1	3.20036	0.00788025	0.044803	Car6	carbonic anhydrase 6 [Source:MGI Symbol;Acc:MGI:1333786]
ENSMUSG00000028362	36	8	1.91036	0.000883481	0.00690409	Tnfsf8	tumor necrosis factor (ligand) superfamily, member 8 [Source:MGI Symbol;Acc:MGI:88328]
ENSMUSG00000039852	660	202	1.46309	5.86092e-10	1.41376e-08	Rere	arginine glutamic acid dipeptide (RE) repeats [Source:MGI Symbol;Acc:MGI:2683486]
ENSMUSG00000028967	1821	144	3.41506	1.40534e-43	2.41936e-41	Errfi1	ERBB receptor feedback inhibitor 1 [Source:MGI Symbol;Acc:MGI:1921405]
ENSMUSG00000028965	39	4	3.00522	5.56613e-06	7.35086e-05	Tnfrsf9	tumor necrosis factor receptor superfamily, member 9 [Source:MGI Symbol;Acc:MGI:1101059]
ENSMUSG00000046341	23	64	-1.71503	2.1164e-05	0.000247815	Gm11223	predicted gene 11223 [Source:MGI Symbol;Acc:MGI:3651631]
ENSMUSG00000080902	26	48	-1.12495	0.00758323	0.0434559	Ywhaq-ps3	tyrosine 3-monooxygenase/tryptophan 5-monooxygenase activation protein theta, pseudogene 3 [Source:MGI Symbol;Acc:MGI:3650241]
ENSMUSG00000039270	311	1050	-1.99943	2.93971e-18	1.49687e-16	Megf9	multiple EGF-like-domains 9 [Source:MGI Symbol;Acc:MGI:1918264]
ENSMUSG00000028898	347	713	-1.28313	1.62644e-08	3.27938e-07	Trnau1ap	tRNA selenocysteine 1 associated protein 1 [Source:MGI Symbol;Acc:MGI:1919037]
ENSMUSG00000066042	20	67	-1.98137	1.25466e-06	1.85044e-05	Med18	mediator complex subunit 18 [Source:MGI Symbol;Acc:MGI:1914469]
ENSMUSG00000056529	2713	201	3.50938	6.49897e-48	1.28742e-45	Ptafr	platelet-activating factor receptor [Source:MGI Symbol;Acc:MGI:106066]
ENSMUSG00000028555	143	344	-1.51	1.71822e-09	3.9253e-08	Ttc39a	tetratricopeptide repeat domain 39A [Source:MGI Symbol;Acc:MGI:2444350]
ENSMUSG00000028874	3983	6831	-1.02271	9.06498e-07	1.37736e-05	Fgr	FGR proto-oncogene, Src family tyrosine kinase [Source:MGI Symbol;Acc:MGI:95527]
ENSMUSG00000049649	15	2	2.5951	0.00572059	0.0342407	Gpr3	G-protein coupled receptor 3 [Source:MGI Symbol;Acc:MGI:101908]
ENSMUSG00000028862	90	5	3.89495	4.03851e-14	1.49554e-12	Map3k6	mitogen-activated protein kinase kinase kinase 6 [Source:MGI Symbol;Acc:MGI:1855691]
ENSMUSG00000005045	446	982	-1.3829	5.58072e-10	1.35067e-08	Chd5	chromodomain helicase DNA binding protein 5 [Source:MGI Symbol;Acc:MGI:3036258]
ENSMUSG00000070868	22	457	-4.61261	2.64239e-46	4.93054e-44	Skint3	selection and upkeep of intraepithelial T cells 3 [Source:MGI Symbol;Acc:MGI:3045331]
ENSMUSG00000037600	5	36	-3.05848	5.91441e-07	9.26133e-06	Kdf1	keratinocyte differentiation factor 1 [Source:MGI Symbol;Acc:MGI:1916323]
ENSMUSG00000047281	147	49	1.33843	1.56199e-05	0.000188233	Sfn	stratifin [Source:MGI Symbol;Acc:MGI:1891831]
ENSMUSG00000003644	1667	3753	-1.41521	2.40916e-11	6.88515e-10	Rps6ka1	ribosomal protein S6 kinase polypeptide 1 [Source:MGI Symbol;Acc:MGI:104558]
ENSMUSG00000028710	85	158	-1.13763	5.55211e-05	0.000592977	Atpaf1	ATP synthase mitochondrial F1 complex assembly factor 1 [Source:MGI Symbol;Acc:MGI:2180560]
ENSMUSG00000000682	7711	2095	1.63542	1.17825e-14	4.54845e-13	Cd52	CD52 antigen [Source:MGI Symbol;Acc:MGI:1346088]
ENSMUSG00000034171	33	3	3.16684	1.5793e-05	0.000190002	Faah	fatty acid amide hydrolase [Source:MGI Symbol;Acc:MGI:109609]
ENSMUSG00000078238	499	946	-1.16708	1.37376e-07	2.39204e-06	Gm12854	predicted gene 12854 [Source:MGI Symbol;Acc:MGI:3650410]
ENSMUSG00000028702	91	168	-1.12785	5.51653e-05	0.000589612	Rad54l	RAD54 like (S. cerevisiae) [Source:MGI Symbol;Acc:MGI:894697]
ENSMUSG00000037443	610	1317	-1.35467	6.3006e-10	1.50974e-08	Cep85	centrosomal protein 85 [Source:MGI Symbol;Acc:MGI:1917262]
ENSMUSG00000029059	149	15	3.05813	1.23957e-15	5.18824e-14	Prxl2b	peroxiredoxin like 2B [Source:MGI Symbol;Acc:MGI:1913719]
ENSMUSG00000042333	127	18	2.56666	1.74401e-11	5.06427e-10	Tnfrsf14	tumor necrosis factor receptor superfamily, member 14 (herpesvirus entry mediator) [Source:MGI Symbol;Acc:MGI:2675303]
ENSMUSG00000037366	93	27	1.53578	2.91536e-05	0.000330012	Pafah2	platelet-activating factor acetylhydrolase 2 [Source:MGI Symbol;Acc:MGI:2140321]
ENSMUSG00000028832	684	2203	-1.93169	1.56716e-18	8.2111e-17	Stmn1	stathmin 1 [Source:MGI Symbol;Acc:MGI:96739]
ENSMUSG00000037348	414	924	-1.40246	4.02786e-10	9.90593e-09	Paqr7	progestin and adipoQ receptor family member VII [Source:MGI Symbol;Acc:MGI:1919154]
ENSMUSG00000078521	4	20	-2.52657	0.000556462	0.00463671	Aunip	aurora kinase A and ninein interacting protein [Source:MGI Symbol;Acc:MGI:1917135]
ENSMUSG00000028484	137	283	-1.29028	4.2224e-07	6.79958e-06	Psip1	PC4 and SFRS1 interacting protein 1 [Source:MGI Symbol;Acc:MGI:2142116]
ENSMUSG00000037266	1572	2717	-1.03385	9.72708e-07	1.46113e-05	Rsrp1	arginine/serine rich protein 1 [Source:MGI Symbol;Acc:MGI:106498]
ENSMUSG00000070691	251	4	5.68713	2.75434e-34	3.23825e-32	Runx3	runt related transcription factor 3 [Source:MGI Symbol;Acc:MGI:102672]
ENSMUSG00000038070	135	244	-1.09765	2.15055e-05	0.000251204	Cntln	centlein, centrosomal protein [Source:MGI Symbol;Acc:MGI:2443104]
ENSMUSG00000037139	24	2	3.26832	8.47349e-05	0.000864445	Myom3	myomesin family, member 3 [Source:MGI Symbol;Acc:MGI:2685280]
ENSMUSG00000062585	915	1611	-1.0605	7.90862e-07	1.21408e-05	Cnr2	cannabinoid receptor 2 (macrophage) [Source:MGI Symbol;Acc:MGI:104650]
ENSMUSG00000028673	2827	4863	-1.02704	8.94897e-07	1.36438e-05	Fuca1	fucosidase, alpha-L- 1, tissue [Source:MGI Symbol;Acc:MGI:95593]
ENSMUSG00000028672	1103	1885	-1.01754	1.79153e-06	2.56509e-05	Hmgcl	3-hydroxy-3-methylglutaryl-Coenzyme A lyase [Source:MGI Symbol;Acc:MGI:96158]
ENSMUSG00000028670	1232	2647	-1.34776	2.48644e-10	6.28059e-09	Lypla2	lysophospholipase 2 [Source:MGI Symbol;Acc:MGI:1347000]
ENSMUSG00000028669	220	482	-1.37548	7.36554e-09	1.55949e-07	Pithd1	PITH (C-terminal proteasome-interacting domain of thioredoxin-like) domain containing 1 [Source:MGI Symbol;Acc:MGI:1913443]
ENSMUSG00000028687	21	53	-1.57393	0.000206754	0.00192895	Mutyh	mutY DNA glycosylase [Source:MGI Symbol;Acc:MGI:1917853]
ENSMUSG00000043155	27	62	-1.43924	0.000182622	0.00173344	Hpdl	4-hydroxyphenylpyruvate dioxygenase-like [Source:MGI Symbol;Acc:MGI:2444646]
ENSMUSG00000038368	448	188	1.00783	2.93241e-05	0.000331423	Focad	focadhesin [Source:MGI Symbol;Acc:MGI:2676921]
ENSMUSG00000007872	46	151	-1.95619	2.82076e-10	7.08177e-09	Id3	inhibitor of DNA binding 3 [Source:MGI Symbol;Acc:MGI:96398]
ENSMUSG00000048806	434	3	6.87854	8.99814e-51	1.89959e-48	Ifnb1	interferon beta 1, fibroblast [Source:MGI Symbol;Acc:MGI:107657]
ENSMUSG00000070923	1330	2335	-1.05642	6.2504e-07	9.76101e-06	Klhl9	kelch-like 9 [Source:MGI Symbol;Acc:MGI:2180122]
ENSMUSG00000028683	227	392	-1.03222	1.69402e-05	0.000202373	Eif2b3	eukaryotic translation initiation factor 2B, subunit 3 [Source:MGI Symbol;Acc:MGI:1313286]
ENSMUSG00000074738	155	51	1.35723	9.1629e-06	0.000115523	Fndc10	fibronectin type III domain containing 10 [Source:MGI Symbol;Acc:MGI:2444790]
ENSMUSG00000028680	2294	891	1.11977	1.62914e-07	2.80798e-06	Plk3	polo like kinase 3 [Source:MGI Symbol;Acc:MGI:109604]
ENSMUSG00000028678	104	261	-1.57072	2.41979e-09	5.43786e-08	Kif2c	kinesin family member 2C [Source:MGI Symbol;Acc:MGI:1921054]
ENSMUSG00000119227	21	1	4.00079	4.57911e-05	0.000499009	U5	U5 spliceosomal RNA [Source:RFAM;Acc:RF00020]
ENSMUSG00000036905	8194	144	5.58481	2.18001e-100	2.425e-97	C1qb	complement component 1, q subcomponent, beta polypeptide [Source:MGI Symbol;Acc:MGI:88224]
ENSMUSG00000036896	6963	99	5.89	5.06132e-105	5.85534e-102	C1qc	complement component 1, q subcomponent, C chain [Source:MGI Symbol;Acc:MGI:88225]
ENSMUSG00000036887	6111	50	6.68557	2.8828e-117	5.55843e-114	C1qa	complement component 1, q subcomponent, alpha polypeptide [Source:MGI Symbol;Acc:MGI:88223]
ENSMUSG00000052684	9554	818	3.30125	1.22481e-47	2.39351e-45	Jun	jun proto-oncogene [Source:MGI Symbol;Acc:MGI:96646]
ENSMUSG00000087366	449	27	3.80552	6.03722e-34	6.95652e-32	Junos	jun proto-oncogene, opposite strand [Source:MGI Symbol;Acc:MGI:2652837]
ENSMUSG00000084918	45	15	1.33384	0.00526378	0.0318987	Gm12708	predicted gene 12708 [Source:MGI Symbol;Acc:MGI:3652178]
ENSMUSG00000028540	120	214	-1.07821	4.07679e-05	0.000449006	Dph2	DPH2 homolog [Source:MGI Symbol;Acc:MGI:1914978]
ENSMUSG00000052914	34	4	2.80801	3.35545e-05	0.000375566	Cyp2j6	cytochrome P450, family 2, subfamily j, polypeptide 6 [Source:MGI Symbol;Acc:MGI:1270148]
ENSMUSG00000041954	22	55	-1.56056	0.000202378	0.00189178	Tnfrsf18	tumor necrosis factor receptor superfamily, member 18 [Source:MGI Symbol;Acc:MGI:894675]
ENSMUSG00000057530	339	48	2.57282	8.48452e-19	4.56114e-17	Ece1	endothelin converting enzyme 1 [Source:MGI Symbol;Acc:MGI:1101357]
ENSMUSG00000085823	37	80	-1.35376	0.000110891	0.00110062	Gm13012	predicted gene 13012 [Source:MGI Symbol;Acc:MGI:3652270]
ENSMUSG00000059939	105	184	-1.05285	0.000119756	0.00118211	9430015G10Rik	RIKEN cDNA 9430015G10 gene [Source:MGI Symbol;Acc:MGI:2444364]
ENSMUSG00000006398	221	438	-1.23087	2.50871e-07	4.18437e-06	Cdc20	cell division cycle 20 [Source:MGI Symbol;Acc:MGI:1859866]
ENSMUSG00000035692	1904	118	3.76638	3.01226e-50	6.31308e-48	Isg15	ISG15 ubiquitin-like modifier [Source:MGI Symbol;Acc:MGI:1855694]
ENSMUSG00000078349	128	25	2.10659	2.58942e-09	5.80551e-08	AW011738	expressed sequence AW011738 [Source:MGI Symbol;Acc:MGI:2140540]
ENSMUSG00000078486	182	21	2.86422	3.57623e-16	1.55771e-14	Perm1	PPARGC1 and ESRR induced regulator, muscle 1 [Source:MGI Symbol;Acc:MGI:1921433]
ENSMUSG00000028645	1865	405	1.95838	2.40813e-18	1.23489e-16	Slc2a1	solute carrier family 2 (facilitated glucose transporter), member 1 [Source:MGI Symbol;Acc:MGI:95755]
ENSMUSG00000088552	10	0	6.22428	0.00464266	0.0286361	Mir1957a	microRNA 1957a [Source:MGI Symbol;Acc:MGI:3837121]
ENSMUSG00000086683	22	1	4.06749	2.59951e-05	0.000297402	Gm12867	predicted gene 12867 [Source:MGI Symbol;Acc:MGI:3651003]
ENSMUSG00000061859	229	2413	-3.64112	2.1303e-51	4.66763e-49	Patj	PATJ, crumbs cell polarity complex component [Source:MGI Symbol;Acc:MGI:1277960]
ENSMUSG00000041202	62	3	4.07388	6.52968e-11	1.77492e-09	Pla2g2d	phospholipase A2, group IID [Source:MGI Symbol;Acc:MGI:1341796]
ENSMUSG00000028751	15	0	6.8028	0.000187	0.00176515	Pla2g2e	phospholipase A2, group IIE [Source:MGI Symbol;Acc:MGI:1349660]
ENSMUSG00000070661	26	3	2.82448	0.000421961	0.00363754	Rnf186	ring finger protein 186 [Source:MGI Symbol;Acc:MGI:1914075]
ENSMUSG00000060288	94	29	1.44851	5.75319e-05	0.000612417	Ppih	peptidyl prolyl isomerase H [Source:MGI Symbol;Acc:MGI:106499]
ENSMUSG00000035275	25	3	2.76819	0.000672116	0.00545731	Raver2	ribonucleoprotein, PTB-binding 2 [Source:MGI Symbol;Acc:MGI:2443623]
ENSMUSG00000028527	27	2	3.43735	7.67958e-05	0.00079438	Ak4	adenylate kinase 4 [Source:MGI Symbol;Acc:MGI:87979]
ENSMUSG00000070803	185	42	1.8917	1.30283e-09	3.01926e-08	Cited4	Cbp/p300-interacting transactivator, with Glu/Asp-rich carboxy-terminal domain, 4 [Source:MGI Symbol;Acc:MGI:1861694]
ENSMUSG00000041025	718	249	1.28295	3.03551e-08	5.88424e-07	Iffo2	intermediate filament family orphan 2 [Source:MGI Symbol;Acc:MGI:2140675]
ENSMUSG00000032890	277	961	-2.03861	1.38436e-18	7.29298e-17	Rims3	regulating synaptic membrane exocytosis 3 [Source:MGI Symbol;Acc:MGI:2443331]
ENSMUSG00000057722	676	1477	-1.37189	3.24371e-10	8.07355e-09	Lepr	leptin receptor [Source:MGI Symbol;Acc:MGI:104993]
ENSMUSG00000028525	2968	717	1.80479	1.24937e-16	5.69046e-15	Pde4b	phosphodiesterase 4B, cAMP specific [Source:MGI Symbol;Acc:MGI:99557]
ENSMUSG00000028656	12945	24554	-1.16805	1.8234e-08	3.65464e-07	Cap1	CAP, adenylate cyclase-associated protein 1 (yeast) [Source:MGI Symbol;Acc:MGI:88262]
ENSMUSG00000040964	223	12	3.95863	2.4955e-25	1.91954e-23	Arhgef10l	Rho guanine nucleotide exchange factor (GEF) 10-like [Source:MGI Symbol;Acc:MGI:1920004]
ENSMUSG00000028653	85	179	-1.31754	2.25336e-06	3.18376e-05	Trit1	tRNA isopentenyltransferase 1 [Source:MGI Symbol;Acc:MGI:1914216]
ENSMUSG00000025330	23	3	2.64857	0.00169524	0.0121965	Padi4	peptidyl arginine deiminase, type IV [Source:MGI Symbol;Acc:MGI:1338898]
ENSMUSG00000028927	112	12	2.96595	1.37546e-12	4.39568e-11	Padi2	peptidyl arginine deiminase, type II [Source:MGI Symbol;Acc:MGI:1338892]
ENSMUSG00000048406	34	9	1.66055	0.00254585	0.0172515	B330016D10Rik	RIKEN cDNA B330016D10 gene [Source:MGI Symbol;Acc:MGI:2444063]
ENSMUSG00000043085	55	21	1.14026	0.00657299	0.038543	Tmem82	transmembrane protein 82 [Source:MGI Symbol;Acc:MGI:2384869]
ENSMUSG00000028583	1280	186	2.53754	1.99377e-26	1.61523e-24	Pdpn	podoplanin [Source:MGI Symbol;Acc:MGI:103098]
ENSMUSG00000070610	15	35	-1.45862	0.00216503	0.0150413	Gm13127	predicted gene 13127 [Source:MGI Symbol;Acc:MGI:3651260]
ENSMUSG00000066026	2935	7019	-1.50236	1.00551e-12	3.26024e-11	Dhrs3	dehydrogenase/reductase (SDR family) member 3 [Source:MGI Symbol;Acc:MGI:1315215]
ENSMUSG00000085875	10	27	-1.66413	0.00381958	0.0245325	Gm12905	predicted gene 12905 [Source:MGI Symbol;Acc:MGI:3702581]
ENSMUSG00000090125	17	1	3.69812	0.000447975	0.00382914	Pou3f1	POU domain, class 3, transcription factor 1 [Source:MGI Symbol;Acc:MGI:101896]
ENSMUSG00000028873	196	375	-1.17998	1.11768e-06	1.66283e-05	Cdca8	cell division cycle associated 8 [Source:MGI Symbol;Acc:MGI:1196274]
ENSMUSG00000042677	2662	723	1.63579	5.24705e-14	1.92827e-12	Zc3h12a	zinc finger CCCH type containing 12A [Source:MGI Symbol;Acc:MGI:2385891]
ENSMUSG00000042616	20	210	-3.62785	1.49693e-25	1.15451e-23	Oscp1	organic solute carrier partner 1 [Source:MGI Symbol;Acc:MGI:1916308]
ENSMUSG00000050188	321	623	-1.20081	1.63127e-07	2.80999e-06	Lsm10	U7 snRNP-specific Sm-like protein LSM10 [Source:MGI Symbol;Acc:MGI:2151045]
ENSMUSG00000042608	823	1442	-1.05348	1.06139e-06	1.58234e-05	Stk40	serine/threonine kinase 40 [Source:MGI Symbol;Acc:MGI:1921428]
ENSMUSG00000050212	150	264	-1.05939	3.10629e-05	0.000349845	Eva1b	eva-1 homolog B (C. elegans) [Source:MGI Symbol;Acc:MGI:1922063]
ENSMUSG00000042489	131	424	-1.93789	1.40315e-14	5.3609e-13	Clspn	claspin [Source:MGI Symbol;Acc:MGI:2445153]
ENSMUSG00000062545	55	3	3.90145	1.49301e-09	3.42976e-08	Tlr12	toll-like receptor 12 [Source:MGI Symbol;Acc:MGI:3045221]
ENSMUSG00000028799	852	345	1.05951	2.74e-06	3.82279e-05	Zfp362	zinc finger protein 362 [Source:MGI Symbol;Acc:MGI:2652839]
ENSMUSG00000028789	70	5	3.533	8.03798e-11	2.16054e-09	Azin2	antizyme inhibitor 2 [Source:MGI Symbol;Acc:MGI:2442093]
ENSMUSG00000028792	5568	1404	1.74304	3.2852e-16	1.43527e-14	Ak2	adenylate kinase 2 [Source:MGI Symbol;Acc:MGI:87978]
ENSMUSG00000028793	10578	924	3.27237	8.67082e-48	1.70597e-45	Rnf19b	ring finger protein 19B [Source:MGI Symbol;Acc:MGI:1922484]
ENSMUSG00000028786	59	4	3.60076	1.22677e-09	2.86133e-08	Tmem54	transmembrane protein 54 [Source:MGI Symbol;Acc:MGI:1913510]
ENSMUSG00000085761	12	33	-1.69271	0.00172226	0.0123662	4930455G09Rik	RIKEN cDNA 4930455G09 gene [Source:MGI Symbol;Acc:MGI:1926167]
ENSMUSG00000095042	39	67	-1.02264	0.00444726	0.0278285	Gm12537	predicted gene 12537 [Source:MGI Symbol;Acc:MGI:3650720]
ENSMUSG00000040270	59	14	1.82236	6.25423e-05	0.000658721	Bach2	BTB and CNC homology, basic leucine zipper transcription factor 2 [Source:MGI Symbol;Acc:MGI:894679]
ENSMUSG00000028278	130	11	3.30501	1.9686e-15	8.13368e-14	Rragd	Ras-related GTP binding D [Source:MGI Symbol;Acc:MGI:1098604]
ENSMUSG00000040128	4879	1163	1.82414	1.90155e-17	9.16608e-16	Pnrc1	proline-rich nuclear receptor coactivator 1 [Source:MGI Symbol;Acc:MGI:1917838]
ENSMUSG00000045573	10	57	-2.73892	1.88715e-08	3.76936e-07	Penk	preproenkephalin [Source:MGI Symbol;Acc:MGI:104629]
ENSMUSG00000085295	2855	190	3.66412	2.5228e-51	5.48605e-49	4930430E12Rik	RIKEN cDNA 4930430E12 gene [Source:MGI Symbol;Acc:MGI:1918889]
ENSMUSG00000104347	38	6	2.39635	7.45732e-05	0.000773049	Gm37689	predicted gene, 37689 [Source:MGI Symbol;Acc:MGI:5610917]
ENSMUSG00000028245	148	29	2.10262	8.0126e-10	1.89485e-08	Nsmaf	neutral sphingomyelinase (N-SMase) activation associated factor [Source:MGI Symbol;Acc:MGI:1341864]
ENSMUSG00000056412	21	45	-1.33841	0.00257631	0.017442	Psenen-ps	presenilin enhancer gamma secretase subunit, pseudogene [Source:MGI Symbol;Acc:MGI:3649201]
ENSMUSG00000028212	52	154	-1.80816	3.43695e-09	7.58227e-08	Ccne2	cyclin E2 [Source:MGI Symbol;Acc:MGI:1329034]
ENSMUSG00000078773	15	85	-2.73596	3.28587e-11	9.27159e-10	Rad54b	RAD54 homolog B (S. cerevisiae) [Source:MGI Symbol;Acc:MGI:3605986]
ENSMUSG00000028214	644	6	6.47451	2.13561e-60	6.1766e-58	Gem	GTP binding protein (gene overexpressed in skeletal muscle) [Source:MGI Symbol;Acc:MGI:99844]
ENSMUSG00000049225	649	216	1.34223	1.21593e-08	2.50122e-07	Pdp1	pyruvate dehyrogenase phosphatase catalytic subunit 1 [Source:MGI Symbol;Acc:MGI:2685870]
ENSMUSG00000049488	186	54	1.53777	2.73601e-07	4.54514e-06	Tmem67	transmembrane protein 67 [Source:MGI Symbol;Acc:MGI:1923928]
ENSMUSG00000028445	1	38	-5.31335	5.03731e-10	1.22531e-08	Enho	energy homeostasis associated [Source:MGI Symbol;Acc:MGI:1916888]
ENSMUSG00000043252	577	1312	-1.42941	8.26155e-11	2.21858e-09	Tmem64	transmembrane protein 64 [Source:MGI Symbol;Acc:MGI:2140359]
ENSMUSG00000073889	2690	688	1.72246	2.82605e-15	1.15282e-13	Il11ra1	interleukin 11 receptor, alpha chain 1 [Source:MGI Symbol;Acc:MGI:107426]
ENSMUSG00000036114	111	214	-1.19056	7.5748e-06	9.72817e-05	Rpp25l	ribonuclease P/MRP 25 subunit-like [Source:MGI Symbol;Acc:MGI:1917211]
ENSMUSG00000041153	524	131	1.75462	1.6539e-12	5.23922e-11	Osgin2	oxidative stress induced growth inhibitor family member 2 [Source:MGI Symbol;Acc:MGI:2384798]
ENSMUSG00000084408	20	0	7.2146	8.35118e-06	0.000106215	Gm11870	predicted gene 11870 [Source:MGI Symbol;Acc:MGI:3650285]
ENSMUSG00000041135	715	259	1.22013	1.29469e-07	2.25708e-06	Ripk2	receptor (TNFRSF)-interacting serine-threonine kinase 2 [Source:MGI Symbol;Acc:MGI:1891456]
ENSMUSG00000028229	89	173	-1.20215	1.74379e-05	0.000207291	Rmdn1	regulator of microtubule dynamics 1 [Source:MGI Symbol;Acc:MGI:1913552]
ENSMUSG00000036062	9	0	6.07442	0.00894141	0.0495884	Phf24	PHD finger protein 24 [Source:MGI Symbol;Acc:MGI:2140712]
ENSMUSG00000028454	134	358	-1.66122	4.8818e-11	1.35111e-09	Pigo	phosphatidylinositol glycan anchor biosynthesis, class O [Source:MGI Symbol;Acc:MGI:1861452]
ENSMUSG00000028459	107	28	1.68556	2.12746e-06	3.01177e-05	Cd72	CD72 antigen [Source:MGI Symbol;Acc:MGI:88345]
ENSMUSG00000028460	12	0	6.48409	0.00126829	0.00945159	Sit1	suppression inducing transmembrane adaptor 1 [Source:MGI Symbol;Acc:MGI:1889342]
ENSMUSG00000051517	35	119	-2.00584	1.94456e-09	4.41101e-08	Arhgef39	Rho guanine nucleotide exchange factor (GEF) 39 [Source:MGI Symbol;Acc:MGI:3036286]
ENSMUSG00000087142	3	28	-3.40901	1.27658e-06	1.88086e-05	Gm12454	predicted gene 12454 [Source:MGI Symbol;Acc:MGI:3649695]
ENSMUSG00000028463	63	115	-1.11104	0.00029532	0.00266414	Car9	carbonic anhydrase 9 [Source:MGI Symbol;Acc:MGI:2447188]
ENSMUSG00000028480	1280	3086	-1.51399	1.26875e-12	4.07586e-11	Glipr2	GLI pathogenesis-related 2 [Source:MGI Symbol;Acc:MGI:1917770]
ENSMUSG00000035683	96	254	-1.64683	7.41594e-10	1.7624e-08	Melk	maternal embryonic leucine zipper kinase [Source:MGI Symbol;Acc:MGI:106924]
ENSMUSG00000014030	60	11	2.19129	5.20702e-06	6.92401e-05	Pax5	paired box 5 [Source:MGI Symbol;Acc:MGI:97489]
ENSMUSG00000028327	1150	323	1.58719	2.41624e-12	7.53043e-11	Stra6l	STRA6-like [Source:MGI Symbol;Acc:MGI:1921402]
ENSMUSG00000028341	854	23	4.9631	4.34413e-56	1.1319e-53	Nr4a3	nuclear receptor subfamily 4, group A, member 3 [Source:MGI Symbol;Acc:MGI:1352457]
ENSMUSG00000039693	37	2	3.88996	5.49458e-07	8.66018e-06	Msantd3	Myb/SANT-like DNA-binding domain containing 3 [Source:MGI Symbol;Acc:MGI:1913915]
ENSMUSG00000028347	191	1	7.17765	5.96512e-32	6.4135e-30	Tmeff1	transmembrane protein with EGF-like and two follistatin-like domains 1 [Source:MGI Symbol;Acc:MGI:1926810]
ENSMUSG00000028348	13	0	6.59833	0.000667207	0.00542659	Cavin4	caveolae associated 4 [Source:MGI Symbol;Acc:MGI:1915266]
ENSMUSG00000086712	89	4	4.19274	1.07797e-14	4.17362e-13	Mexis	macrophage expressed LXRa(NR1H3)-dependent amplifier of Abca1 transcription lncRNA [Source:MGI Symbol;Acc:MGI:2140270]
ENSMUSG00000028412	262	107	1.04666	6.51658e-05	0.000682872	Slc44a1	solute carrier family 44, member 1 [Source:MGI Symbol;Acc:MGI:2140592]
ENSMUSG00000054752	45	14	1.4326	0.00323827	0.0212664	Fsd1l	fibronectin type III and SPRY domain containing 1-like [Source:MGI Symbol;Acc:MGI:2442443]
ENSMUSG00000078485	510	158	1.44542	2.87932e-09	6.42065e-08	Plekhn1	pleckstrin homology domain containing, family N member 1 [Source:MGI Symbol;Acc:MGI:2387630]
ENSMUSG00002076083	143	255	-1.07826	2.36974e-05	0.000273386	Klhl17	kelch-like 17 [Source:NCBI gene (formerly Entrezgene);Acc:231003]
ENSMUSG00000050395	84	9	2.96199	3.27663e-10	8.14848e-09	Tnfsf15	tumor necrosis factor (ligand) superfamily, member 15 [Source:MGI Symbol;Acc:MGI:2180140]
ENSMUSG00000029330	188	37	2.09722	2.88552e-11	8.18186e-10	Cds1	CDP-diacylglycerol synthase 1 [Source:MGI Symbol;Acc:MGI:1921846]
ENSMUSG00000040274	729	2075	-1.75343	1.02645e-15	4.32753e-14	Cdk6	cyclin-dependent kinase 6 [Source:MGI Symbol;Acc:MGI:1277162]
ENSMUSG00000008307	55	11	2.06605	2.88502e-05	0.00032709	1700109H08Rik	RIKEN cDNA 1700109H08 gene [Source:MGI Symbol;Acc:MGI:1924286]
ENSMUSG00000105198	17	3	2.21546	0.00639309	0.0376657	Gm42502	predicted gene 42502 [Source:MGI Symbol;Acc:MGI:5662639]
ENSMUSG00000029467	8355	3512	1.00583	1.35947e-06	1.98579e-05	Atp2a2	ATPase, Ca++ transporting, cardiac muscle, slow twitch 2 [Source:MGI Symbol;Acc:MGI:88110]
ENSMUSG00000105434	23	0	7.41497	1.3552e-06	1.98055e-05	Gm43359	predicted gene 43359 [Source:MGI Symbol;Acc:MGI:5663496]
ENSMUSG00000029469	46	123	-1.66054	1.49857e-07	2.5953e-06	Ift81	intraflagellar transport 81 [Source:MGI Symbol;Acc:MGI:1098597]
ENSMUSG00000028926	357	860	-1.51255	2.37334e-11	6.78949e-10	Cdk14	cyclin-dependent kinase 14 [Source:MGI Symbol;Acc:MGI:894318]
ENSMUSG00000034573	21	4	2.11641	0.00662995	0.0387769	Ptpn13	protein tyrosine phosphatase, non-receptor type 13 [Source:MGI Symbol;Acc:MGI:103293]
ENSMUSG00000029470	5926	1672	1.58092	9.40068e-14	3.37747e-12	P2rx4	purinergic receptor P2X, ligand-gated ion channel 4 [Source:MGI Symbol;Acc:MGI:1338859]
ENSMUSG00000038859	33	6	2.19359	0.000382556	0.00333966	Baiap2l1	BAI1-associated protein 2-like 1 [Source:MGI Symbol;Acc:MGI:1914148]
ENSMUSG00000029313	5733	1763	1.4567	5.72187e-12	1.72924e-10	Aff1	AF4/FMR2 family, member 1 [Source:MGI Symbol;Acc:MGI:1100819]
ENSMUSG00000072889	470	144	1.46137	3.24859e-09	7.19968e-08	Nfxl1	nuclear transcription factor, X-box binding-like 1 [Source:MGI Symbol;Acc:MGI:1923646]
ENSMUSG00000067219	84	2	5.06988	1.65874e-15	6.88295e-14	Nipal1	NIPA-like domain containing 1 [Source:MGI Symbol;Acc:MGI:1917951]
ENSMUSG00000004642	438	764	-1.04691	2.84841e-06	3.95686e-05	Slbp	stem-loop binding protein [Source:MGI Symbol;Acc:MGI:108402]
ENSMUSG00000029304	79200	8092	3.04642	3.4886e-43	5.86611e-41	Spp1	secreted phosphoprotein 1 [Source:MGI Symbol;Acc:MGI:98389]
ENSMUSG00000105954	26	1	4.30714	4.812e-06	6.44019e-05	Gm42793	predicted gene 42793 [Source:MGI Symbol;Acc:MGI:5662930]
ENSMUSG00000037313	347	640	-1.12733	7.81409e-07	1.20085e-05	Tacc3	transforming, acidic coiled-coil containing protein 3 [Source:MGI Symbol;Acc:MGI:1341163]
ENSMUSG00000029299	57	8	2.57133	4.13724e-07	6.67358e-06	Abcg3	ATP binding cassette subfamily G member 3 [Source:MGI Symbol;Acc:MGI:1351624]
ENSMUSG00000034438	100	239	-1.50024	2.07771e-08	4.13001e-07	Gbp8	guanylate-binding protein 8 [Source:MGI Symbol;Acc:MGI:1923324]
ENSMUSG00000029298	256	54	1.99833	5.12758e-12	1.56105e-10	Gbp9	guanylate-binding protein 9 [Source:MGI Symbol;Acc:MGI:3605620]
ENSMUSG00000079363	48	16	1.33425	0.00366341	0.023645	Gbp4	guanylate binding protein 4 [Source:MGI Symbol;Acc:MGI:97072]
ENSMUSG00000104713	148	43	1.53618	1.4312e-06	2.08111e-05	Gbp6	guanylate binding protein 6 [Source:MGI Symbol;Acc:MGI:2140937]
ENSMUSG00000070639	2267	752	1.34735	4.45682e-10	1.0896e-08	Lrrc8b	leucine rich repeat containing 8 family, member B [Source:MGI Symbol;Acc:MGI:2141353]
ENSMUSG00000038780	2263	573	1.73693	2.74068e-15	1.11958e-13	Smurf1	SMAD specific E3 ubiquitin protein ligase 1 [Source:MGI Symbol;Acc:MGI:1923038]
ENSMUSG00000029627	98	223	-1.42943	1.19125e-07	2.08809e-06	Zkscan14	zinc finger with KRAB and SCAN domains 14 [Source:MGI Symbol;Acc:MGI:1914485]
ENSMUSG00000048142	10	91	-3.41275	5.02456e-15	2.01275e-13	Nat8l	N-acetyltransferase 8-like [Source:MGI Symbol;Acc:MGI:2447776]
ENSMUSG00000029449	161	671	-2.30278	3.27223e-21	2.05738e-19	Rhof	ras homolog family member F (in filopodia) [Source:MGI Symbol;Acc:MGI:1345629]
ENSMUSG00000090086	10	26	-1.60992	0.00546398	0.0329502	AI480526	expressed sequence AI480526 [Source:MGI Symbol;Acc:MGI:2140910]
ENSMUSG00000037224	4	74	-4.40809	1.09012e-15	4.58931e-14	Zfyve28	zinc finger, FYVE domain containing 28 [Source:MGI Symbol;Acc:MGI:2684992]
ENSMUSG00000086291	1	28	-4.87432	1.75007e-07	3.0021e-06	Gm15513	predicted gene 15513 [Source:MGI Symbol;Acc:MGI:3782961]
ENSMUSG00000029275	51	3	3.79279	5.82975e-09	1.2508e-07	Gfi1	growth factor independent 1 transcription repressor [Source:MGI Symbol;Acc:MGI:103170]
ENSMUSG00000040537	71	484	-3.0112	6.9861e-29	6.33391e-27	Adam22	a disintegrin and metallopeptidase domain 22 [Source:MGI Symbol;Acc:MGI:1340046]
ENSMUSG00000029270	727	2122	-1.7897	2.7338e-16	1.20346e-14	Dipk1a	divergent protein kinase domain 1A [Source:MGI Symbol;Acc:MGI:1914516]
ENSMUSG00000028970	89	15	2.31558	1.92468e-08	3.83637e-07	Abcb1b	ATP-binding cassette, sub-family B (MDR/TAP), member 1B [Source:MGI Symbol;Acc:MGI:97568]
ENSMUSG00000029433	32	61	-1.17184	0.00200086	0.0140424	Diablo	diablo, IAP-binding mitochondrial protein [Source:MGI Symbol;Acc:MGI:1913843]
ENSMUSG00000072874	116	204	-1.05806	7.45609e-05	0.000773049	Gm6116	predicted gene 6116 [Source:MGI Symbol;Acc:MGI:3644088]
ENSMUSG00000107306	8	44	-2.68343	5.18846e-07	8.23604e-06	Gm42577	predicted gene 42577 [Source:MGI Symbol;Acc:MGI:5662714]
ENSMUSG00000079659	246	55	1.91446	4.21826e-11	1.17308e-09	Tmem243	transmembrane protein 243, mitochondrial [Source:MGI Symbol;Acc:MGI:3606159]
ENSMUSG00000094090	96	180	-1.15027	2.67802e-05	0.0003059	Gm8494	predicted gene 8494 [Source:MGI Symbol;Acc:MGI:3645114]
ENSMUSG00000118523	13	1	3.3146	0.00444385	0.0278132	Gm34319	predicted gene, 34319 [Source:MGI Symbol;Acc:MGI:5593478]
ENSMUSG00000016510	109	229	-1.31444	7.1311e-07	1.10469e-05	Mtif3	mitochondrial translational initiation factor 3 [Source:MGI Symbol;Acc:MGI:1923616]
ENSMUSG00000033615	10	0	6.22428	0.00464266	0.0286361	Cplx1	complexin 1 [Source:MGI Symbol;Acc:MGI:104727]
ENSMUSG00000042817	51	0	8.55918	6.97018e-13	2.30654e-11	Flt3	FMS-like tyrosine kinase 3 [Source:MGI Symbol;Acc:MGI:95559]
ENSMUSG00000062960	145	12	3.33811	9.30985e-17	4.28075e-15	Kdr	kinase insert domain protein receptor [Source:MGI Symbol;Acc:MGI:96683]
ENSMUSG00000008090	28	56	-1.24047	0.00166818	0.0120257	Fgfrl1	fibroblast growth factor receptor-like 1 [Source:MGI Symbol;Acc:MGI:2150920]
ENSMUSG00000029414	91	288	-1.90505	8.81219e-13	2.87335e-11	Kntc1	kinetochore associated 1 [Source:MGI Symbol;Acc:MGI:2673709]
ENSMUSG00000103529	1	17	-4.15823	0.000142819	0.00138844	A730089K16Rik	RIKEN cDNA A730089K16 gene [Source:MGI Symbol;Acc:MGI:2443970]
ENSMUSG00000036377	624	2047	-1.95816	6.84928e-19	3.6958e-17	Cracd	capping protein inhibiting regulator of actin [Source:MGI Symbol;Acc:MGI:2444817]
ENSMUSG00000000915	76	420	-2.70864	7.19416e-24	5.17586e-22	Hip1r	huntingtin interacting protein 1 related [Source:MGI Symbol;Acc:MGI:1352504]
ENSMUSG00000066278	235	18	3.45379	1.26531e-22	8.49079e-21	Vps37b	vacuolar protein sorting 37B [Source:MGI Symbol;Acc:MGI:1916724]
ENSMUSG00000041298	90	30	1.33715	0.000216051	0.00200727	Katnal1	katanin p60 subunit A-like 1 [Source:MGI Symbol;Acc:MGI:2387638]
ENSMUSG00000106951	20	1	3.93087	8.08043e-05	0.000830794	5930430L01Rik	RIKEN cDNA 5930430L01 gene [Source:MGI Symbol;Acc:MGI:2443110]
ENSMUSG00000066551	667	1272	-1.17567	6.72163e-08	1.228e-06	Hmgb1	high mobility group box 1 [Source:MGI Symbol;Acc:MGI:96113]
ENSMUSG00000063531	166	420	-1.58292	1.07271e-10	2.85417e-09	Sema3e	sema domain, immunoglobulin domain (Ig), short basic domain, secreted, (semaphorin) 3E [Source:MGI Symbol;Acc:MGI:1340034]
ENSMUSG00000059325	346	50	2.54354	9.46594e-19	5.07929e-17	Hopx	HOP homeobox [Source:MGI Symbol;Acc:MGI:1916782]
ENSMUSG00000053030	41	3	3.47885	5.91441e-07	9.26133e-06	Spink2	serine peptidase inhibitor, Kazal type 2 [Source:MGI Symbol;Acc:MGI:1917232]
ENSMUSG00000029096	10	103	-3.59124	5.1592e-17	2.41838e-15	Htra3	HtrA serine peptidase 3 [Source:MGI Symbol;Acc:MGI:1925808]
ENSMUSG00000086247	2	17	-3.24702	0.000700954	0.00565969	Gm15787	predicted gene 15787 [Source:MGI Symbol;Acc:MGI:3783229]
ENSMUSG00000041264	379	669	-1.06404	2.53515e-06	3.55241e-05	Uspl1	ubiquitin specific peptidase like 1 [Source:MGI Symbol;Acc:MGI:2442342]
ENSMUSG00000060063	2451	4953	-1.25938	2.05749e-09	4.65994e-08	Alox5ap	arachidonate 5-lipoxygenase activating protein [Source:MGI Symbol;Acc:MGI:107505]
ENSMUSG00000107317	5	54	-3.64191	6.52968e-11	1.77492e-09	Gm19719	predicted gene, 19719 [Source:MGI Symbol;Acc:MGI:5011904]
ENSMUSG00000007080	100	381	-2.17277	7.05075e-17	3.26275e-15	Pole	polymerase (DNA directed), epsilon [Source:MGI Symbol;Acc:MGI:1196391]
ENSMUSG00000033316	73	1	5.79169	1.31809e-14	5.04923e-13	Galnt9	polypeptide N-acetylgalactosaminyltransferase 9 [Source:MGI Symbol;Acc:MGI:2677965]
ENSMUSG00000029095	19	38	-1.23858	0.00694453	0.0403151	Ablim2	actin-binding LIM protein 2 [Source:MGI Symbol;Acc:MGI:2385758]
ENSMUSG00000041147	51	166	-1.94427	1.65424e-10	4.26796e-09	Brca2	breast cancer 2, early onset [Source:MGI Symbol;Acc:MGI:109337]
ENSMUSG00000029094	767	1811	-1.48382	8.40505e-12	2.50609e-10	Afap1	actin filament associated protein 1 [Source:MGI Symbol;Acc:MGI:1917542]
ENSMUSG00000070576	4	26	-2.90319	1.73427e-05	0.000206414	Mn1	meningioma 1 [Source:MGI Symbol;Acc:MGI:1261813]
ENSMUSG00000016128	25	0	7.53458	7.44748e-07	1.15062e-05	Stard13	StAR-related lipid transfer (START) domain containing 13 [Source:MGI Symbol;Acc:MGI:2385331]
ENSMUSG00000028864	484	136	1.5861	1.51342e-10	3.91163e-09	Hgf	hepatocyte growth factor [Source:MGI Symbol;Acc:MGI:96079]
ENSMUSG00000039474	950	92	3.12214	6.88068e-34	7.89694e-32	Wfs1	wolframin ER transmembrane glycoprotein [Source:MGI Symbol;Acc:MGI:1328355]
ENSMUSG00000029346	89	154	-1.03442	0.00024256	0.00223063	Srrd	SRR1 domain containing [Source:MGI Symbol;Acc:MGI:1917368]
ENSMUSG00000051503	16	51	-1.90798	1.57282e-05	0.00018946	Gm6583	predicted gene 6583 [Source:MGI Symbol;Acc:MGI:3648511]
ENSMUSG00000028777	16	0	6.8951	9.96168e-05	0.000999803	Gnat3	guanine nucleotide binding protein, alpha transducing 3 [Source:MGI Symbol;Acc:MGI:3588268]
ENSMUSG00000029121	18	2	2.85598	0.00118753	0.00894071	Crmp1	collapsin response mediator protein 1 [Source:MGI Symbol;Acc:MGI:107793]
ENSMUSG00000072720	40	3	3.44334	9.43926e-07	1.42263e-05	Myo18b	myosin XVIIIb [Source:MGI Symbol;Acc:MGI:1921626]
ENSMUSG00000101013	14	1	3.42045	0.00250381	0.0170069	A630072M18Rik	RIKEN cDNA A630072M18 gene [Source:MGI Symbol;Acc:MGI:2444702]
ENSMUSG00000037936	2066	4545	-1.38188	5.86578e-11	1.60806e-09	Scarb1	scavenger receptor class B, member 1 [Source:MGI Symbol;Acc:MGI:893578]
ENSMUSG00000008348	19207	7528	1.10679	9.72298e-08	1.73051e-06	Ubc	ubiquitin C [Source:MGI Symbol;Acc:MGI:98889]
ENSMUSG00000072612	161	67	1.01908	0.000537454	0.00450558	Gm10382	predicted gene 10382 [Source:MGI Symbol;Acc:MGI:3647829]
ENSMUSG00000029480	333	652	-1.21351	1.11926e-07	1.96905e-06	Dhx37	DEAH (Asp-Glu-Ala-His) box polypeptide 37 [Source:MGI Symbol;Acc:MGI:3028576]
ENSMUSG00000079067	101	174	-1.02824	0.000191185	0.00180112	Hmgn2-ps1	high mobility group nucleosomal binding domain 2, pseudogene 1 [Source:MGI Symbol;Acc:MGI:3783162]
ENSMUSG00000029254	40	265	-2.96816	9.21922e-23	6.24445e-21	Stap1	signal transducing adaptor family member 1 [Source:MGI Symbol;Acc:MGI:1926193]
ENSMUSG00000064280	69	14	2.04776	3.62101e-06	4.961e-05	Ccdc146	coiled-coil domain containing 146 [Source:MGI Symbol;Acc:MGI:1922422]
ENSMUSG00000039899	1613	69	4.30024	8.42116e-58	2.34189e-55	Fgl2	fibrinogen-like protein 2 [Source:MGI Symbol;Acc:MGI:103266]
ENSMUSG00000042190	1471	30	5.36584	3.93461e-71	1.67348e-68	Cmklr1	chemokine-like receptor 1 [Source:MGI Symbol;Acc:MGI:109603]
ENSMUSG00000053334	310	112	1.22343	2.35173e-06	3.31789e-05	Ficd	FIC domain containing [Source:MGI Symbol;Acc:MGI:1098550]
ENSMUSG00000054675	27	6	1.9054	0.00418133	0.0265261	Tmem119	transmembrane protein 119 [Source:MGI Symbol;Acc:MGI:2385228]
ENSMUSG00000039782	823	234	1.56942	1.47708e-11	4.30647e-10	Cpeb2	cytoplasmic polyadenylation element binding protein 2 [Source:MGI Symbol;Acc:MGI:2442640]
ENSMUSG00000029591	91	176	-1.19492	1.93577e-05	0.000227958	Ung	uracil DNA glycosylase [Source:MGI Symbol;Acc:MGI:109352]
ENSMUSG00000039765	74	15	2.04974	1.54558e-06	2.23283e-05	Cc2d2a	coiled-coil and C2 domain containing 2A [Source:MGI Symbol;Acc:MGI:1924487]
ENSMUSG00000073147	276	95	1.29314	1.05389e-06	1.57441e-05	5031425E22Rik	RIKEN cDNA 5031425E22 gene [Source:MGI Symbol;Acc:MGI:1923227]
ENSMUSG00000104728	70	27	1.12659	0.00358445	0.0232079	Gm42462	predicted gene 42462 [Source:MGI Symbol;Acc:MGI:5662599]
ENSMUSG00000029084	361	24	3.66008	1.73303e-29	1.61686e-27	Cd38	CD38 antigen [Source:MGI Symbol;Acc:MGI:107474]
ENSMUSG00000097180	22	4	2.1831	0.00432709	0.0272773	2700038G22Rik	RIKEN cDNA 2700038G22 gene [Source:MGI Symbol;Acc:MGI:1914444]
ENSMUSG00000014158	135	52	1.13016	0.00025136	0.00230349	Trpv4	transient receptor potential cation channel, subfamily V, member 4 [Source:MGI Symbol;Acc:MGI:1926945]
ENSMUSG00000029291	786	330	1.00732	8.7221e-06	0.000110359	Rufy3	RUN and FYVE domain containing 3 [Source:MGI Symbol;Acc:MGI:106484]
ENSMUSG00000025340	1492	499	1.33544	1.35275e-09	3.12994e-08	Rabgef1	RAB guanine nucleotide exchange factor (GEF) 1 [Source:MGI Symbol;Acc:MGI:1929459]
ENSMUSG00000107143	10	0	6.22428	0.00464266	0.0286361	Gm6598	predicted gene 6598 [Source:MGI Symbol;Acc:MGI:3646314]
ENSMUSG00000072694	207	79	1.14407	4.44498e-05	0.00048549	1500011B03Rik	RIKEN cDNA 1500011B03 gene [Source:MGI Symbol;Acc:MGI:1913486]
ENSMUSG00000029561	1092	123	2.90458	1.75282e-31	1.83678e-29	Oasl2	2'-5' oligoadenylate synthetase-like 2 [Source:MGI Symbol;Acc:MGI:1344390]
ENSMUSG00000087477	19	0	7.14111	1.54285e-05	0.000186242	Gm13822	predicted gene 13822 [Source:MGI Symbol;Acc:MGI:3650351]
ENSMUSG00000041827	1858	115	3.76822	5.3287e-50	1.09303e-47	Oasl1	2'-5' oligoadenylate synthetase-like 1 [Source:MGI Symbol;Acc:MGI:2180849]
ENSMUSG00000029086	129	1118	-3.35861	5.2022e-41	8.22174e-39	Prom1	prominin 1 [Source:MGI Symbol;Acc:MGI:1100886]
ENSMUSG00000039682	2861	1176	1.03806	9.72735e-07	1.46113e-05	Lap3	leucine aminopeptidase 3 [Source:MGI Symbol;Acc:MGI:1914238]
ENSMUSG00000015880	97	214	-1.38481	2.90262e-07	4.80536e-06	Ncapg	non-SMC condensin I complex, subunit G [Source:MGI Symbol;Acc:MGI:1930197]
ENSMUSG00000067321	50	85	-1.00807	0.00214618	0.0149319	Gm7931	predicted pseudogene 7931 [Source:MGI Symbol;Acc:MGI:3643448]
ENSMUSG00000054932	88	212	-1.51154	4.02243e-08	7.60868e-07	Afp	alpha fetoprotein [Source:MGI Symbol;Acc:MGI:87951]
ENSMUSG00000029373	643	52	3.38087	1.36877e-33	1.55245e-31	Pf4	platelet factor 4 [Source:MGI Symbol;Acc:MGI:1888711]
ENSMUSG00000029379	3632	120	4.67384	1.6685e-73	7.65974e-71	Cxcl3	chemokine (C-X-C motif) ligand 3 [Source:MGI Symbol;Acc:MGI:3037818]
ENSMUSG00000029380	8463	50	7.15533	7.48722e-131	2.16545e-127	Cxcl1	chemokine (C-X-C motif) ligand 1 [Source:MGI Symbol;Acc:MGI:108068]
ENSMUSG00000058427	42192	359	6.63189	4.7119e-137	1.51419e-133	Cxcl2	chemokine (C-X-C motif) ligand 2 [Source:MGI Symbol;Acc:MGI:1340094]
ENSMUSG00000029377	1337	22	5.67352	1.08665e-72	4.83511e-70	Ereg	epiregulin [Source:MGI Symbol;Acc:MGI:107508]
ENSMUSG00000029378	230	10	4.2635	2.75733e-27	2.31824e-25	Areg	amphiregulin [Source:MGI Symbol;Acc:MGI:88068]
ENSMUSG00000107261	9	23	-1.58372	0.00841274	0.0473188	Trmt112-ps1	tRNA methyltransferase 11-2, pseudogene 1 [Source:MGI Symbol;Acc:MGI:3643840]
ENSMUSG00000102644	313	124	1.09062	1.99127e-05	0.000234207	Thap6	THAP domain containing 6 [Source:MGI Symbol;Acc:MGI:1922436]
ENSMUSG00000097145	33	4	2.76512	5.25415e-05	0.000564699	9230114K14Rik	RIKEN cDNA 9230114K14 gene [Source:MGI Symbol;Acc:MGI:3041212]
ENSMUSG00000029516	88	212	-1.51154	4.02243e-08	7.60868e-07	Cit	citron [Source:MGI Symbol;Acc:MGI:105313]
ENSMUSG00000045294	3478	1185	1.30879	7.38249e-10	1.75709e-08	Insig1	insulin induced gene 1 [Source:MGI Symbol;Acc:MGI:1916289]
ENSMUSG00000029186	597	223	1.17578	5.58751e-07	8.78272e-06	Pi4k2b	phosphatidylinositol 4-kinase type 2 beta [Source:MGI Symbol;Acc:MGI:1914323]
ENSMUSG00000107369	21	119	-2.7391	6.22716e-14	2.26828e-12	Gstm2-ps1	glutathione S-transferase mu 2 (muscle), pseudogene 1 [Source:MGI Symbol;Acc:MGI:3648223]
ENSMUSG00000029410	87	32	1.19554	0.000713538	0.00574685	Ppef2	protein phosphatase, EF hand calcium-binding domain 2 [Source:MGI Symbol;Acc:MGI:1342304]
ENSMUSG00000029189	247	8	4.68417	1.8558e-30	1.83186e-28	Sel1l3	sel-1 suppressor of lin-12-like 3 (C. elegans) [Source:MGI Symbol;Acc:MGI:1916941]
ENSMUSG00000010721	87	173	-1.23489	1.03739e-05	0.000129381	Lmbr1	limb region 1 [Source:MGI Symbol;Acc:MGI:1861746]
ENSMUSG00000029364	3479	1412	1.05638	5.61039e-07	8.80605e-06	Wsb2	WD repeat and SOCS box-containing 2 [Source:MGI Symbol;Acc:MGI:2144041]
ENSMUSG00000034855	3452	229	3.66885	1.93049e-52	4.46669e-50	Cxcl10	chemokine (C-X-C motif) ligand 10 [Source:MGI Symbol;Acc:MGI:1352450]
ENSMUSG00000086075	105	5	4.11704	1.98639e-16	8.81139e-15	Gm15728	predicted gene 15728 [Source:MGI Symbol;Acc:MGI:3783171]
ENSMUSG00000061578	211	17	3.38039	7.67536e-21	4.74331e-19	Ksr2	kinase suppressor of ras 2 [Source:MGI Symbol;Acc:MGI:3610315]
ENSMUSG00000025746	1678	8	7.44766	1.27402e-92	1.18862e-89	Il6	interleukin 6 [Source:MGI Symbol;Acc:MGI:96559]
ENSMUSG00000047963	21	69	-1.95381	1.37932e-06	2.01275e-05	Stbd1	starch binding domain 1 [Source:MGI Symbol;Acc:MGI:1261768]
ENSMUSG00000025747	151	262	-1.03885	4.39415e-05	0.000480483	Tyms	thymidylate synthase [Source:MGI Symbol;Acc:MGI:98878]
ENSMUSG00000029108	96	15	2.42465	2.95763e-09	6.5851e-08	Pcdh7	protocadherin 7 [Source:MGI Symbol;Acc:MGI:1860487]
ENSMUSG00000029381	12	61	-2.57677	1.24818e-08	2.55664e-07	Shroom3	shroom family member 3 [Source:MGI Symbol;Acc:MGI:1351655]
ENSMUSG00000107374	27	2	3.43735	7.67958e-05	0.00079438	Gm43172	predicted gene 43172 [Source:MGI Symbol;Acc:MGI:5663309]
ENSMUSG00000037999	247	9	4.51651	1.02833e-29	9.71938e-28	Arap2	ArfGAP with RhoGAP domain, ankyrin repeat and PH domain 2 [Source:MGI Symbol;Acc:MGI:2684416]
ENSMUSG00000047881	743	215	1.54403	5.25279e-11	1.44963e-09	Rell1	RELT-like 1 [Source:MGI Symbol;Acc:MGI:2140767]
ENSMUSG00000106219	16	1	3.61137	0.000794618	0.00629642	5830416I19Rik	RIKEN cDNA 5830416I19 gene [Source:MGI Symbol;Acc:MGI:1922007]
ENSMUSG00000063015	4121	7636	-1.13429	5.37227e-08	9.97923e-07	Ccni	cyclin I [Source:MGI Symbol;Acc:MGI:1341077]
ENSMUSG00000106870	19	38	-1.23858	0.00694453	0.0403151	Gm43681	predicted gene 43681 [Source:MGI Symbol;Acc:MGI:5663818]
ENSMUSG00000018076	2943	527	2.23667	9.68269e-24	6.93175e-22	Med13l	mediator complex subunit 13-like [Source:MGI Symbol;Acc:MGI:2670178]
ENSMUSG00000044827	491	20	4.36532	4.3992e-40	6.69651e-38	Tlr1	toll-like receptor 1 [Source:MGI Symbol;Acc:MGI:1341295]
ENSMUSG00000037913	139	361	-1.62046	1.0407e-10	2.77155e-09	Tmem156	transmembrane protein 156 [Source:MGI Symbol;Acc:MGI:2685292]
ENSMUSG00000107092	41	13	1.40473	0.00630869	0.0372811	Gm7993	predicted gene 7993 [Source:MGI Symbol;Acc:MGI:3647399]
ENSMUSG00000105006	26	2	3.38318	2.95077e-05	0.000333108	Gm9484	predicted gene 9484 [Source:MGI Symbol;Acc:MGI:3779894]
ENSMUSG00000034663	1995	730	1.2058	2.40347e-08	4.73201e-07	Bmp2k	BMP2 inducible kinase [Source:MGI Symbol;Acc:MGI:2155456]
ENSMUSG00000055725	59	19	1.38487	0.00100613	0.00774739	Paqr3	progestin and adipoQ receptor family member III [Source:MGI Symbol;Acc:MGI:2679683]
ENSMUSG00000032741	393	103	1.68628	7.5174e-11	2.02816e-09	Tpcn1	two pore channel 1 [Source:MGI Symbol;Acc:MGI:2182472]
ENSMUSG00000032690	247	55	1.9203	3.57746e-11	1.00065e-09	Oas2	2'-5' oligoadenylate synthetase 2 [Source:MGI Symbol;Acc:MGI:2180852]
ENSMUSG00000032661	728	169	1.86171	1.01039e-14	3.93835e-13	Oas3	2'-5' oligoadenylate synthetase 3 [Source:MGI Symbol;Acc:MGI:2180850]
ENSMUSG00000089809	4524	971	1.97543	6.14668e-20	3.56261e-18	Rasgef1b	RasGEF domain family, member 1B [Source:MGI Symbol;Acc:MGI:2443755]
ENSMUSG00000029162	150	388	-1.61471	6.95128e-11	1.88598e-09	Khk	ketohexokinase [Source:MGI Symbol;Acc:MGI:1096353]
ENSMUSG00000066861	480	45	3.16728	4.97957e-28	4.36421e-26	Oas1g	2'-5' oligoadenylate synthetase 1G [Source:MGI Symbol;Acc:MGI:97429]
ENSMUSG00000052776	1606	546	1.31182	2.15182e-09	4.85832e-08	Oas1a	2'-5' oligoadenylate synthetase 1A [Source:MGI Symbol;Acc:MGI:2180860]
ENSMUSG00000029608	93	11	2.8224	1.76395e-10	4.52279e-09	Rph3a	rabphilin 3A [Source:MGI Symbol;Acc:MGI:102788]
ENSMUSG00000029205	10	0	6.22428	0.00464266	0.0286361	Chrna9	cholinergic receptor, nicotinic, alpha polypeptide 9 [Source:MGI Symbol;Acc:MGI:1202403]
ENSMUSG00000054598	65	10	2.44253	5.52016e-07	8.69102e-06	9130230L23Rik	RIKEN cDNA 9130230L23 gene [Source:MGI Symbol;Acc:MGI:3041166]
ENSMUSG00000107390	11	0	6.36003	0.00242129	0.0165498	Gm43323	predicted gene 43323 [Source:MGI Symbol;Acc:MGI:5663460]
ENSMUSG00000029207	203	18	3.24274	1.63708e-19	9.17591e-18	Apbb2	amyloid beta (A4) precursor protein-binding, family B, member 2 [Source:MGI Symbol;Acc:MGI:108405]
ENSMUSG00000106918	231	569	-1.54448	6.07834e-11	1.66318e-09	Mrpl33	mitochondrial ribosomal protein L33 [Source:MGI Symbol;Acc:MGI:2137225]
ENSMUSG00000040751	682	14	5.35032	7.28908e-55	1.81737e-52	Lat2	linker for activation of T cells family, member 2 [Source:MGI Symbol;Acc:MGI:1926479]
ENSMUSG00000029674	576	202	1.26674	8.89367e-08	1.5937e-06	Limk1	LIM-domain containing, protein kinase [Source:MGI Symbol;Acc:MGI:104572]
ENSMUSG00000072573	9	0	6.07442	0.00894141	0.0495884	Gm10369	predicted gene 10369 [Source:MGI Symbol;Acc:MGI:3642774]
ENSMUSG00000004814	16205	23	9.20895	3.25237e-174	2.35162e-170	Ccl24	chemokine (C-C motif) ligand 24 [Source:MGI Symbol;Acc:MGI:1928953]
ENSMUSG00000004952	1460	204	2.59416	5.66015e-28	4.94571e-26	Rasa4	RAS p21 protein activator 4 [Source:MGI Symbol;Acc:MGI:1858600]
ENSMUSG00000039754	78	157	-1.25226	1.29739e-05	0.000158929	Alkbh4	alkB homolog 4, lysine demethylase [Source:MGI Symbol;Acc:MGI:1919291]
ENSMUSG00000047182	1	90	-6.55477	1.68173e-22	1.12072e-20	Irs3	insulin receptor substrate 3 [Source:MGI Symbol;Acc:MGI:1194882]
ENSMUSG00000029722	584	1124	-1.18891	5.96986e-08	1.10173e-06	Agfg2	ArfGAP with FG repeats 2 [Source:MGI Symbol;Acc:MGI:2443267]
ENSMUSG00000082088	41	70	-1.01382	0.00379978	0.0244216	Gm15753	predicted gene 15753 [Source:MGI Symbol;Acc:MGI:3783195]
ENSMUSG00000029725	165	310	-1.15365	3.86039e-06	5.2715e-05	Ppp1r35	protein phosphatase 1, regulatory subunit 35 [Source:MGI Symbol;Acc:MGI:1922853]
ENSMUSG00000037108	23	103	-2.40056	5.41636e-11	1.49335e-09	Zcwpw1	zinc finger, CW type with PWWP domain 1 [Source:MGI Symbol;Acc:MGI:2685899]
ENSMUSG00000046245	507	5364	-3.64739	6.14447e-55	1.54531e-52	Pilra	paired immunoglobin-like type 2 receptor alpha [Source:MGI Symbol;Acc:MGI:2450529]
ENSMUSG00000066684	16	187	-3.7801	2.6795e-25	2.04476e-23	Pilrb1	paired immunoglobin-like type 2 receptor beta 1 [Source:MGI Symbol;Acc:MGI:2450532]
ENSMUSG00000066682	37	375	-3.58095	8.18151e-33	9.06611e-31	Pilrb2	paired immunoglobin-like type 2 receptor beta 2 [Source:MGI Symbol;Acc:MGI:2450535]
ENSMUSG00000037007	26	104	-2.23858	4.66518e-10	1.13958e-08	Zfp113	zinc finger protein 113 [Source:MGI Symbol;Acc:MGI:1929116]
ENSMUSG00000029730	574	1994	-2.04078	3.31258e-20	1.95523e-18	Mcm7	minichromosome maintenance complex component 7 [Source:MGI Symbol;Acc:MGI:1298398]
ENSMUSG00000047592	155	10	3.69455	4.64978e-19	2.53737e-17	Nxpe5	neurexophilin and PC-esterase domain family, member 5 [Source:MGI Symbol;Acc:MGI:3584036]
ENSMUSG00000036898	44	99	-1.41165	2.1738e-05	0.000253344	Zfp157	zinc finger protein 157 [Source:MGI Symbol;Acc:MGI:1919404]
ENSMUSG00000056014	32	66	-1.28529	0.000641377	0.00525642	A430033K04Rik	RIKEN cDNA A430033K04 gene [Source:MGI Symbol;Acc:MGI:3583896]
ENSMUSG00000025854	5389	165	4.78402	2.65268e-79	1.4754e-76	Fam20c	FAM20C, golgi associated secretory pathway kinase [Source:MGI Symbol;Acc:MGI:2136853]
ENSMUSG00000025856	371	5	5.93673	5.28133e-44	9.31381e-42	Pdgfa	platelet derived growth factor, alpha [Source:MGI Symbol;Acc:MGI:97527]
ENSMUSG00000075585	91	2	5.18518	9.08155e-17	4.1891e-15	6330403L08Rik	RIKEN cDNA 6330403L08 gene [Source:MGI Symbol;Acc:MGI:1917994]
ENSMUSG00000025855	274	12	4.25559	1.50616e-29	1.41432e-27	Prkar1b	protein kinase, cAMP dependent regulatory, type I beta [Source:MGI Symbol;Acc:MGI:97759]
ENSMUSG00000044092	379	955	-1.57746	2.93077e-12	9.07535e-11	C130050O18Rik	RIKEN cDNA C130050O18 gene [Source:MGI Symbol;Acc:MGI:2442694]
ENSMUSG00000018143	1941	619	1.40413	1.15036e-10	3.04398e-09	Mafk	v-maf musculoaponeurotic fibrosarcoma oncogene family, protein K (avian) [Source:MGI Symbol;Acc:MGI:99951]
ENSMUSG00000029551	38	66	-1.03832	0.00394756	0.0252034	Psmg3	proteasome (prosome, macropain) assembly chaperone 3 [Source:MGI Symbol;Acc:MGI:1913756]
ENSMUSG00000029560	1832	672	1.20225	2.91643e-08	5.67623e-07	Snx8	sorting nexin 8 [Source:MGI Symbol;Acc:MGI:2443816]
ENSMUSG00000105699	3	17	-2.69291	0.0024261	0.0165661	Gm43703	predicted gene 43703 [Source:MGI Symbol;Acc:MGI:5663840]
ENSMUSG00000029570	729	1625	-1.40078	1.15785e-10	3.061e-09	Lfng	LFNG O-fucosylpeptide 3-beta-N-acetylglucosaminyltransferase [Source:MGI Symbol;Acc:MGI:1095413]
ENSMUSG00000050022	1516	3900	-1.60761	4.41435e-14	1.62847e-12	Amz1	archaelysin family metallopeptidase 1 [Source:MGI Symbol;Acc:MGI:2442258]
ENSMUSG00000036526	3460	12507	-2.09834	1.01958e-22	6.88982e-21	Card11	caspase recruitment domain family, member 11 [Source:MGI Symbol;Acc:MGI:1916978]
ENSMUSG00000039683	16	50	-1.87948	2.19364e-05	0.000255002	Sdk1	sidekick cell adhesion molecule 1 [Source:MGI Symbol;Acc:MGI:2444413]
ENSMUSG00000029580	82663	153804	-1.14027	3.59954e-08	6.88532e-07	Actb	actin, beta [Source:MGI Symbol;Acc:MGI:87904]
ENSMUSG00000029581	332	50	2.48398	7.2854e-18	3.62665e-16	Fscn1	fascin actin-bundling protein 1 [Source:MGI Symbol;Acc:MGI:1352745]
ENSMUSG00000029401	3280	729	1.92504	1.29982e-18	6.89785e-17	Rilpl2	Rab interacting lysosomal protein-like 2 [Source:MGI Symbol;Acc:MGI:1933112]
ENSMUSG00000029322	143	58	1.05592	0.000547773	0.00457881	Plac8	placenta-specific 8 [Source:MGI Symbol;Acc:MGI:2445289]
ENSMUSG00000035273	1557	63	4.38028	1.87248e-58	5.25786e-56	Hpse	heparanase [Source:MGI Symbol;Acc:MGI:1343124]
ENSMUSG00000016833	88	177	-1.25138	6.82626e-06	8.84539e-05	Mrps18c	mitochondrial ribosomal protein S18C [Source:MGI Symbol;Acc:MGI:1915985]
ENSMUSG00000029314	130	390	-1.82838	4.13e-13	1.40362e-11	Gpat3	glycerol-3-phosphate acyltransferase 3 [Source:MGI Symbol;Acc:MGI:3603816]
ENSMUSG00000023079	92	20	1.95103	8.15832e-07	1.25042e-05	Gtf2ird1	general transcription factor II I repeat domain-containing 1 [Source:MGI Symbol;Acc:MGI:1861942]
ENSMUSG00000018341	155	361	-1.46342	3.81082e-09	8.3624e-08	Il12rb2	interleukin 12 receptor, beta 2 [Source:MGI Symbol;Acc:MGI:1270861]
ENSMUSG00000051397	63	1	5.57957	7.96444e-13	2.62056e-11	Tacstd2	tumor-associated calcium signal transducer 2 [Source:MGI Symbol;Acc:MGI:1861606]
ENSMUSG00000076508	10	0	6.22428	0.00464266	0.0286361	Igkv17-127	immunoglobulin kappa variable 17-127 [Source:MGI Symbol;Acc:MGI:3646891]
ENSMUSG00000068263	18	0	7.06368	2.86152e-05	0.000324934	Efcc1	EF hand and coiled-coil domain containing 1 [Source:MGI Symbol;Acc:MGI:3611451]
ENSMUSG00000030055	167	54	1.38244	5.47142e-06	7.24231e-05	Rab43	RAB43, member RAS oncogene family [Source:MGI Symbol;Acc:MGI:1917084]
ENSMUSG00000108064	37	5	2.61566	4.17025e-05	0.000458078	Gm44423	predicted gene, 44423 [Source:MGI Symbol;Acc:MGI:5690815]
ENSMUSG00000076490	23	2	3.20727	0.000143701	0.00139327	Trbc1	T cell receptor beta, constant region 1 [Source:MGI Symbol;Acc:MGI:4439726]
ENSMUSG00000076498	34	9	1.66055	0.00254585	0.0172515	Trbc2	T cell receptor beta, constant 2 [Source:MGI Symbol;Acc:MGI:4835227]
ENSMUSG00000029864	96	214	-1.39974	2.18973e-07	3.70792e-06	Gstk1	glutathione S-transferase kappa 1 [Source:MGI Symbol;Acc:MGI:1923513]
ENSMUSG00000029863	232	691	-1.81845	1.12166e-14	4.33699e-13	Casp2	caspase 2 [Source:MGI Symbol;Acc:MGI:97295]
ENSMUSG00000030117	164	3	5.47528	2.72119e-26	2.19839e-24	Gdf3	growth differentiation factor 3 [Source:MGI Symbol;Acc:MGI:95686]
ENSMUSG00000030246	256	11	4.28191	3.75011e-29	3.4432e-27	Ldhb	lactate dehydrogenase B [Source:MGI Symbol;Acc:MGI:96763]
ENSMUSG00000040552	3305	154	4.17814	1.03621e-62	3.29332e-60	C3ar1	complement component 3a receptor 1 [Source:MGI Symbol;Acc:MGI:1097680]
ENSMUSG00000033216	128	218	-1.01191	0.000119464	0.00118003	Eefsec	eukaryotic elongation factor, selenocysteine-tRNA-specific [Source:MGI Symbol;Acc:MGI:2137092]
ENSMUSG00000049037	928	97	3.01208	6.41568e-32	6.84702e-30	Clec4a1	C-type lectin domain family 4, member a1 [Source:MGI Symbol;Acc:MGI:3036291]
ENSMUSG00000097730	23	47	-1.27055	0.00287911	0.019191	Gm26588	predicted gene, 26588 [Source:MGI Symbol;Acc:MGI:5477082]
ENSMUSG00000030148	4881	1929	1.09478	1.85227e-07	3.16428e-06	Clec4a2	C-type lectin domain family 4, member a2 [Source:MGI Symbol;Acc:MGI:1349412]
ENSMUSG00000029851	46	7	2.45256	7.6953e-06	9.86977e-05	Tcaf2	TRPM8 channel-associated factor 2 [Source:MGI Symbol;Acc:MGI:2385258]
ENSMUSG00000054422	88	2899	-5.28424	1.35446e-85	9.55454e-83	Fabp1	fatty acid binding protein 1, liver [Source:MGI Symbol;Acc:MGI:95479]
ENSMUSG00000023349	4862	9615	-1.22821	3.96061e-09	8.6648e-08	Clec4n	C-type lectin domain family 4, member n [Source:MGI Symbol;Acc:MGI:1861231]
ENSMUSG00000055027	4	31	-3.15592	1.46665e-06	2.1273e-05	Smyd1	SET and MYND domain containing 1 [Source:MGI Symbol;Acc:MGI:104790]
ENSMUSG00000073018	25	52	-1.29645	0.00192057	0.013548	Gm1070	predicted gene 1070 [Source:MGI Symbol;Acc:MGI:2685916]
ENSMUSG00000107966	17	3	2.21546	0.00639309	0.0376657	Gm44001	predicted gene, 44001 [Source:MGI Symbol;Acc:MGI:5690393]
ENSMUSG00000053977	26	6	1.85123	0.00616054	0.0365352	Cd8a	CD8 antigen, alpha chain [Source:MGI Symbol;Acc:MGI:88346]
ENSMUSG00000008845	182	4	5.22368	1.10577e-26	9.05979e-25	Cd163	CD163 antigen [Source:MGI Symbol;Acc:MGI:2135946]
ENSMUSG00000079575	46	15	1.36546	0.00397843	0.0253893	Rbpj-ps3	recombination signal binding protein for immunoglobulin kappa J region, pseudogene 3 [Source:MGI Symbol;Acc:MGI:96525]
ENSMUSG00000002870	448	1205	-1.67166	7.36403e-14	2.67566e-12	Mcm2	minichromosome maintenance complex component 2 [Source:MGI Symbol;Acc:MGI:105380]
ENSMUSG00000030283	71	3	4.26903	1.99436e-12	6.25607e-11	St8sia1	ST8 alpha-N-acetyl-neuraminide alpha-2,8-sialyltransferase 1 [Source:MGI Symbol;Acc:MGI:106011]
ENSMUSG00000107732	12	1	3.20036	0.00788025	0.044803	Gm44204	predicted gene, 44204 [Source:MGI Symbol;Acc:MGI:5690596]
ENSMUSG00000107622	255	8	4.73013	3.35517e-31	3.41684e-29	4930512J16Rik	RIKEN cDNA 4930512J16 gene [Source:MGI Symbol;Acc:MGI:1922381]
ENSMUSG00000030084	6599	2123	1.3916	4.01845e-11	1.11967e-09	Plxna1	plexin A1 [Source:MGI Symbol;Acc:MGI:107685]
ENSMUSG00000029687	203	411	-1.26159	1.49967e-07	2.59567e-06	Ezh2	enhancer of zeste 2 polycomb repressive complex 2 subunit [Source:MGI Symbol;Acc:MGI:107940]
ENSMUSG00000025823	14409	4563	1.4144	1.44886e-11	4.23273e-10	Pdia4	protein disulfide isomerase associated 4 [Source:MGI Symbol;Acc:MGI:104864]
ENSMUSG00000004270	1582	2936	-1.13653	7.49348e-08	1.35964e-06	Lpcat3	lysophosphatidylcholine acyltransferase 3 [Source:MGI Symbol;Acc:MGI:1315211]
ENSMUSG00000004266	4079	8062	-1.22739	4.24025e-09	9.22773e-08	Ptpn6	protein tyrosine phosphatase, non-receptor type 6 [Source:MGI Symbol;Acc:MGI:96055]
ENSMUSG00000004267	90	7	3.41878	8.47353e-13	2.76917e-11	Eno2	enolase 2, gamma neuronal [Source:MGI Symbol;Acc:MGI:95394]
ENSMUSG00000030089	233	408	-1.0523	9.62896e-06	0.000120977	Slc41a3	solute carrier family 41, member 3 [Source:MGI Symbol;Acc:MGI:1918949]
ENSMUSG00000023505	223	454	-1.26963	9.6432e-08	1.71737e-06	Cdca3	cell division cycle associated 3 [Source:MGI Symbol;Acc:MGI:1315198]
ENSMUSG00000023191	29	69	-1.4907	8.1049e-05	0.000833013	P3h3	prolyl 3-hydroxylase 3 [Source:MGI Symbol;Acc:MGI:1315208]
ENSMUSG00000023274	95	8	3.30693	2.82933e-12	8.77062e-11	Cd4	CD4 antigen [Source:MGI Symbol;Acc:MGI:88335]
ENSMUSG00000030124	109	1	6.36917	8.93667e-21	5.48761e-19	Lag3	lymphocyte-activation gene 3 [Source:MGI Symbol;Acc:MGI:106588]
ENSMUSG00000030122	4745	8948	-1.15963	2.64473e-08	5.17881e-07	Ptms	parathymosin [Source:MGI Symbol;Acc:MGI:1916452]
ENSMUSG00000107476	21	63	-1.82279	8.25474e-06	0.000105173	Zfp862-ps	zinc finger protein 862, pseudogene [Source:MGI Symbol;Acc:MGI:1889827]
ENSMUSG00000030091	1381	3166	-1.44135	1.24003e-11	3.64843e-10	Nup210	nucleoporin 210 [Source:MGI Symbol;Acc:MGI:1859555]
ENSMUSG00000030329	123	3	5.06064	7.97496e-21	4.91795e-19	Pianp	PILR alpha associated neural protein [Source:MGI Symbol;Acc:MGI:2441908]
ENSMUSG00000054435	58	18	1.43779	0.000811266	0.00640903	Gimap4	GTPase, IMAP family member 4 [Source:MGI Symbol;Acc:MGI:1349656]
ENSMUSG00000108368	16	2	2.68741	0.00339444	0.0221184	Gm45053	predicted gene 45053 [Source:MGI Symbol;Acc:MGI:5753629]
ENSMUSG00000047867	75	27	1.22594	0.00149312	0.010894	Gimap6	GTPase, IMAP family member 6 [Source:MGI Symbol;Acc:MGI:1918876]
ENSMUSG00000030259	412	36	3.26798	1.54831e-27	1.30936e-25	Rassf8	Ras association (RalGDS/AF-6) domain family (N-terminal) member 8 [Source:MGI Symbol;Acc:MGI:1918573]
ENSMUSG00000090019	21	3	2.51814	0.00268218	0.0180615	Gimap1	GTPase, IMAP family member 1 [Source:MGI Symbol;Acc:MGI:109368]
ENSMUSG00000043505	19	3	2.37472	0.00664724	0.0388442	Gimap5	GTPase, IMAP family member 5 [Source:MGI Symbol;Acc:MGI:2442232]
ENSMUSG00000030256	1549	2994	-1.19516	1.60234e-08	3.23398e-07	Bhlhe41	basic helix-loop-helix family, member e41 [Source:MGI Symbol;Acc:MGI:1930704]
ENSMUSG00000030255	25	82	-1.9524	1.83165e-07	3.13276e-06	Sspn	sarcospan [Source:MGI Symbol;Acc:MGI:1353511]
ENSMUSG00000030094	235	444	-1.16193	9.65967e-07	1.45282e-05	Xpc	xeroderma pigmentosum, complementation group C [Source:MGI Symbol;Acc:MGI:103557]
ENSMUSG00000029810	126	47	1.17624	0.000260791	0.00238012	Tmem176b	transmembrane protein 176B [Source:MGI Symbol;Acc:MGI:1916348]
ENSMUSG00000030330	14	46	-1.95038	2.69074e-05	0.000307231	Ing4	inhibitor of growth family, member 4 [Source:MGI Symbol;Acc:MGI:107307]
ENSMUSG00000023367	81	16	2.08749	5.00719e-07	7.99217e-06	Tmem176a	transmembrane protein 176A [Source:MGI Symbol;Acc:MGI:1913308]
ENSMUSG00000052861	13	37	-1.743	0.000602715	0.00495924	Dnah6	dynein, axonemal, heavy chain 6 [Source:MGI Symbol;Acc:MGI:107744]
ENSMUSG00000072770	20	49	-1.5309	0.000378252	0.00330908	Acrbp	proacrosin binding protein [Source:MGI Symbol;Acc:MGI:1859515]
ENSMUSG00000107761	28	55	-1.21453	0.00212386	0.0147944	2010008C14Rik	RIKEN cDNA 2010008C14 gene [Source:MGI Symbol;Acc:MGI:1917109]
ENSMUSG00000080824	13	31	-1.4886	0.00607118	0.0360334	Gm9001	predicted gene 9001 [Source:MGI Symbol;Acc:MGI:3647168]
ENSMUSG00000107770	185	69	1.17703	4.31306e-05	0.00047233	Gm44126	predicted gene, 44126 [Source:MGI Symbol;Acc:MGI:5690518]
ENSMUSG00000029632	472	1745	-2.13054	2.0146e-21	1.27777e-19	Ndufa4	Ndufa4, mitochondrial complex associated [Source:MGI Symbol;Acc:MGI:107686]
ENSMUSG00000029814	59	119	-1.25475	3.78839e-05	0.000419961	Igf2bp3	insulin-like growth factor 2 mRNA binding protein 3 [Source:MGI Symbol;Acc:MGI:1890359]
ENSMUSG00000029819	99	22	1.91992	4.2474e-07	6.83223e-06	Npy	neuropeptide Y [Source:MGI Symbol;Acc:MGI:97374]
ENSMUSG00000038271	385	1403	-2.10969	1.26808e-20	7.70494e-19	Iffo1	intermediate filament family orphan 1 [Source:MGI Symbol;Acc:MGI:2444516]
ENSMUSG00000042742	425	866	-1.27113	1.35217e-08	2.75599e-07	Bmt2	base methyltransferase of 25S rRNA 2 [Source:MGI Symbol;Acc:MGI:2141466]
ENSMUSG00000048216	205	14	3.61684	9.97169e-22	6.38056e-20	Gpr85	G protein-coupled receptor 85 [Source:MGI Symbol;Acc:MGI:1927851]
ENSMUSG00000038252	544	1586	-1.78795	6.5761e-16	2.80937e-14	Ncapd2	non-SMC condensin I complex, subunit D2 [Source:MGI Symbol;Acc:MGI:1915548]
ENSMUSG00000000628	3508	869	1.76859	2.40682e-16	1.06275e-14	Hk2	hexokinase 2 [Source:MGI Symbol;Acc:MGI:1315197]
ENSMUSG00000030337	137	394	-1.76751	1.59315e-12	5.06897e-11	Vamp1	vesicle-associated membrane protein 1 [Source:MGI Symbol;Acc:MGI:1313276]
ENSMUSG00000040102	74	147	-1.2332	2.13948e-05	0.000250113	Klhl42	kelch-like 42 [Source:MGI Symbol;Acc:MGI:2444786]
ENSMUSG00000041390	3090	1286	1.02016	1.40722e-06	2.04933e-05	Mdfic	MyoD family inhibitor domain containing [Source:MGI Symbol;Acc:MGI:104611]
ENSMUSG00000108046	16	0	6.8951	9.96168e-05	0.000999803	Gm43924	predicted gene, 43924 [Source:MGI Symbol;Acc:MGI:5690316]
ENSMUSG00000030342	17353	43331	-1.5647	7.91036e-14	2.86337e-12	Cd9	CD9 antigen [Source:MGI Symbol;Acc:MGI:88348]
ENSMUSG00000101191	37	5	2.61566	4.17025e-05	0.000458078	Gm28809	predicted gene 28809 [Source:MGI Symbol;Acc:MGI:5579515]
ENSMUSG00000084772	13	0	6.59833	0.000667207	0.00542659	Gm15473	predicted gene 15473 [Source:MGI Symbol;Acc:MGI:3705105]
ENSMUSG00000054556	28	1	4.41352	1.5797e-06	2.27417e-05	Gm4876	predicted gene 4876 [Source:MGI Symbol;Acc:MGI:3647654]
ENSMUSG00000029822	291	1018	-2.05063	6.63067e-19	3.58645e-17	Osbpl3	oxysterol binding protein-like 3 [Source:MGI Symbol;Acc:MGI:1918970]
ENSMUSG00000029552	1253	437	1.27496	8.82922e-09	1.84508e-07	Tes	testin LIM domain protein [Source:MGI Symbol;Acc:MGI:105081]
ENSMUSG00000007655	3626	1301	1.23419	5.73447e-09	1.2331e-07	Cav1	caveolin 1, caveolae protein [Source:MGI Symbol;Acc:MGI:102709]
ENSMUSG00000009376	275	19	3.60291	1.06451e-25	8.29861e-24	Met	met proto-oncogene [Source:MGI Symbol;Acc:MGI:96969]
ENSMUSG00000030031	22	55	-1.56056	0.000202378	0.00189178	Kbtbd8	kelch repeat and BTB (POZ) domain containing 8 [Source:MGI Symbol;Acc:MGI:2661430]
ENSMUSG00000061838	398	681	-1.01913	6.39524e-06	8.32417e-05	Suclg2	succinate-Coenzyme A ligase, GDP-forming, beta subunit [Source:MGI Symbol;Acc:MGI:1306824]
ENSMUSG00000030346	58	151	-1.62264	5.76302e-08	1.0664e-06	Rad51ap1	RAD51 associated protein 1 [Source:MGI Symbol;Acc:MGI:1098224]
ENSMUSG00000038301	2680	5180	-1.19517	1.19815e-08	2.46816e-07	Snx10	sorting nexin 10 [Source:MGI Symbol;Acc:MGI:1919232]
ENSMUSG00000063171	440	858	-1.20772	6.5615e-08	1.20185e-06	Rps4l	ribosomal protein S4-like [Source:MGI Symbol;Acc:MGI:1913434]
ENSMUSG00000000184	1934	4402	-1.431	1.31117e-11	3.84211e-10	Ccnd2	cyclin D2 [Source:MGI Symbol;Acc:MGI:88314]
ENSMUSG00000061414	194	79	1.05056	0.000198454	0.00186224	Cracr2a	calcium release activated channel regulator 2A [Source:MGI Symbol;Acc:MGI:2685919]
ENSMUSG00000030064	2313	662	1.5602	7.67597e-13	2.52852e-11	Frmd4b	FERM domain containing 4B [Source:MGI Symbol;Acc:MGI:2141794]
ENSMUSG00000063568	77	20	1.69467	2.15975e-05	0.000251984	Jazf1	JAZF zinc finger 1 [Source:MGI Symbol;Acc:MGI:2141450]
ENSMUSG00000053007	1205	482	1.07725	1.04187e-06	1.55726e-05	Creb5	cAMP responsive element binding protein 5 [Source:MGI Symbol;Acc:MGI:2443973]
ENSMUSG00000108004	15	0	6.8028	0.000187	0.00176515	Gm44080	predicted gene, 44080 [Source:MGI Symbol;Acc:MGI:5690472]
ENSMUSG00000039958	148	51	1.29062	2.54535e-05	0.000292129	Etfbkmt	electron transfer flavoprotein beta subunit lysine methyltransferase [Source:MGI Symbol;Acc:MGI:2443575]
ENSMUSG00000035158	3176	859	1.64185	2.40919e-14	8.97919e-13	Mitf	melanogenesis associated transcription factor [Source:MGI Symbol;Acc:MGI:104554]
ENSMUSG00000108060	10	0	6.22428	0.00464266	0.0286361	4921529L05Rik	RIKEN cDNA 4921529L05 gene [Source:MGI Symbol;Acc:MGI:2443531]
ENSMUSG00000001517	201	347	-1.03174	2.15984e-05	0.000251984	Foxm1	forkhead box M1 [Source:MGI Symbol;Acc:MGI:1347487]
ENSMUSG00000032712	2622	1032	1.10064	2.32223e-07	3.89806e-06	Resf1	retroelement silencing factor 1 [Source:MGI Symbol;Acc:MGI:1914496]
ENSMUSG00000030357	1434	2896	-1.25843	2.93448e-09	6.5386e-08	Fkbp4	FK506 binding protein 4 [Source:MGI Symbol;Acc:MGI:95543]
ENSMUSG00000004633	204	1	7.27258	1.25419e-33	1.4281e-31	Chn2	chimerin 2 [Source:MGI Symbol;Acc:MGI:1917243]
ENSMUSG00000030359	18	105	-2.77956	6.89344e-13	2.28376e-11	Pzp	PZP, alpha-2-macroglobulin like [Source:MGI Symbol;Acc:MGI:87854]
ENSMUSG00000047228	3	24	-3.18759	1.03095e-05	0.000128744	A2ml1	alpha-2-macroglobulin like 1 [Source:MGI Symbol;Acc:MGI:3039594]
ENSMUSG00000030361	34	0	7.97613	3.99443e-09	8.73219e-08	Klrb1a	killer cell lectin-like receptor subfamily B member 1A [Source:MGI Symbol;Acc:MGI:107540]
ENSMUSG00000079298	56	107	-1.17666	0.000192299	0.00180985	Klrb1b	killer cell lectin-like receptor subfamily B member 1B [Source:MGI Symbol;Acc:MGI:107539]
ENSMUSG00000029777	2382	5176	-1.36411	9.34065e-11	2.49216e-09	Gars	glycyl-tRNA synthetase [Source:MGI Symbol;Acc:MGI:2449057]
ENSMUSG00000030365	145	9	3.74861	1.77437e-18	9.21332e-17	Clec2i	C-type lectin domain family 2, member i [Source:MGI Symbol;Acc:MGI:2136650]
ENSMUSG00000000248	48	0	8.47196	3.33429e-12	1.02918e-10	Clec2g	C-type lectin domain family 2, member g [Source:MGI Symbol;Acc:MGI:1918059]
ENSMUSG00000085786	67	3	4.18554	1.1276e-11	3.32442e-10	Gm15987	predicted gene 15987 [Source:MGI Symbol;Acc:MGI:3801849]
ENSMUSG00000087150	85	0	9.29462	7.19444e-18	3.58755e-16	BC064078	cDNA sequence BC064078 [Source:MGI Symbol;Acc:MGI:3040692]
ENSMUSG00000030157	281	1245	-2.39144	6.2702e-25	4.7349e-23	Clec2d	C-type lectin domain family 2, member d [Source:MGI Symbol;Acc:MGI:2135589]
ENSMUSG00000030156	634	94	2.50781	1.95835e-22	1.2961e-20	Cd69	CD69 antigen [Source:MGI Symbol;Acc:MGI:88343]
ENSMUSG00000030158	9	0	6.07442	0.00894141	0.0495884	Clec12b	C-type lectin domain family 12, member B [Source:MGI Symbol;Acc:MGI:1918433]
ENSMUSG00000062980	100	315	-1.89842	4.22836e-13	1.43536e-11	Cped1	cadherin-like and PC-esterase domain containing 1 [Source:MGI Symbol;Acc:MGI:2444814]
ENSMUSG00000046080	71	23	1.37728	0.000593123	0.00489424	Clec9a	C-type lectin domain family 9, member a [Source:MGI Symbol;Acc:MGI:2444608]
ENSMUSG00000079293	74856	24919	1.34237	1.11071e-10	2.94715e-09	Clec7a	C-type lectin domain family 7, member a [Source:MGI Symbol;Acc:MGI:1861431]
ENSMUSG00000097675	27	4	2.47692	0.000758987	0.00606393	1700101I11Rik	RIKEN cDNA 1700101I11 gene [Source:MGI Symbol;Acc:MGI:1915180]
ENSMUSG00000093661	311	54	2.27896	1.35807e-15	5.67601e-14	Eif4e3	eukaryotic translation initiation factor 4E member 3 [Source:MGI Symbol;Acc:MGI:1914142]
ENSMUSG00000030149	35	1	4.73405	3.4461e-08	6.6093e-07	Klrk1	killer cell lectin-like receptor subfamily K, member 1 [Source:MGI Symbol;Acc:MGI:1196250]
ENSMUSG00000067591	24	1	4.19228	1.47851e-05	0.000179293	Klra3	killer cell lectin-like receptor, subfamily A, member 3 [Source:MGI Symbol;Acc:MGI:101905]
ENSMUSG00000030187	739	1762	-1.49789	5.63389e-12	1.70923e-10	Klra2	killer cell lectin-like receptor, subfamily A, member 2 [Source:MGI Symbol;Acc:MGI:101906]
ENSMUSG00000062190	125	222	-1.07231	4.13218e-05	0.00045476	Lancl2	LanC (bacterial lantibiotic synthetase component C)-like 2 [Source:MGI Symbol;Acc:MGI:1919085]
ENSMUSG00000033788	109	298	-1.69424	8.31556e-11	2.23101e-09	Dysf	dysferlin [Source:MGI Symbol;Acc:MGI:1349385]
ENSMUSG00000108239	27	0	7.64504	2.27396e-07	3.82592e-06	Gm19434	predicted gene, 19434 [Source:MGI Symbol;Acc:MGI:5011619]
ENSMUSG00000063415	38	6	2.39635	7.45732e-05	0.000773049	Cyp26b1	cytochrome P450, family 26, subfamily b, polypeptide 1 [Source:MGI Symbol;Acc:MGI:2176159]
ENSMUSG00000082691	219	431	-1.22074	3.05134e-07	5.04291e-06	Dynlt1-ps1	dynein light chain Tctex-type 1, pseuodogene 1 [Source:MGI Symbol;Acc:MGI:3642625]
ENSMUSG00000033720	98	182	-1.13649	3.32396e-05	0.000373052	Sfxn5	sideroflexin 5 [Source:MGI Symbol;Acc:MGI:2137681]
ENSMUSG00000030208	6288	1411	1.9113	4.88704e-19	2.65682e-17	Emp1	epithelial membrane protein 1 [Source:MGI Symbol;Acc:MGI:107941]
ENSMUSG00000030102	1126	355	1.42053	2.71839e-10	6.84258e-09	Itpr1	inositol 1,4,5-trisphosphate receptor 1 [Source:MGI Symbol;Acc:MGI:96623]
ENSMUSG00000090576	87	5	3.84612	1.30135e-13	4.58437e-12	Gm17055	predicted gene 17055 [Source:MGI Symbol;Acc:MGI:4937882]
ENSMUSG00000030103	18450	3281	2.24688	1.40688e-25	1.08796e-23	Bhlhe40	basic helix-loop-helix family, member e40 [Source:MGI Symbol;Acc:MGI:1097714]
ENSMUSG00000030214	983	24	5.10493	2.107e-60	6.15541e-58	Plbd1	phospholipase B domain containing 1 [Source:MGI Symbol;Acc:MGI:1914107]
ENSMUSG00000068299	17	42	-1.54182	0.000764908	0.0061028	Nat8f4	N-acetyltransferase 8 (GCN5-related) family member 4 [Source:MGI Symbol;Acc:MGI:1922791]
ENSMUSG00000044162	1006	24	5.13829	3.28231e-61	9.78668e-59	Tnip3	TNFAIP3 interacting protein 3 [Source:MGI Symbol;Acc:MGI:3041165]
ENSMUSG00000049001	20	2	3.00691	0.00041343	0.00357145	Ndnf	neuron-derived neurotrophic factor [Source:MGI Symbol;Acc:MGI:1915419]
ENSMUSG00000030220	4038	7096	-1.05784	3.82516e-07	6.22923e-06	Arhgdib	Rho, GDP dissociation inhibitor (GDI) beta [Source:MGI Symbol;Acc:MGI:101940]
ENSMUSG00000064330	9	0	6.07442	0.00894141	0.0495884	Pde6h	phosphodiesterase 6H, cGMP-specific, cone, gamma [Source:MGI Symbol;Acc:MGI:1925850]
ENSMUSG00000107653	14	41	-1.78481	0.000153408	0.00147797	Gm31520	predicted gene, 31520 [Source:MGI Symbol;Acc:MGI:5590679]
ENSMUSG00000107479	10	0	6.22428	0.00464266	0.0286361	2610300M13Rik	RIKEN cDNA 2610300M13 gene [Source:MGI Symbol;Acc:MGI:1919734]
ENSMUSG00000030257	43	93	-1.35462	6.19388e-05	0.000654948	Srgap3	SLIT-ROBO Rho GTPase activating protein 3 [Source:MGI Symbol;Acc:MGI:2152938]
ENSMUSG00000036402	1792	371	2.02725	2.45748e-19	1.35899e-17	Gng12	guanine nucleotide binding protein (G protein), gamma 12 [Source:MGI Symbol;Acc:MGI:1336171]
ENSMUSG00000043421	762	73	3.13732	4.63171e-32	5.01717e-30	Hilpda	hypoxia inducible lipid droplet associated [Source:MGI Symbol;Acc:MGI:1916823]
ENSMUSG00000079652	23	0	7.41497	1.3552e-06	1.98055e-05	Fam71f2	family with sequence similarity 71, member F2 [Source:MGI Symbol;Acc:MGI:2141439]
ENSMUSG00000036390	929	47	4.05715	5.21705e-47	1.00592e-44	Gadd45a	growth arrest and DNA-damage-inducible 45 alpha [Source:MGI Symbol;Acc:MGI:107799]
ENSMUSG00000015766	3903	853	1.94933	2.22866e-19	1.23485e-17	Eps8	epidermal growth factor receptor pathway substrate 8 [Source:MGI Symbol;Acc:MGI:104684]
ENSMUSG00000030270	10	0	6.22428	0.00464266	0.0286361	Cpne9	copine family member IX [Source:MGI Symbol;Acc:MGI:2443052]
ENSMUSG00000029998	3705	7679	-1.29591	6.03696e-10	1.45017e-08	Pcyox1	prenylcysteine oxidase 1 [Source:MGI Symbol;Acc:MGI:1914131]
ENSMUSG00000030272	2015	5515	-1.69701	1.39962e-15	5.83282e-14	Camk1	calcium/calmodulin-dependent protein kinase I [Source:MGI Symbol;Acc:MGI:1098535]
ENSMUSG00000030276	83	151	-1.1066	0.000129274	0.00126784	Ttll3	tubulin tyrosine ligase-like family, member 3 [Source:MGI Symbol;Acc:MGI:2141418]
ENSMUSG00000051169	26	58	-1.39738	0.000412811	0.00357145	Rpusd3	RNA pseudouridylate synthase domain containing 3 [Source:MGI Symbol;Acc:MGI:2141440]
ENSMUSG00000030231	43	82	-1.17325	0.000574176	0.00475825	Plekha5	pleckstrin homology domain containing, family A member 5 [Source:MGI Symbol;Acc:MGI:1923802]
ENSMUSG00000107750	23	0	7.41497	1.3552e-06	1.98055e-05	Gm44013	predicted gene, 44013 [Source:MGI Symbol;Acc:MGI:5690405]
ENSMUSG00000030278	829	6366	-3.18523	9.19706e-45	1.66248e-42	Cidec	cell death-inducing DFFA-like effector c [Source:MGI Symbol;Acc:MGI:95585]
ENSMUSG00000001763	15	2	2.5951	0.00572059	0.0342407	Tspan33	tetraspanin 33 [Source:MGI Symbol;Acc:MGI:1919012]
ENSMUSG00000029993	763	1361	-1.07927	6.2939e-07	9.81835e-06	Nfu1	NFU1 iron-sulfur cluster scaffold [Source:MGI Symbol;Acc:MGI:1913290]
ENSMUSG00000034023	74	126	-1.01099	0.000638054	0.00523215	Fancd2	Fanconi anemia, complementation group D2 [Source:MGI Symbol;Acc:MGI:2448480]
ENSMUSG00000029772	1906	544	1.56417	1.07723e-12	3.48496e-11	Ahcyl2	S-adenosylhomocysteine hydrolase-like 2 [Source:MGI Symbol;Acc:MGI:1921590]
ENSMUSG00000064177	16	2	2.68741	0.00339444	0.0221184	Ghrl	ghrelin [Source:MGI Symbol;Acc:MGI:1930008]
ENSMUSG00000039629	55	16	1.53013	0.000674911	0.00547693	Strip2	striatin interacting protein 2 [Source:MGI Symbol;Acc:MGI:2444363]
ENSMUSG00000045709	10	47	-2.46124	1.32245e-06	1.9425e-05	Smkr-ps	smal lysine rich protein 1, pseudogene [Source:MGI Symbol;Acc:MGI:1923669]
ENSMUSG00000030322	85	201	-1.48468	8.48261e-08	1.52656e-06	Mbd4	methyl-CpG binding domain protein 4 [Source:MGI Symbol;Acc:MGI:1333850]
ENSMUSG00000044471	46	6	2.67109	2.72407e-06	3.80423e-05	Lncpint	long non-protein coding RNA, Trp53 induced transcript [Source:MGI Symbol;Acc:MGI:2673128]
ENSMUSG00000030123	12817	2877	1.91088	2.74812e-19	1.51105e-17	Plxnd1	plexin D1 [Source:MGI Symbol;Acc:MGI:2154244]
ENSMUSG00000087380	24	45	-1.14692	0.00722371	0.0417431	2210408F21Rik	RIKEN cDNA 2210408F21 gene [Source:MGI Symbol;Acc:MGI:1920902]
ENSMUSG00000025701	1375	8354	-2.84741	5.33144e-38	7.2734e-36	Alox5	arachidonate 5-lipoxygenase [Source:MGI Symbol;Acc:MGI:87999]
ENSMUSG00000001642	2740	6801	-1.55602	1.69788e-13	5.94505e-12	Akr1b3	aldo-keto reductase family 1, member B3 (aldose reductase) [Source:MGI Symbol;Acc:MGI:1353494]
ENSMUSG00000059878	148	255	-1.02872	5.55556e-05	0.000593126	Zfp422	zinc finger protein 422 [Source:MGI Symbol;Acc:MGI:1914505]
ENSMUSG00000107428	17	99	-2.7766	2.12517e-12	6.65198e-11	Gm44154	predicted gene, 44154 [Source:MGI Symbol;Acc:MGI:5690546]
ENSMUSG00000042129	4808	11326	-1.4806	1.71272e-12	5.40777e-11	Rassf4	Ras association (RalGDS/AF-6) domain family member 4 [Source:MGI Symbol;Acc:MGI:2386853]
ENSMUSG00000042087	59	16	1.63118	0.000210713	0.00196209	4933440N22Rik	RIKEN cDNA 4933440N22 gene [Source:MGI Symbol;Acc:MGI:1921721]
ENSMUSG00000030134	40	9	1.89416	0.000426762	0.00367127	Rasgef1a	RasGEF domain family, member 1A [Source:MGI Symbol;Acc:MGI:1917977]
ENSMUSG00000061436	2963	1060	1.23841	6.03755e-09	1.29251e-07	Hipk2	homeodomain interacting protein kinase 2 [Source:MGI Symbol;Acc:MGI:1314872]
ENSMUSG00000042599	1745	470	1.64776	9.71795e-14	3.48713e-12	Kdm7a	lysine (K)-specific demethylase 7A [Source:MGI Symbol;Acc:MGI:2443388]
ENSMUSG00000029923	239	453	-1.16654	7.48407e-07	1.15566e-05	Rab19	RAB19, member RAS oncogene family [Source:MGI Symbol;Acc:MGI:103292]
ENSMUSG00000038456	368	682	-1.13427	5.61149e-07	8.80605e-06	Dennd2a	DENN/MADD domain containing 2A [Source:MGI Symbol;Acc:MGI:2444961]
ENSMUSG00000085058	49	132	-1.67144	9.6239e-08	1.71499e-06	8030453O22Rik	RIKEN cDNA 8030453O22 gene [Source:MGI Symbol;Acc:MGI:1924459]
ENSMUSG00000046947	199	344	-1.03363	2.20856e-05	0.00025653	Adck2	aarF domain containing kinase 2 [Source:MGI Symbol;Acc:MGI:1889336]
ENSMUSG00000037172	604	103	2.30613	1.53778e-19	8.65181e-18	Dennd11	DENN domain containing 11 [Source:MGI Symbol;Acc:MGI:2444256]
ENSMUSG00000030168	5975	16402	-1.70133	6.99582e-16	2.98426e-14	Adipor2	adiponectin receptor 2 [Source:MGI Symbol;Acc:MGI:93830]
ENSMUSG00000030170	1	10	-3.39943	0.00788025	0.044803	Wnt5b	wingless-type MMTV integration site family, member 5B [Source:MGI Symbol;Acc:MGI:98959]
ENSMUSG00000030019	854	1693	-1.23164	1.126e-08	2.33283e-07	Fbxl14	F-box and leucine-rich repeat protein 14 [Source:MGI Symbol;Acc:MGI:2141676]
ENSMUSG00000030166	68	144	-1.32523	7.53795e-06	9.68945e-05	Rad52	RAD52 homolog, DNA repair protein [Source:MGI Symbol;Acc:MGI:101949]
ENSMUSG00000002897	3617	6293	-1.04342	5.60618e-07	8.80605e-06	Il17ra	interleukin 17 receptor A [Source:MGI Symbol;Acc:MGI:107399]
ENSMUSG00000071226	32	4	2.72091	8.2223e-05	0.000843281	Cecr2	CECR2, histone acetyl-lysine reader [Source:MGI Symbol;Acc:MGI:1923799]
ENSMUSG00000004902	32	3	3.12263	2.5283e-05	0.000290288	Slc25a18	solute carrier family 25 (mitochondrial carrier), member 18 [Source:MGI Symbol;Acc:MGI:1919053]
ENSMUSG00000067825	268	79	1.51645	3.01814e-08	5.8545e-07	Pex26	peroxisomal biogenesis factor 26 [Source:MGI Symbol;Acc:MGI:1921293]
ENSMUSG00000030137	142	2	5.82636	1.90887e-24	1.40837e-22	Tuba8	tubulin, alpha 8 [Source:MGI Symbol;Acc:MGI:1858225]
ENSMUSG00000030107	616	79	2.71674	7.53323e-25	5.65912e-23	Usp18	ubiquitin specific peptidase 18 [Source:MGI Symbol;Acc:MGI:1344364]
ENSMUSG00000030109	55	10	2.20207	5.80443e-06	7.65017e-05	Slc6a12	solute carrier family 6 (neurotransmitter transporter, betaine/GABA), member 12 [Source:MGI Symbol;Acc:MGI:95628]
ENSMUSG00000034968	1	13	-3.77417	0.00141036	0.0103687	Lbx2	ladybird homeobox 2 [Source:MGI Symbol;Acc:MGI:1342288]
ENSMUSG00000034930	27	0	7.64504	2.27396e-07	3.82592e-06	Rtkn	rhotekin [Source:MGI Symbol;Acc:MGI:107371]
ENSMUSG00000032766	114	43	1.16001	0.00038661	0.00336895	Gng11	guanine nucleotide binding protein (G protein), gamma 11 [Source:MGI Symbol;Acc:MGI:1913316]
ENSMUSG00000032827	27	169	-2.88424	1.47581e-17	7.22221e-16	Ppp1r9a	protein phosphatase 1, regulatory subunit 9A [Source:MGI Symbol;Acc:MGI:2442401]
ENSMUSG00000019577	78	252	-1.93452	1.87359e-12	5.89e-11	Pdk4	pyruvate dehydrogenase kinase, isoenzyme 4 [Source:MGI Symbol;Acc:MGI:1351481]
ENSMUSG00000062995	23	55	-1.49681	0.000341983	0.00303307	Ica1	islet cell autoantigen 1 [Source:MGI Symbol;Acc:MGI:96391]
ENSMUSG00000046679	155	307	-1.22974	8.42755e-07	1.28964e-05	C87436	expressed sequence C87436 [Source:MGI Symbol;Acc:MGI:2141787]
ENSMUSG00000001157	489	932	-1.17477	1.18607e-07	2.08026e-06	Gmcl1	germ cell-less, spermatogenesis associated 1 [Source:MGI Symbol;Acc:MGI:1345156]
ENSMUSG00000029994	17956	7061	1.10201	1.10905e-07	1.95478e-06	Anxa4	annexin A4 [Source:MGI Symbol;Acc:MGI:88030]
ENSMUSG00000074166	29	63	-1.35968	0.00036304	0.00319338	AW146154	expressed sequence AW146154 [Source:MGI Symbol;Acc:MGI:2142212]
ENSMUSG00000072244	49	87	-1.07064	0.00111828	0.00849559	Trim6	tripartite motif-containing 6 [Source:MGI Symbol;Acc:MGI:2137352]
ENSMUSG00000092193	5	21	-2.28413	0.00106861	0.00816334	Cd9-ps	Cd9 antigen, pseudogene [Source:MGI Symbol;Acc:MGI:3645134]
ENSMUSG00000038663	45	116	-1.60771	7.96138e-07	1.22153e-05	Fsd2	fibronectin type III and SPRY domain containing 2 [Source:MGI Symbol;Acc:MGI:2444310]
ENSMUSG00000031078	1169	369	1.41881	2.45034e-10	6.19482e-09	Cttn	cortactin [Source:MGI Symbol;Acc:MGI:99695]
ENSMUSG00000059479	402	730	-1.10494	9.09776e-07	1.37906e-05	B3gnt8	UDP-GlcNAc:betaGal beta-1,3-N-acetylglucosaminyltransferase 8 [Source:MGI Symbol;Acc:MGI:2385269]
ENSMUSG00000052749	26	52	-1.24016	0.00192057	0.013548	Trim30b	tripartite motif-containing 30B [Source:MGI Symbol;Acc:MGI:4821256]
ENSMUSG00000030741	1395	2645	-1.16742	3.62638e-08	6.92749e-07	Spns1	spinster homolog 1 [Source:MGI Symbol;Acc:MGI:1920908]
ENSMUSG00000061286	476	1032	-1.36065	9.42529e-10	2.21085e-08	Exosc5	exosome component 5 [Source:MGI Symbol;Acc:MGI:107889]
ENSMUSG00000030724	64	16	1.74828	6.4413e-05	0.000676454	Cd19	CD19 antigen [Source:MGI Symbol;Acc:MGI:88319]
ENSMUSG00000109110	1	14	-3.88018	0.000794618	0.00629642	Gm45014	predicted gene 45014 [Source:MGI Symbol;Acc:MGI:5753590]
ENSMUSG00000109243	4	31	-3.15592	1.46665e-06	2.1273e-05	Gm45867	predicted gene 45867 [Source:MGI Symbol;Acc:MGI:5804982]
ENSMUSG00000039013	1877	7287	-2.20131	1.77443e-24	1.3159e-22	Siglecf	sialic acid binding Ig-like lectin F [Source:MGI Symbol;Acc:MGI:2681107]
ENSMUSG00000025104	35	102	-1.78368	1.50466e-07	2.60274e-06	Hdgfl3	HDGF like 3 [Source:MGI Symbol;Acc:MGI:1352760]
ENSMUSG00000004610	106	188	-1.0702	8.24294e-05	0.000844799	Etfb	electron transferring flavoprotein, beta polypeptide [Source:MGI Symbol;Acc:MGI:106098]
ENSMUSG00000002602	20478	37615	-1.12172	6.12497e-08	1.12832e-06	Axl	AXL receptor tyrosine kinase [Source:MGI Symbol;Acc:MGI:1347244]
ENSMUSG00000070604	44	142	-1.93154	7.64092e-10	1.8114e-08	Vsig10l	V-set and immunoglobulin domain containing 10 like [Source:MGI Symbol;Acc:MGI:1922940]
ENSMUSG00000013367	24	3	2.70962	0.00106861	0.00816334	Iglon5	IgLON family member 5 [Source:MGI Symbol;Acc:MGI:2686277]
ENSMUSG00000057706	40	3	3.44334	9.43926e-07	1.42263e-05	Mex3b	mex3 RNA binding family member B [Source:MGI Symbol;Acc:MGI:1918252]
ENSMUSG00000030474	148	1283	-3.35916	6.34497e-42	1.04267e-39	Siglece	sialic acid binding Ig-like lectin E [Source:MGI Symbol;Acc:MGI:1932475]
ENSMUSG00000108783	9	0	6.07442	0.00894141	0.0495884	Gm36546	predicted gene, 36546 [Source:MGI Symbol;Acc:MGI:5595705]
ENSMUSG00000038888	151	367	-1.52488	7.92712e-10	1.87617e-08	Ctu1	cytosolic thiouridylase subunit 1 [Source:MGI Symbol;Acc:MGI:2385277]
ENSMUSG00000054046	0	8	-6.14791	0.00464266	0.0286361	Klk13	kallikrein related-peptidase 13 [Source:MGI Symbol;Acc:MGI:3615275]
ENSMUSG00000001741	197	1117	-2.74701	1.8457e-30	1.82813e-28	Il16	interleukin 16 [Source:MGI Symbol;Acc:MGI:1270855]
ENSMUSG00000064023	47	128	-1.68704	8.52734e-08	1.53185e-06	Klk8	kallikrein related-peptidase 8 [Source:MGI Symbol;Acc:MGI:1343327]
ENSMUSG00000048677	2596	584	1.90755	4.73103e-18	2.37142e-16	Tpcn2	two pore segment channel 2 [Source:MGI Symbol;Acc:MGI:2385297]
ENSMUSG00000005547	0	8	-6.14791	0.00464266	0.0286361	Cyp2a5	cytochrome P450, family 2, subfamily a, polypeptide 5 [Source:MGI Symbol;Acc:MGI:88597]
ENSMUSG00000038459	1063	1801	-1.00506	2.45639e-06	3.44705e-05	Abhd17c	abhydrolase domain containing 17C [Source:MGI Symbol;Acc:MGI:1917428]
ENSMUSG00000052974	0	25	-7.77787	7.04324e-08	1.28278e-06	Cyp2f2	cytochrome P450, family 2, subfamily f, polypeptide 2 [Source:MGI Symbol;Acc:MGI:88608]
ENSMUSG00000042759	1470	3626	-1.54697	3.65446e-13	1.24838e-11	Apobr	apolipoprotein B receptor [Source:MGI Symbol;Acc:MGI:2176230]
ENSMUSG00000030714	107	246	-1.44439	4.7537e-08	8.8988e-07	Sgf29	SAGA complex associated factor 29 [Source:MGI Symbol;Acc:MGI:1922815]
ENSMUSG00000074364	89	157	-1.06224	0.000164653	0.0015779	Ehd2	EH-domain containing 2 [Source:MGI Symbol;Acc:MGI:2154274]
ENSMUSG00000030707	1482	10816	-3.11193	3.0286e-44	5.40699e-42	Coro1a	coronin, actin binding protein 1A [Source:MGI Symbol;Acc:MGI:1345961]
ENSMUSG00000030512	227	396	-1.04686	1.21723e-05	0.000149616	Snrpa1	small nuclear ribonucleoprotein polypeptide A' [Source:MGI Symbol;Acc:MGI:1916231]
ENSMUSG00000063065	4328	9228	-1.33679	1.6919e-10	4.35736e-09	Mapk3	mitogen-activated protein kinase 3 [Source:MGI Symbol;Acc:MGI:1346859]
ENSMUSG00000055323	1	12	-3.65974	0.00250381	0.0170069	Gm9967	predicted gene 9967 [Source:MGI Symbol;Acc:MGI:3704300]
ENSMUSG00000042675	500	1089	-1.36726	6.93853e-10	1.65711e-08	Ypel3	yippee like 3 [Source:MGI Symbol;Acc:MGI:1913340]
ENSMUSG00000041420	268	472	-1.06067	5.88767e-06	7.75072e-05	Meis3	Meis homeobox 3 [Source:MGI Symbol;Acc:MGI:108519]
ENSMUSG00000074361	66	357	-2.67738	3.25458e-22	2.13444e-20	C5ar2	complement component 5a receptor 2 [Source:MGI Symbol;Acc:MGI:2442013]
ENSMUSG00000049130	799	5936	-3.1375	1.52329e-43	2.59156e-41	C5ar1	complement component 5a receptor 1 [Source:MGI Symbol;Acc:MGI:88232]
ENSMUSG00000089847	56	102	-1.1077	0.000539089	0.00451536	Timm10b	translocase of inner mitochondrial membrane 10B [Source:MGI Symbol;Acc:MGI:1315196]
ENSMUSG00000030882	17	37	-1.35948	0.00349787	0.0227236	Dnhd1	dynein heavy chain domain 1 [Source:MGI Symbol;Acc:MGI:1924755]
ENSMUSG00000002083	478	122	1.72469	6.1862e-12	1.86566e-10	Bbc3	BCL2 binding component 3 [Source:MGI Symbol;Acc:MGI:2181667]
ENSMUSG00000082016	101	31	1.45614	2.84104e-05	0.000323498	Pgam1-ps2	phosphoglycerate mutase 1, pseudogene 2 [Source:MGI Symbol;Acc:MGI:3645709]
ENSMUSG00000008193	55	6	2.9282	9.9317e-08	1.7644e-06	Spib	Spi-B transcription factor (Spi-1/PU.1 related) [Source:MGI Symbol;Acc:MGI:892986]
ENSMUSG00000008384	721	135	2.17159	1.20014e-18	6.41598e-17	Sertad1	SERTA domain containing 1 [Source:MGI Symbol;Acc:MGI:1913438]
ENSMUSG00000038644	427	728	-1.01397	6.06862e-06	7.95993e-05	Pold1	polymerase (DNA directed), delta 1, catalytic subunit [Source:MGI Symbol;Acc:MGI:97741]
ENSMUSG00000030559	102	2	5.34957	1.63272e-18	8.50839e-17	Rab38	RAB38, member RAS oncogene family [Source:MGI Symbol;Acc:MGI:1919683]
ENSMUSG00000036862	70	13	2.17449	1.23175e-06	1.82051e-05	Dchs1	dachsous cadherin related 1 [Source:MGI Symbol;Acc:MGI:2685011]
ENSMUSG00000098934	11	0	6.36003	0.00242129	0.0165498	Gvin-ps4	GTPase, very large interferon inducible, pseudogene 4 [Source:MGI Symbol;Acc:MGI:5011038]
ENSMUSG00000073902	592	2115	-2.08123	6.13065e-21	3.80495e-19	Gvin3	GTPase, very large interferon inducible, family member 3 [Source:MGI Symbol;Acc:MGI:3584360]
ENSMUSG00000049791	495	1099	-1.39494	3.09076e-10	7.71277e-09	Fzd4	frizzled class receptor 4 [Source:MGI Symbol;Acc:MGI:108520]
ENSMUSG00000109861	11	0	6.36003	0.00242129	0.0165498	4930458B22Rik	RIKEN cDNA 4930458B22 gene [Source:MGI Symbol;Acc:MGI:1914885]
ENSMUSG00000041187	237	437	-1.12679	2.11991e-06	3.00255e-05	Prkd2	protein kinase D2 [Source:MGI Symbol;Acc:MGI:2141917]
ENSMUSG00000030677	152	355	-1.46742	3.43542e-09	7.58227e-08	Kif22	kinesin family member 22 [Source:MGI Symbol;Acc:MGI:109233]
ENSMUSG00000030553	47	0	8.44167	5.64977e-12	1.70923e-10	Pgpep1l	pyroglutamyl-peptidase I-like [Source:MGI Symbol;Acc:MGI:1925694]
ENSMUSG00000043017	3018	635	2.00407	7.95076e-20	4.56254e-18	Ptgir	prostaglandin I receptor (IP) [Source:MGI Symbol;Acc:MGI:99535]
ENSMUSG00000045165	558	1034	-1.1342	2.48662e-07	4.1523e-06	AI467606	expressed sequence AI467606 [Source:MGI Symbol;Acc:MGI:2141979]
ENSMUSG00000051457	693	1704	-1.54231	1.56816e-12	5.00046e-11	Spn	sialophorin [Source:MGI Symbol;Acc:MGI:98384]
ENSMUSG00000094854	2	18	-3.32894	0.00041343	0.00357145	Gm5334	predicted pseudogene 5334 [Source:MGI Symbol;Acc:MGI:3644545]
ENSMUSG00000037640	54	115	-1.33292	2.37312e-05	0.000273665	Zfp60	zinc finger protein 60 [Source:MGI Symbol;Acc:MGI:99207]
ENSMUSG00000030604	60	128	-1.33564	1.10212e-05	0.000136805	Zfp626	zinc finger protein 626 [Source:MGI Symbol;Acc:MGI:1918413]
ENSMUSG00000078779	36	74	-1.28083	0.000417566	0.00360395	Zfp59	zinc finger protein 59 [Source:MGI Symbol;Acc:MGI:99206]
ENSMUSG00000070709	27	71	-1.63445	1.70498e-05	0.00020343	Zfp974	zinc finger protein 974 [Source:MGI Symbol;Acc:MGI:1920680]
ENSMUSG00000063047	61	127	-1.30054	1.83571e-05	0.000216793	Zfp780b	zinc finger protein 780B [Source:MGI Symbol;Acc:MGI:2444764]
ENSMUSG00000096916	28	53	-1.1612	0.00342381	0.0222875	Zfp850	zinc finger protein 850 [Source:MGI Symbol;Acc:MGI:3036281]
ENSMUSG00000000486	64	18	1.57949	0.000202378	0.00189178	Septin1	septin 1 [Source:MGI Symbol;Acc:MGI:1858916]
ENSMUSG00000049091	794	1420	-1.08305	5.40171e-07	8.5324e-06	Sephs2	selenophosphate synthetase 2 [Source:MGI Symbol;Acc:MGI:108388]
ENSMUSG00000032776	74	176	-1.49277	1.76947e-07	3.03358e-06	Mctp2	multiple C2 domains, transmembrane 2 [Source:MGI Symbol;Acc:MGI:2685335]
ENSMUSG00000046058	26	57	-1.37234	0.000535418	0.00449111	Eid2	EP300 interacting inhibitor of differentiation 2 [Source:MGI Symbol;Acc:MGI:2681174]
ENSMUSG00000101970	154	363	-1.48072	2.52968e-09	5.67598e-08	Chaserr	CHD2 adjacent suppressive regulatory RNA [Source:MGI Symbol;Acc:MGI:1916420]
ENSMUSG00000048330	10	37	-2.11705	6.27333e-05	0.000660012	Ric3	RIC3 acetylcholine receptor chaperone [Source:MGI Symbol;Acc:MGI:2443887]
ENSMUSG00000030830	3945	11948	-1.84313	3.61504e-18	1.82787e-16	Itgal	integrin alpha L [Source:MGI Symbol;Acc:MGI:96606]
ENSMUSG00000030823	41	92	-1.40754	3.42116e-05	0.000382329	9130019O22Rik	RIKEN cDNA 9130019O22 gene [Source:MGI Symbol;Acc:MGI:1926171]
ENSMUSG00000025790	100	22	1.9344	3.25249e-07	5.35089e-06	Slco3a1	solute carrier organic anion transporter family, member 3a1 [Source:MGI Symbol;Acc:MGI:1351867]
ENSMUSG00000045757	72	146	-1.26281	1.38608e-05	0.000169371	Zfp764	zinc finger protein 764 [Source:MGI Symbol;Acc:MGI:2443580]
ENSMUSG00000045251	60	133	-1.39087	3.84535e-06	5.25592e-05	Zfp688	zinc finger protein 688 [Source:MGI Symbol;Acc:MGI:1916484]
ENSMUSG00000048921	22	46	-1.30335	0.0023906	0.0164504	Zfp689	zinc finger protein 689 [Source:MGI Symbol;Acc:MGI:1918381]
ENSMUSG00000037552	194	67	1.28787	8.16759e-06	0.000104201	Plekhg2	pleckstrin homology domain containing, family G (with RhoGef domain) member 2 [Source:MGI Symbol;Acc:MGI:2141874]
ENSMUSG00000044786	16322	1268	3.44158	2.99218e-52	6.86825e-50	Zfp36	zinc finger protein 36 [Source:MGI Symbol;Acc:MGI:99180]
ENSMUSG00000068566	2948	6750	-1.43961	7.83559e-12	2.34113e-10	Myadm	myeloid-associated differentiation marker [Source:MGI Symbol;Acc:MGI:1355332]
ENSMUSG00000097415	3408	8531	-1.56825	1.0016e-13	3.56751e-12	AU020206	expressed sequence AU020206 [Source:MGI Symbol;Acc:MGI:2142134]
ENSMUSG00000055652	350	834	-1.49683	4.22565e-11	1.17401e-09	Klhl25	kelch-like 25 [Source:MGI Symbol;Acc:MGI:2668031]
ENSMUSG00000060791	696	1431	-1.28419	3.62306e-09	7.96853e-08	Gmfg	glia maturation factor, gamma [Source:MGI Symbol;Acc:MGI:1927135]
ENSMUSG00000050428	191	325	-1.01085	3.76314e-05	0.000417322	Fbxo46	F-box protein 46 [Source:MGI Symbol;Acc:MGI:2444918]
ENSMUSG00000047586	2	18	-3.32894	0.00041343	0.00357145	Nccrp1	non-specific cytotoxic cell receptor protein 1 homolog (zebrafish) [Source:MGI Symbol;Acc:MGI:2685009]
ENSMUSG00000053338	906	4	7.53839	1.82206e-74	8.78295e-72	Tarm1	T cell-interacting, activating receptor on myeloid cells 1 [Source:MGI Symbol;Acc:MGI:2442280]
ENSMUSG00000045639	28	72	-1.60239	1.73178e-05	0.000206221	Zfp629	zinc finger protein 629 [Source:MGI Symbol;Acc:MGI:2444524]
ENSMUSG00000030403	3284	7871	-1.50555	8.58101e-13	2.80113e-11	Vasp	vasodilator-stimulated phosphoprotein [Source:MGI Symbol;Acc:MGI:109268]
ENSMUSG00000089636	1	12	-3.65974	0.00250381	0.0170069	1700058P15Rik	RIKEN cDNA 1700058P15 gene [Source:MGI Symbol;Acc:MGI:1920627]
ENSMUSG00000060034	29	3	2.98124	0.000103608	0.00103365	Ctf2	cardiotrophin 2 [Source:MGI Symbol;Acc:MGI:2684607]
ENSMUSG00000030401	8	41	-2.58183	1.79919e-06	2.57478e-05	Rtn2	reticulon 2 (Z-band associated protein) [Source:MGI Symbol;Acc:MGI:107612]
ENSMUSG00000109198	17	1	3.69812	0.000447975	0.00382914	D7Bwg0826e	DNA segment, Chr 7, Brigham & Women's Genetics 0826 expressed [Source:MGI Symbol;Acc:MGI:106455]
ENSMUSG00000003545	3943	430	2.95205	4.88249e-38	6.72436e-36	Fosb	FBJ osteosarcoma oncogene B [Source:MGI Symbol;Acc:MGI:95575]
ENSMUSG00000039236	105	42	1.07537	0.00118799	0.00894071	Isg20	interferon-stimulated protein [Source:MGI Symbol;Acc:MGI:1928895]
ENSMUSG00000043964	722	1409	-1.20894	2.61444e-08	5.12642e-07	Orai3	ORAI calcium release-activated calcium modulator 3 [Source:MGI Symbol;Acc:MGI:3039586]
ENSMUSG00000003549	126	275	-1.36955	1.15679e-07	2.03013e-06	Ercc1	excision repair cross-complementing rodent repair deficiency, complementation group 1 [Source:MGI Symbol;Acc:MGI:95412]
ENSMUSG00000051735	712	1527	-1.34508	6.46737e-10	1.54842e-08	Rinl	Ras and Rab interactor-like [Source:MGI Symbol;Acc:MGI:2444024]
ENSMUSG00000030605	3950	431	2.95126	4.99113e-38	6.84139e-36	Mfge8	milk fat globule EGF and factor V/VIII domain containing [Source:MGI Symbol;Acc:MGI:102768]
ENSMUSG00000039202	1407	2779	-1.22636	7.30631e-09	1.54922e-07	Abhd2	abhydrolase domain containing 2 [Source:MGI Symbol;Acc:MGI:1914344]
ENSMUSG00000035585	438	854	-1.20755	6.47311e-08	1.18716e-06	Tsen34	tRNA splicing endonuclease subunit 34 [Source:MGI Symbol;Acc:MGI:1913328]
ENSMUSG00000053898	2534	4979	-1.21889	6.36593e-09	1.35879e-07	Ech1	enoyl coenzyme A hydratase 1, peroxisomal [Source:MGI Symbol;Acc:MGI:1858208]
ENSMUSG00000030790	72	21	1.52799	0.0001104	0.00109649	Adm	adrenomedullin [Source:MGI Symbol;Acc:MGI:108058]
ENSMUSG00000044362	1	11	-3.53545	0.00444385	0.0278132	Ccdc89	coiled-coil domain containing 89 [Source:MGI Symbol;Acc:MGI:1917304]
ENSMUSG00000005686	334	1208	-2.09875	4.08645e-20	2.38764e-18	Ampd3	adenosine monophosphate deaminase 3 [Source:MGI Symbol;Acc:MGI:1096344]
ENSMUSG00000039187	41	107	-1.62519	1.0589e-06	1.58047e-05	Fanci	Fanconi anemia, complementation group I [Source:MGI Symbol;Acc:MGI:2384790]
ENSMUSG00000030427	84	273	-1.94321	8.28383e-13	2.71331e-11	Lilra6	leukocyte immunoglobulin-like receptor, subfamily A (with TM domain), member 6 [Source:MGI Symbol;Acc:MGI:1195969]
ENSMUSG00000003184	609	1043	-1.02056	3.10017e-06	4.29421e-05	Irf3	interferon regulatory factor 3 [Source:MGI Symbol;Acc:MGI:1859179]
ENSMUSG00000040564	8	40	-2.5463	2.72407e-06	3.80423e-05	Apoc1	apolipoprotein C-I [Source:MGI Symbol;Acc:MGI:88053]
ENSMUSG00000050382	13	56	-2.33939	2.18451e-07	3.70343e-06	Kif7	kinesin family member 7 [Source:MGI Symbol;Acc:MGI:1098239]
ENSMUSG00000041328	2093	774	1.19055	3.28642e-08	6.324e-07	Pcf11	PCF11 cleavage and polyadenylation factor subunit [Source:MGI Symbol;Acc:MGI:1919579]
ENSMUSG00000002985	32115	1197	4.50112	2.19812e-80	1.27148e-77	Apoe	apolipoprotein E [Source:MGI Symbol;Acc:MGI:88057]
ENSMUSG00000030786	1338	59	4.25607	1.96303e-54	4.85255e-52	Itgam	integrin alpha M [Source:MGI Symbol;Acc:MGI:96607]
ENSMUSG00000030546	12	122	-3.57542	1.45784e-18	7.65221e-17	Plin1	perilipin 1 [Source:MGI Symbol;Acc:MGI:1890505]
ENSMUSG00000030545	256	647	-1.58161	1.25786e-11	3.69337e-10	Pex11a	peroxisomal biogenesis factor 11 alpha [Source:MGI Symbol;Acc:MGI:1338788]
ENSMUSG00000108425	1	11	-3.53545	0.00444385	0.0278132	Gm44706	predicted gene 44706 [Source:MGI Symbol;Acc:MGI:5753282]
ENSMUSG00000062300	299	91	1.47055	3.20353e-08	6.18922e-07	Nectin2	nectin cell adhesion molecule 2 [Source:MGI Symbol;Acc:MGI:97822]
ENSMUSG00000002980	688	224	1.37396	4.19367e-09	9.14012e-08	Bcam	basal cell adhesion molecule [Source:MGI Symbol;Acc:MGI:1929940]
ENSMUSG00000039062	19767	461	5.17734	4.65657e-96	4.48925e-93	Anpep	alanyl (membrane) aminopeptidase [Source:MGI Symbol;Acc:MGI:5000466]
ENSMUSG00000108350	10	66	-2.95003	1.18443e-10	3.11987e-09	Gm44950	predicted gene 44950 [Source:MGI Symbol;Acc:MGI:5753526]
ENSMUSG00000039043	115	423	-2.12221	9.20039e-17	4.23716e-15	Arpin	actin-related protein 2/3 complex inhibitor [Source:MGI Symbol;Acc:MGI:1917670]
ENSMUSG00000003420	1598	8577	-2.6686	4.41968e-34	5.17514e-32	Fcgrt	Fc fragment of IgG receptor and transporter [Source:MGI Symbol;Acc:MGI:103017]
ENSMUSG00000070369	26	176	-2.99692	8.01018e-19	4.31416e-17	Itgad	integrin, alpha D [Source:MGI Symbol;Acc:MGI:3578624]
ENSMUSG00000035545	691	1327	-1.18575	5.19037e-08	9.65375e-07	Leng8	leukocyte receptor cluster (LRC) member 8 [Source:MGI Symbol;Acc:MGI:2142195]
ENSMUSG00000043432	110	345	-1.89229	2.7424e-13	9.49889e-12	Leng9	leukocyte receptor cluster (LRC) member 9 [Source:MGI Symbol;Acc:MGI:2444509]
ENSMUSG00000063838	11	59	-2.65283	8.76078e-09	1.8321e-07	Cdc42ep5	CDC42 effector protein (Rho GTPase binding) 5 [Source:MGI Symbol;Acc:MGI:1929745]
ENSMUSG00000070873	1277	3558	-1.7227	8.58815e-16	3.62608e-14	Lilra5	leukocyte immunoglobulin-like receptor, subfamily A (with TM domain), member 5 [Source:MGI Symbol;Acc:MGI:3647196]
ENSMUSG00000081723	575	1674	-1.78592	5.67105e-16	2.4335e-14	Gm15931	predicted gene 15931 [Source:MGI Symbol;Acc:MGI:3805553]
ENSMUSG00000049848	186	1	7.1394	2.01809e-31	2.09954e-29	Ceacam19	carcinoembryonic antigen-related cell adhesion molecule 19 [Source:MGI Symbol;Acc:MGI:2443001]
ENSMUSG00000108655	1	12	-3.65974	0.00250381	0.0170069	Gm44949	predicted gene 44949 [Source:MGI Symbol;Acc:MGI:5753525]
ENSMUSG00000040511	482	74	2.45712	3.88593e-20	2.27969e-18	Pvr	poliovirus receptor [Source:MGI Symbol;Acc:MGI:107741]
ENSMUSG00000048078	28	1	4.41352	1.5797e-06	2.27417e-05	Tenm4	teneurin transmembrane protein 4 [Source:MGI Symbol;Acc:MGI:2447063]
ENSMUSG00000030538	828	1510	-1.11122	2.5735e-07	4.28601e-06	Cib1	calcium and integrin binding 1 (calmyrin) [Source:MGI Symbol;Acc:MGI:1344418]
ENSMUSG00000035713	101	35	1.28166	0.000258264	0.00235854	Usp35	ubiquitin specific peptidase 35 [Source:MGI Symbol;Acc:MGI:2685339]
ENSMUSG00000047084	133	251	-1.15994	6.55688e-06	8.51158e-05	Ngrn	neugrin, neurite outgrowth associated [Source:MGI Symbol;Acc:MGI:1933212]
ENSMUSG00000035642	69	136	-1.22182	4.26556e-05	0.000467837	Aamdc	adipogenesis associated Mth938 domain containing [Source:MGI Symbol;Acc:MGI:1913523]
ENSMUSG00000030844	678	262	1.12688	1.06014e-06	1.5813e-05	Rgs10	regulator of G-protein signalling 10 [Source:MGI Symbol;Acc:MGI:1915115]
ENSMUSG00000030589	42	435	-3.61278	8.08636e-35	9.70431e-33	Rasgrp4	RAS guanyl releasing protein 4 [Source:MGI Symbol;Acc:MGI:2386851]
ENSMUSG00000030590	70	153	-1.37089	2.4448e-06	3.43412e-05	Fam98c	family with sequence similarity 98, member C [Source:MGI Symbol;Acc:MGI:1921083]
ENSMUSG00000030847	2207	724	1.36339	3.08296e-10	7.69995e-09	Bag3	BCL2-associated athanogene 3 [Source:MGI Symbol;Acc:MGI:1352493]
ENSMUSG00000038943	147	430	-1.79207	5.73981e-13	1.92137e-11	Prc1	protein regulator of cytokinesis 1 [Source:MGI Symbol;Acc:MGI:1858961]
ENSMUSG00000074227	114	251	-1.38209	1.4662e-07	2.54381e-06	Spint2	serine protease inhibitor, Kunitz type 2 [Source:MGI Symbol;Acc:MGI:1338031]
ENSMUSG00000087598	63	177	-1.73265	3.24851e-09	7.19968e-08	Zfp111	zinc finger protein 111 [Source:MGI Symbol;Acc:MGI:1929114]
ENSMUSG00000035390	13	35	-1.66308	0.00118125	0.00891313	Brsk1	BR serine/threonine kinase 1 [Source:MGI Symbol;Acc:MGI:2685946]
ENSMUSG00000038156	100	14	2.58222	3.44136e-10	8.51311e-09	Spon1	spondin 1, (f-spondin) extracellular matrix protein [Source:MGI Symbol;Acc:MGI:2385287]
ENSMUSG00000046456	109	274	-1.57315	1.91661e-09	4.35104e-08	Tmem150b	transmembrane protein 150B [Source:MGI Symbol;Acc:MGI:2679718]
ENSMUSG00000054342	2408	26	6.28243	2.73477e-92	2.47172e-89	Kcnn4	potassium intermediate/small conductance calcium-activated channel, subfamily N, member 4 [Source:MGI Symbol;Acc:MGI:1277957]
ENSMUSG00000051811	210	612	-1.78698	4.94327e-14	1.82126e-12	Cox6b2	cytochrome c oxidase subunit 6B2 [Source:MGI Symbol;Acc:MGI:3044182]
ENSMUSG00000030528	88	180	-1.27561	4.52752e-06	6.10181e-05	Blm	Bloom syndrome, RecQ like helicase [Source:MGI Symbol;Acc:MGI:1328362]
ENSMUSG00000030431	108	251	-1.46	3.00612e-08	5.83509e-07	Tmem238	transmembrane protein 238 [Source:MGI Symbol;Acc:MGI:1922935]
ENSMUSG00000053550	4	60	-4.10605	7.02959e-13	2.32089e-11	Shisa7	shisa family member 7 [Source:MGI Symbol;Acc:MGI:3605641]
ENSMUSG00000038797	28	58	-1.291	0.000800376	0.00633164	Zscan2	zinc finger and SCAN domain containing 2 [Source:MGI Symbol;Acc:MGI:99176]
ENSMUSG00000046185	221	378	-1.01839	2.19504e-05	0.000255063	Zfp84	zinc finger protein 84 [Source:MGI Symbol;Acc:MGI:107780]
ENSMUSG00000051184	50	86	-1.02492	0.00179949	0.0128696	Zfp524	zinc finger protein 524 [Source:MGI Symbol;Acc:MGI:1916740]
ENSMUSG00000052212	43	14	1.36721	0.00575899	0.0344135	Cd177	CD177 antigen [Source:MGI Symbol;Acc:MGI:1916141]
ENSMUSG00000053985	21	46	-1.37004	0.0014896	0.0108781	Zfp14	zinc finger protein 14 [Source:MGI Symbol;Acc:MGI:99160]
ENSMUSG00000011382	229	10	4.25722	3.54825e-27	2.97456e-25	Dhdh	dihydrodiol dehydrogenase (dimeric) [Source:MGI Symbol;Acc:MGI:1919005]
ENSMUSG00000035547	73	10	2.60966	3.24472e-08	6.25209e-07	Capn5	calpain 5 [Source:MGI Symbol;Acc:MGI:1100859]
ENSMUSG00000030760	1106	112	3.05799	5.34565e-34	6.20911e-32	Acer3	alkaline ceramidase 3 [Source:MGI Symbol;Acc:MGI:1913440]
ENSMUSG00000003379	78	21	1.64325	4.93146e-05	0.000533586	Cd79a	CD79A antigen (immunoglobulin-associated alpha) [Source:MGI Symbol;Acc:MGI:101774]
ENSMUSG00000090958	68	28	1.0326	0.00764158	0.0437297	Lrrc32	leucine rich repeat containing 32 [Source:MGI Symbol;Acc:MGI:93882]
ENSMUSG00000025586	73	23	1.41728	0.00036304	0.00319338	Cpeb1	cytoplasmic polyadenylation element binding protein 1 [Source:MGI Symbol;Acc:MGI:108442]
ENSMUSG00000023467	56	1	5.41004	2.15568e-11	6.20365e-10	Tulp2	tubby-like protein 2 [Source:MGI Symbol;Acc:MGI:1861600]
ENSMUSG00000015957	12	0	6.48409	0.00126829	0.00945159	Wnt11	wingless-type MMTV integration site family, member 11 [Source:MGI Symbol;Acc:MGI:101948]
ENSMUSG00000040435	11290	296	5.00827	2.71582e-89	2.2442e-86	Ppp1r15a	protein phosphatase 1, regulatory subunit 15A [Source:MGI Symbol;Acc:MGI:1927072]
ENSMUSG00000109282	24	5	1.99402	0.00644454	0.0379251	Gm45188	predicted gene 45188 [Source:MGI Symbol;Acc:MGI:5753764]
ENSMUSG00000030443	20	45	-1.40834	0.00158739	0.0115172	Zfp583	zinc finger protein 583 [Source:MGI Symbol;Acc:MGI:2682297]
ENSMUSG00000030747	187	1037	-2.71492	1.54017e-29	1.44158e-27	Dgat2	diacylglycerol O-acyltransferase 2 [Source:MGI Symbol;Acc:MGI:1915050]
ENSMUSG00000055407	95	230	-1.51879	1.70604e-08	3.42654e-07	Map6	microtubule-associated protein 6 [Source:MGI Symbol;Acc:MGI:1201690]
ENSMUSG00000040428	21	3	2.51814	0.00268218	0.0180615	Plekha4	pleckstrin homology domain containing, family A (phosphoinositide binding specific) member 4 [Source:MGI Symbol;Acc:MGI:1916467]
ENSMUSG00000036931	1090	165	2.47847	8.64753e-25	6.47938e-23	Nfkbid	nuclear factor of kappa light polypeptide gene enhancer in B cells inhibitor, delta [Source:MGI Symbol;Acc:MGI:3041243]
ENSMUSG00000030825	25	4	2.36647	0.00182283	0.0130044	Hsd17b14	hydroxysteroid (17-beta) dehydrogenase 14 [Source:MGI Symbol;Acc:MGI:1913315]
ENSMUSG00000006651	79	137	-1.03748	0.000388468	0.0033831	Aplp1	amyloid beta (A4) precursor-like protein 1 [Source:MGI Symbol;Acc:MGI:88046]
ENSMUSG00000003273	2	17	-3.24702	0.000700954	0.00565969	Car11	carbonic anhydrase 11 [Source:MGI Symbol;Acc:MGI:1336193]
ENSMUSG00000063535	12	48	-2.23172	2.36802e-06	3.33274e-05	Zfp773	zinc finger protein 773 [Source:MGI Symbol;Acc:MGI:1923623]
ENSMUSG00000034538	18	42	-1.45999	0.00133912	0.0099175	Zfp418	zinc finger protein 418 [Source:MGI Symbol;Acc:MGI:2444763]
ENSMUSG00000018909	3071	770	1.75113	7.75196e-16	3.28742e-14	Arrb1	arrestin, beta 1 [Source:MGI Symbol;Acc:MGI:99473]
ENSMUSG00000096606	434	141	1.37678	3.07623e-08	5.95123e-07	Tpbgl	trophoblast glycoprotein-like [Source:MGI Symbol;Acc:MGI:3646425]
ENSMUSG00000097974	76	11	2.53164	2.95033e-08	5.73836e-07	Gm10605	predicted gene 10605 [Source:MGI Symbol;Acc:MGI:3642596]
ENSMUSG00000036882	10	48	-2.49154	8.97687e-07	1.36647e-05	Arhgap33	Rho GTPase activating protein 33 [Source:MGI Symbol;Acc:MGI:2673998]
ENSMUSG00000003271	10	70	-3.03478	2.5454e-11	7.25302e-10	Sult2b1	sulfotransferase family, cytosolic, 2B, member 1 [Source:MGI Symbol;Acc:MGI:1926342]
ENSMUSG00000030737	1579	3509	-1.39647	4.51733e-11	1.25384e-09	Slco2b1	solute carrier organic anion transporter family, member 2b1 [Source:MGI Symbol;Acc:MGI:1351872]
ENSMUSG00000085095	7	50	-3.05662	7.90326e-09	1.66514e-07	Gm15635	predicted gene 15635 [Source:MGI Symbol;Acc:MGI:3783079]
ENSMUSG00000109559	11	86	-3.19558	1.81958e-13	6.36348e-12	Gm34280	predicted gene, 34280 [Source:MGI Symbol;Acc:MGI:5593439]
ENSMUSG00000036854	67	170	-1.58585	5.34527e-08	9.93548e-07	Hspb6	heat shock protein, alpha-crystallin-related, B6 [Source:MGI Symbol;Acc:MGI:2685325]
ENSMUSG00000108456	18	44	-1.52692	0.000735123	0.00589934	4732496C06Rik	RIKEN cDNA 4732496C06 gene [Source:MGI Symbol;Acc:MGI:2442534]
ENSMUSG00000108985	9	0	6.07442	0.00894141	0.0495884	A930030B08Rik	RIKEN cDNA A930030B08 gene [Source:MGI Symbol;Acc:MGI:1924443]
ENSMUSG00000040907	6198	42	6.95688	7.20742e-122	1.48895e-118	Atp1a3	ATPase, Na+/K+ transporting, alpha 3 polypeptide [Source:MGI Symbol;Acc:MGI:88107]
ENSMUSG00000030725	45	118	-1.63234	3.29881e-07	5.41929e-06	Lipt2	lipoyl(octanoyl) transferase 2 (putative) [Source:MGI Symbol;Acc:MGI:1914414]
ENSMUSG00000035165	32	242	-3.15794	1.85558e-23	1.29945e-21	Kcne3	potassium voltage-gated channel, Isk-related subfamily, gene 3 [Source:MGI Symbol;Acc:MGI:1891124]
ENSMUSG00000030729	194	494	-1.59228	3.51949e-11	9.87302e-10	Pgm2l1	phosphoglucomutase 2-like 1 [Source:MGI Symbol;Acc:MGI:1918224]
ENSMUSG00000030393	3	45	-4.09129	1.48255e-10	3.83526e-09	Zik1	zinc finger protein interacting with K protein 1 [Source:MGI Symbol;Acc:MGI:108070]
ENSMUSG00000109378	13	33	-1.57848	0.00318237	0.0209278	Gm49396	predicted gene, 49396 [Source:MGI Symbol;Acc:MGI:6121629]
ENSMUSG00000030852	302	713	-1.48343	1.09125e-10	2.89817e-09	Tacc2	transforming, acidic coiled-coil containing protein 2 [Source:MGI Symbol;Acc:MGI:1928899]
ENSMUSG00000040298	36	0	8.05827	1.29729e-09	3.00883e-08	Btbd16	BTB (POZ) domain containing 16 [Source:MGI Symbol;Acc:MGI:3045247]
ENSMUSG00000099137	11	45	-2.26291	7.29297e-06	9.39543e-05	Gm10603	predicted gene 10603 [Source:MGI Symbol;Acc:MGI:3642592]
ENSMUSG00000032942	373	1469	-2.22167	1.50649e-22	1.00625e-20	Ucp3	uncoupling protein 3 (mitochondrial, proton carrier) [Source:MGI Symbol;Acc:MGI:1099787]
ENSMUSG00000006310	71	270	-2.16942	5.66337e-15	2.25304e-13	Zbtb32	zinc finger and BTB domain containing 32 [Source:MGI Symbol;Acc:MGI:1891838]
ENSMUSG00000006205	46	6	2.67109	2.72407e-06	3.80423e-05	Htra1	HtrA serine peptidase 1 [Source:MGI Symbol;Acc:MGI:1929076]
ENSMUSG00000033685	28714	50286	-1.05289	3.53738e-07	5.79649e-06	Ucp2	uncoupling protein 2 (mitochondrial, proton carrier) [Source:MGI Symbol;Acc:MGI:109354]
ENSMUSG00000030708	300	592	-1.22476	1.02777e-07	1.8214e-06	Dnajb13	DnaJ heat shock protein family (Hsp40) member B13 [Source:MGI Symbol;Acc:MGI:1916637]
ENSMUSG00000060397	55	228	-2.2932	3.24562e-15	1.31839e-13	Zfp128	zinc finger protein 128 [Source:MGI Symbol;Acc:MGI:2389445]
ENSMUSG00000054715	113	241	-1.33616	4.12299e-07	6.65599e-06	Zscan22	zinc finger and SCAN domain containing 22 [Source:MGI Symbol;Acc:MGI:2443312]
ENSMUSG00000004500	114	213	-1.14538	1.63634e-05	0.00019613	Zfp324	zinc finger protein 324 [Source:MGI Symbol;Acc:MGI:2444641]
ENSMUSG00000030930	70	305	-2.36563	1.10743e-17	5.46572e-16	Chst15	carbohydrate sulfotransferase 15 [Source:MGI Symbol;Acc:MGI:1924840]
ENSMUSG00000008734	27	5	2.16304	0.00188767	0.013371	Gprc5b	G protein-coupled receptor, family C, group 5, member B [Source:MGI Symbol;Acc:MGI:1927596]
ENSMUSG00000060962	41	1	4.96151	2.11169e-08	4.19179e-07	Dmkn	dermokine [Source:MGI Symbol;Acc:MGI:1920962]
ENSMUSG00000006763	57	156	-1.69464	1.4894e-08	3.02291e-07	Saal1	serum amyloid A-like 1 [Source:MGI Symbol;Acc:MGI:1926185]
ENSMUSG00000040026	386	124	1.39294	3.52494e-08	6.75154e-07	Saa3	serum amyloid A 3 [Source:MGI Symbol;Acc:MGI:98223]
ENSMUSG00000051314	188	496	-1.6434	8.58484e-12	2.55443e-10	Ffar2	free fatty acid receptor 2 [Source:MGI Symbol;Acc:MGI:2441731]
ENSMUSG00000032860	479	886	-1.13156	3.55948e-07	5.8294e-06	P2ry2	purinergic receptor P2Y, G-protein coupled 2 [Source:MGI Symbol;Acc:MGI:105107]
ENSMUSG00000030691	1368	111	3.3776	8.33922e-41	1.3108e-38	Fchsd2	FCH and double SH3 domains 2 [Source:MGI Symbol;Acc:MGI:2448475]
ENSMUSG00000050440	57	0	8.71924	5.41924e-14	1.98903e-12	Hamp	hepcidin antimicrobial peptide [Source:MGI Symbol;Acc:MGI:1933533]
ENSMUSG00000001247	159	1110	-3.04688	1.52967e-35	1.90694e-33	Lsr	lipolysis stimulated lipoprotein receptor [Source:MGI Symbol;Acc:MGI:1927471]
ENSMUSG00000046826	25	136	-2.68151	2.04435e-14	7.65889e-13	Fam187b	family with sequence similarity 187, member B [Source:MGI Symbol;Acc:MGI:1923665]
ENSMUSG00000030924	75	191	-1.59136	2.06694e-08	4.11143e-07	Rexo5	RNA exonuclease 5 [Source:MGI Symbol;Acc:MGI:1919402]
ENSMUSG00000049516	2547	516	2.05862	1.805e-20	1.08308e-18	Spty2d1	SPT2 chromatin protein domain containing 1 [Source:MGI Symbol;Acc:MGI:2142062]
ENSMUSG00000009687	8218	16792	-1.2754	9.21964e-10	2.16534e-08	Fxyd5	FXYD domain-containing ion transport regulator 5 [Source:MGI Symbol;Acc:MGI:1201785]
ENSMUSG00000046179	71	167	-1.47669	2.60925e-07	4.34204e-06	E2f8	E2F transcription factor 8 [Source:MGI Symbol;Acc:MGI:1922038]
ENSMUSG00000041836	4184	977	1.85383	7.74611e-18	3.84936e-16	Ptpre	protein tyrosine phosphatase, receptor type, E [Source:MGI Symbol;Acc:MGI:97813]
ENSMUSG00000097471	443	181	1.04635	1.5174e-05	0.000183548	5830432E09Rik	RIKEN cDNA 5830432E09 gene [Source:MGI Symbol;Acc:MGI:1915015]
ENSMUSG00000036560	501	16	4.71428	1.18992e-43	2.06077e-41	Lgi4	leucine-rich repeat LGI family, member 4 [Source:MGI Symbol;Acc:MGI:2180197]
ENSMUSG00000019194	476	7	5.81998	1.33176e-49	2.67481e-47	Scn1b	sodium channel, voltage-gated, type I, beta [Source:MGI Symbol;Acc:MGI:98247]
ENSMUSG00000040139	345	142	1.03561	3.91492e-05	0.000432826	9430038I01Rik	RIKEN cDNA 9430038I01 gene [Source:MGI Symbol;Acc:MGI:1924502]
ENSMUSG00000092517	36	0	8.05827	1.29729e-09	3.00883e-08	Art2a	ADP-ribosyltransferase 2a [Source:MGI Symbol;Acc:MGI:107546]
ENSMUSG00000035064	272	573	-1.31899	1.4809e-08	3.00987e-07	Eef2k	eukaryotic elongation factor-2 kinase [Source:MGI Symbol;Acc:MGI:1195261]
ENSMUSG00000074093	40	13	1.36923	0.00843262	0.0474122	Svip	small VCP/p97-interacting protein [Source:MGI Symbol;Acc:MGI:1922994]
ENSMUSG00000032725	47	0	8.44167	5.64977e-12	1.70923e-10	Folr2	folate receptor 2 (fetal) [Source:MGI Symbol;Acc:MGI:95569]
ENSMUSG00000051504	18	0	7.06368	2.86152e-05	0.000324934	Siglech	sialic acid binding Ig-like lectin H [Source:MGI Symbol;Acc:MGI:2443256]
ENSMUSG00000025477	1142	168	2.51972	1.11708e-25	8.66171e-24	Inpp5a	inositol polyphosphate-5-phosphatase A [Source:MGI Symbol;Acc:MGI:2686961]
ENSMUSG00000070427	516	89	2.28952	1.89756e-18	9.80021e-17	Il18bp	interleukin 18 binding protein [Source:MGI Symbol;Acc:MGI:1333800]
ENSMUSG00000099481	10	35	-2.03713	0.000134587	0.0013146	Xndc1	Xrcc1 N-terminal domain containing 1 [Source:MGI Symbol;Acc:MGI:5546359]
ENSMUSG00000108732	37	12	1.37158	0.00759456	0.0434778	2310043P16Rik	RIKEN cDNA 2310043P16 gene [Source:MGI Symbol;Acc:MGI:1917385]
ENSMUSG00000030867	182	370	-1.26745	2.13258e-07	3.62176e-06	Plk1	polo like kinase 1 [Source:MGI Symbol;Acc:MGI:97621]
ENSMUSG00000052889	408	27	3.66742	2.59358e-31	2.65058e-29	Prkcb	protein kinase C, beta [Source:MGI Symbol;Acc:MGI:97596]
ENSMUSG00000108452	66	26	1.09608	0.00599981	0.035661	4930413G21Rik	RIKEN cDNA 4930413G21 gene [Source:MGI Symbol;Acc:MGI:1921201]
ENSMUSG00000030990	1162	480	1.03083	2.98252e-06	4.13323e-05	Pgap2	post-GPI attachment to proteins 2 [Source:MGI Symbol;Acc:MGI:2385286]
ENSMUSG00000030978	879	1967	-1.40642	7.31419e-11	1.97887e-09	Rrm1	ribonucleotide reductase M1 [Source:MGI Symbol;Acc:MGI:98180]
ENSMUSG00000025324	1479	3660	-1.55163	3.10295e-13	1.06965e-11	Atp10a	ATPase, class V, type 10A [Source:MGI Symbol;Acc:MGI:1330809]
ENSMUSG00000043671	67	9	2.63636	3.82351e-08	7.28002e-07	Dpy19l3	dpy-19-like 3 (C. elegans) [Source:MGI Symbol;Acc:MGI:2443952]
ENSMUSG00000044452	57	18	1.41275	0.00106592	0.00816	Zfp507	zinc finger protein 507 [Source:MGI Symbol;Acc:MGI:1916378]
ENSMUSG00000060591	278	95	1.30356	8.36434e-07	1.28064e-05	Ifitm2	interferon induced transmembrane protein 2 [Source:MGI Symbol;Acc:MGI:1933382]
ENSMUSG00000025492	666	165	1.76785	2.16851e-13	7.55635e-12	Ifitm3	interferon induced transmembrane protein 3 [Source:MGI Symbol;Acc:MGI:1913391]
ENSMUSG00000055629	17	1	3.69812	0.000447975	0.00382914	B4galnt4	beta-1,4-N-acetyl-galactosaminyl transferase 4 [Source:MGI Symbol;Acc:MGI:2652891]
ENSMUSG00000030745	488	13	4.97356	7.59673e-45	1.38184e-42	Il21r	interleukin 21 receptor [Source:MGI Symbol;Acc:MGI:1890475]
ENSMUSG00000054065	37	6	2.35801	0.000112452	0.00111572	Pkp3	plakophilin 3 [Source:MGI Symbol;Acc:MGI:1891830]
ENSMUSG00000030424	18	40	-1.3898	0.00241842	0.0165498	Zfp939	zinc finger protein 939 [Source:MGI Symbol;Acc:MGI:3036240]
ENSMUSG00000038618	37	118	-1.91381	8.30389e-09	1.74285e-07	Rassf7	Ras association (RalGDS/AF-6) domain family (N-terminal) member 7 [Source:MGI Symbol;Acc:MGI:1914235]
ENSMUSG00000025498	1384	269	2.1182	3.97473e-20	2.32707e-18	Irf7	interferon regulatory factor 7 [Source:MGI Symbol;Acc:MGI:1859212]
ENSMUSG00000025503	6706	16129	-1.51061	5.77663e-13	1.93147e-11	Taldo1	transaldolase 1 [Source:MGI Symbol;Acc:MGI:1274789]
ENSMUSG00000060240	27	5	2.16304	0.00188767	0.013371	Cend1	cell cycle exit and neuronal differentiation 1 [Source:MGI Symbol;Acc:MGI:1929898]
ENSMUSG00000037887	35	1	4.73405	3.4461e-08	6.6093e-07	Dusp8	dual specificity phosphatase 8 [Source:MGI Symbol;Acc:MGI:106626]
ENSMUSG00000045777	90	283	-1.89571	1.3409e-12	4.28999e-11	Ifitm10	interferon induced transmembrane protein 10 [Source:MGI Symbol;Acc:MGI:2444776]
ENSMUSG00000031098	5	25	-2.53442	0.000103608	0.00103365	Syt8	synaptotagmin VIII [Source:MGI Symbol;Acc:MGI:1859867]
ENSMUSG00000031097	73	285	-2.20739	1.36885e-15	5.71283e-14	Tnni2	troponin I, skeletal, fast 2 [Source:MGI Symbol;Acc:MGI:105070]
ENSMUSG00000018819	5058	23664	-2.47052	3.2785e-30	3.2034e-28	Lsp1	lymphocyte specific 1 [Source:MGI Symbol;Acc:MGI:96832]
ENSMUSG00000043795	15	93	-2.86556	1.66172e-12	5.25822e-11	Prr33	proline rich 33 [Source:MGI Symbol;Acc:MGI:3642289]
ENSMUSG00000000031	4	20	-2.52657	0.000556462	0.00463671	H19	H19, imprinted maternally expressed transcript [Source:MGI Symbol;Acc:MGI:95891]
ENSMUSG00000000244	365	1250	-2.02005	5.12079e-19	2.77868e-17	Tspan32	tetraspanin 32 [Source:MGI Symbol;Acc:MGI:1350360]
ENSMUSG00000037706	761	2650	-2.04433	1.20131e-20	7.33003e-19	Cd81	CD81 antigen [Source:MGI Symbol;Acc:MGI:1096398]
ENSMUSG00000009246	0	8	-6.14791	0.00464266	0.0286361	Trpm5	transient receptor potential cation channel, subfamily M, member 5 [Source:MGI Symbol;Acc:MGI:1861718]
ENSMUSG00000000154	109	322	-1.80595	3.71183e-12	1.14085e-10	Slc22a18	solute carrier family 22 (organic cation transporter), member 18 [Source:MGI Symbol;Acc:MGI:1336884]
ENSMUSG00000048965	417	149	1.2396	5.14302e-07	8.19089e-06	Mrgpre	MAS-related GPR, member E [Source:MGI Symbol;Acc:MGI:2441884]
ENSMUSG00000025511	848	221	1.69501	4.11073e-13	1.39871e-11	Tspan4	tetraspanin 4 [Source:MGI Symbol;Acc:MGI:1928097]
ENSMUSG00000074170	404	24	3.82237	1.72005e-32	1.87725e-30	Plekhf1	pleckstrin homology domain containing, family F (with FYVE domain) member 1 [Source:MGI Symbol;Acc:MGI:1919537]
ENSMUSG00000086742	31	0	7.84342	2.21221e-08	4.38529e-07	Gm16201	predicted gene 16201 [Source:MGI Symbol;Acc:MGI:3802153]
ENSMUSG00000073795	9	0	6.07442	0.00894141	0.0495884	Spef1l	sperm flagellar 1 like [Source:MGI Symbol;Acc:MGI:2685939]
ENSMUSG00000025473	9047	123	5.95489	2.23593e-109	3.23338e-106	Adam8	a disintegrin and metallopeptidase domain 8 [Source:MGI Symbol;Acc:MGI:107825]
ENSMUSG00000025469	235	0	10.7603	1.82558e-38	2.5507e-36	Msx3	msh homeobox 3 [Source:MGI Symbol;Acc:MGI:106587]
ENSMUSG00000025466	471	179	1.15076	1.88715e-06	2.69265e-05	Fuom	fucose mutarotase [Source:MGI Symbol;Acc:MGI:1916314]
ENSMUSG00000025464	589	151	1.71846	1.91463e-12	6.01247e-11	Paox	polyamine oxidase (exo-N4-amino) [Source:MGI Symbol;Acc:MGI:1916983]
ENSMUSG00000078566	82	141	-1.02528	0.000394433	0.00343194	Bnip3	BCL2/adenovirus E1B interacting protein 3 [Source:MGI Symbol;Acc:MGI:109326]
ENSMUSG00000015980	270	60	1.9234	1.4707e-11	4.2922e-10	Lrrc27	leucine rich repeat containing 27 [Source:MGI Symbol;Acc:MGI:1923862]
ENSMUSG00000070814	39	71	-1.10616	0.0016303	0.0117908	Zswim9	zinc finger SWIM-type containing 9 [Source:MGI Symbol;Acc:MGI:2447816]
ENSMUSG00000056394	293	833	-1.75144	3.06662e-14	1.13855e-12	Lig1	ligase I, DNA, ATP-dependent [Source:MGI Symbol;Acc:MGI:101789]
ENSMUSG00000020032	168	52	1.44537	2.3545e-06	3.31835e-05	Nuak1	NUAK family, SNF1-like kinase, 1 [Source:MGI Symbol;Acc:MGI:1925226]
ENSMUSG00000046841	650	58	3.23928	4.53312e-32	4.92883e-30	Ckap4	cytoskeleton-associated protein 4 [Source:MGI Symbol;Acc:MGI:2444926]
ENSMUSG00000069516	200627	341321	-1.01111	9.6118e-07	1.44637e-05	Lyz2	lysozyme 2 [Source:MGI Symbol;Acc:MGI:96897]
ENSMUSG00000069515	36	304	-3.31762	1.11107e-27	9.47916e-26	Lyz1	lysozyme 1 [Source:MGI Symbol;Acc:MGI:96902]
ENSMUSG00000020183	87	3	4.56172	3.72703e-15	1.5076e-13	Cpm	carboxypeptidase M [Source:MGI Symbol;Acc:MGI:1917824]
ENSMUSG00000049038	7	27	-2.17046	0.000352577	0.00310892	Mterf2	mitochondrial transcription termination factor 2 [Source:MGI Symbol;Acc:MGI:1921488]
ENSMUSG00000111752	32	8	1.74111	0.00266073	0.0179337	Gm38575	predicted gene, 38575 [Source:MGI Symbol;Acc:MGI:5621460]
ENSMUSG00000020184	4778	518	2.96061	9.47718e-39	1.33058e-36	Mdm2	transformed mouse 3T3 cell double minute 2 [Source:MGI Symbol;Acc:MGI:96952]
ENSMUSG00000020077	13951	885	3.73388	1.87174e-59	5.3073e-57	Srgn	serglycin [Source:MGI Symbol;Acc:MGI:97756]
ENSMUSG00000095478	106	226	-1.33564	4.79629e-07	7.66823e-06	Gm9824	predicted pseudogene 9824 [Source:MGI Symbol;Acc:MGI:3641964]
ENSMUSG00000111080	49	87	-1.07064	0.00111828	0.00849559	Gm20300	predicted gene, 20300 [Source:MGI Symbol;Acc:MGI:5012485]
ENSMUSG00000112198	11	0	6.36003	0.00242129	0.0165498	Gm4065	predicted gene 4065 [Source:MGI Symbol;Acc:MGI:3782240]
ENSMUSG00000036875	442	890	-1.254	2.00865e-08	4.00099e-07	Dna2	DNA replication helicase/nuclease 2 [Source:MGI Symbol;Acc:MGI:2443732]
ENSMUSG00000035459	12	0	6.48409	0.00126829	0.00945159	Stab2	stabilin 2 [Source:MGI Symbol;Acc:MGI:2178743]
ENSMUSG00000020053	9992	526	4.00285	2.30599e-64	7.7551e-62	Igf1	insulin-like growth factor 1 [Source:MGI Symbol;Acc:MGI:96432]
ENSMUSG00000112925	12	1	3.20036	0.00788025	0.044803	Gm31763	predicted gene, 31763 [Source:MGI Symbol;Acc:MGI:5590922]
ENSMUSG00000019779	62	217	-2.04946	1.21828e-12	3.91935e-11	Frk	fyn-related kinase [Source:MGI Symbol;Acc:MGI:103265]
ENSMUSG00000069662	1713	76	4.24783	1.43645e-57	3.95666e-55	Marcks	myristoylated alanine rich protein kinase C substrate [Source:MGI Symbol;Acc:MGI:96907]
ENSMUSG00000046463	23	1	4.13123	1.47851e-05	0.000179293	5930403N24Rik	RIKEN cDNA 5930403N24 gene [Source:MGI Symbol;Acc:MGI:2444171]
ENSMUSG00000037868	5295	1126	1.98882	2.81521e-20	1.6719e-18	Egr2	early growth response 2 [Source:MGI Symbol;Acc:MGI:95296]
ENSMUSG00000112558	10	0	6.22428	0.00464266	0.0286361	Gm32364	predicted gene, 32364 [Source:MGI Symbol;Acc:MGI:5591523]
ENSMUSG00000037846	1	10	-3.39943	0.00788025	0.044803	Rtkn2	rhotekin 2 [Source:MGI Symbol;Acc:MGI:2158417]
ENSMUSG00000019947	1549	414	1.65887	9.8131e-14	3.50821e-12	Arid5b	AT rich interactive domain 5B (MRF1-like) [Source:MGI Symbol;Acc:MGI:2175912]
ENSMUSG00000060044	1639	4	8.39353	7.03865e-97	7.13124e-94	Tmem26	transmembrane protein 26 [Source:MGI Symbol;Acc:MGI:2143537]
ENSMUSG00000074802	879	339	1.12982	5.54594e-07	8.72212e-06	Gas2l3	growth arrest-specific 2 like 3 [Source:MGI Symbol;Acc:MGI:1918780]
ENSMUSG00000019944	13	0	6.59833	0.000667207	0.00542659	Rhobtb1	Rho-related BTB domain containing 1 [Source:MGI Symbol;Acc:MGI:1916538]
ENSMUSG00000019942	219	502	-1.44069	1.31558e-09	3.04638e-08	Cdk1	cyclin-dependent kinase 1 [Source:MGI Symbol;Acc:MGI:88351]
ENSMUSG00000019948	93	177	-1.17177	2.43623e-05	0.000280385	Actr6	ARP6 actin-related protein 6 [Source:MGI Symbol;Acc:MGI:1914269]
ENSMUSG00000052302	137	269	-1.21711	1.92128e-06	2.7373e-05	Tbc1d30	TBC1 domain family, member 30 [Source:MGI Symbol;Acc:MGI:1921944]
ENSMUSG00000019951	1349	482	1.24009	1.8407e-08	3.68676e-07	Uhrf1bp1l	UHRF1 (ICBP90) binding protein 1-like [Source:MGI Symbol;Acc:MGI:2442888]
ENSMUSG00000019838	1360	2403	-1.06565	4.92094e-07	7.85883e-06	Slc16a10	solute carrier family 16 (monocarboxylic acid transporters), member 10 [Source:MGI Symbol;Acc:MGI:1919722]
ENSMUSG00000019823	1440	3255	-1.421	2.27063e-11	6.50853e-10	Mical1	microtubule associated monooxygenase, calponin and LIM domain containing 1 [Source:MGI Symbol;Acc:MGI:2385847]
ENSMUSG00000019818	9416	22876	-1.52513	3.31691e-13	1.14068e-11	Cd164	CD164 antigen [Source:MGI Symbol;Acc:MGI:1859568]
ENSMUSG00000020102	251	570	-1.42728	1.01216e-09	2.37034e-08	Slc16a7	solute carrier family 16 (monocarboxylic acid transporters), member 7 [Source:MGI Symbol;Acc:MGI:1330284]
ENSMUSG00000020105	76	146	-1.18495	4.35332e-05	0.000476378	Lrig3	leucine-rich repeats and immunoglobulin-like domains 3 [Source:MGI Symbol;Acc:MGI:2443955]
ENSMUSG00000019813	92	160	-1.04177	0.000218971	0.00203114	Cep57l1	centrosomal protein 57-like 1 [Source:MGI Symbol;Acc:MGI:1915511]
ENSMUSG00000071324	9	0	6.07442	0.00894141	0.0495884	Armc2	armadillo repeat containing 2 [Source:MGI Symbol;Acc:MGI:1916449]
ENSMUSG00000020017	14	0	6.70418	0.000352487	0.00310892	Hal	histidine ammonia lyase [Source:MGI Symbol;Acc:MGI:96010]
ENSMUSG00000006731	3361	6350	-1.16233	2.6962e-08	5.27601e-07	B4galnt1	beta-1,4-N-acetyl-galactosaminyl transferase 1 [Source:MGI Symbol;Acc:MGI:1342057]
ENSMUSG00000044770	36	141	-2.20987	1.26396e-11	3.70753e-10	Scml4	Scm polycomb group protein like 4 [Source:MGI Symbol;Acc:MGI:2446140]
ENSMUSG00000038248	19	63	-1.96621	2.11258e-06	2.99363e-05	Sobp	sine oculis binding protein [Source:MGI Symbol;Acc:MGI:1924427]
ENSMUSG00000111171	270	602	-1.40085	1.78913e-09	4.07442e-08	Gm47815	predicted gene, 47815 [Source:MGI Symbol;Acc:MGI:6097001]
ENSMUSG00000020019	232	48	2.02593	1.21651e-11	3.58288e-10	Ntn4	netrin 4 [Source:MGI Symbol;Acc:MGI:1888978]
ENSMUSG00000074657	79	18	1.88269	3.61545e-06	4.95573e-05	Kif5a	kinesin family member 5A [Source:MGI Symbol;Acc:MGI:109564]
ENSMUSG00000038151	1805	334	2.1892	6.45727e-22	4.18738e-20	Prdm1	PR domain containing 1, with ZNF domain [Source:MGI Symbol;Acc:MGI:99655]
ENSMUSG00000111116	38	1	4.85226	6.93678e-09	1.4741e-07	Gm48065	predicted gene, 48065 [Source:MGI Symbol;Acc:MGI:6097392]
ENSMUSG00000111641	13	1	3.3146	0.00444385	0.0278132	Gm47388	predicted gene, 47388 [Source:MGI Symbol;Acc:MGI:6096308]
ENSMUSG00000020021	1021	85	3.34013	1.21706e-37	1.64485e-35	Fgd6	FYVE, RhoGEF and PH domain containing 6 [Source:MGI Symbol;Acc:MGI:1261419]
ENSMUSG00000040345	1982	4297	-1.36081	1.14999e-10	3.04398e-09	Arhgap9	Rho GTPase activating protein 9 [Source:MGI Symbol;Acc:MGI:2143764]
ENSMUSG00000020027	1393	487	1.27151	8.25939e-09	1.73477e-07	Socs2	suppressor of cytokine signaling 2 [Source:MGI Symbol;Acc:MGI:1201787]
ENSMUSG00000112023	7360	1796	1.79036	4.36088e-17	2.06424e-15	Lilr4b	leukocyte immunoglobulin-like receptor, subfamily B, member 4B [Source:MGI Symbol;Acc:MGI:102702]
ENSMUSG00000112766	12	1	3.20036	0.00788025	0.044803	Gm40645	predicted gene, 40645 [Source:MGI Symbol;Acc:MGI:5623530]
ENSMUSG00000112226	31	4	2.6753	0.000128569	0.00126136	Gm48786	predicted gene, 48786 [Source:MGI Symbol;Acc:MGI:6098486]
ENSMUSG00000112762	16	2	2.68741	0.00339444	0.0221184	4930459C07Rik	RIKEN cDNA 4930459C07 gene [Source:MGI Symbol;Acc:MGI:1922131]
ENSMUSG00000019943	4475	1872	1.01277	1.3956e-06	2.03343e-05	Atp2b1	ATPase, Ca++ transporting, plasma membrane 1 [Source:MGI Symbol;Acc:MGI:104653]
ENSMUSG00000019952	216	429	-1.23392	2.41369e-07	4.03986e-06	Poc1b	POC1 centriolar protein B [Source:MGI Symbol;Acc:MGI:1918511]
ENSMUSG00000090035	391	670	-1.02123	6.03835e-06	7.92383e-05	Galnt4	polypeptide N-acetylgalactosaminyltransferase 4 [Source:MGI Symbol;Acc:MGI:894692]
ENSMUSG00000090665	6	33	-2.67669	8.72276e-06	0.000110359	Gad1-ps	glutamate decarboxylase 1, pseudogene [Source:MGI Symbol;Acc:MGI:95633]
ENSMUSG00000019966	117	8	3.60705	1.95151e-15	8.07462e-14	Kitl	kit ligand [Source:MGI Symbol;Acc:MGI:96974]
ENSMUSG00000038594	179	25	2.58997	2.36105e-14	8.81114e-13	Cep85l	centrosomal protein 85-like [Source:MGI Symbol;Acc:MGI:3642684]
ENSMUSG00000003746	2311	310	2.65323	1.19543e-30	1.18812e-28	Man1a	mannosidase 1, alpha [Source:MGI Symbol;Acc:MGI:104677]
ENSMUSG00000097069	10	0	6.22428	0.00464266	0.0286361	Gm16998	predicted gene, 16998 [Source:MGI Symbol;Acc:MGI:4439922]
ENSMUSG00000050953	34	8	1.82822	0.00127928	0.00952612	Gja1	gap junction protein, alpha 1 [Source:MGI Symbol;Acc:MGI:95713]
ENSMUSG00000025395	97	250	-1.60901	1.73838e-09	3.96511e-08	Prim1	DNA primase, p49 subunit [Source:MGI Symbol;Acc:MGI:97757]
ENSMUSG00000019874	52	4	3.41901	1.69207e-08	3.40084e-07	Fabp7	fatty acid binding protein 7, brain [Source:MGI Symbol;Acc:MGI:101916]
ENSMUSG00000036019	30	1	4.51259	5.23325e-07	8.28894e-06	Tmtc2	transmembrane and tetratricopeptide repeat containing 2 [Source:MGI Symbol;Acc:MGI:1914057]
ENSMUSG00000019917	208	448	-1.35084	1.73017e-08	3.47019e-07	Septin10	septin 10 [Source:MGI Symbol;Acc:MGI:1918110]
ENSMUSG00000009654	289	2	6.85084	4.74832e-40	7.19011e-38	Oit3	oncoprotein induced transcript 3 [Source:MGI Symbol;Acc:MGI:1201782]
ENSMUSG00000009647	132	55	1.01702	0.00114895	0.00870578	Mcu	mitochondrial calcium uniporter [Source:MGI Symbol;Acc:MGI:3026965]
ENSMUSG00000020108	106	19	2.22868	1.08641e-08	2.25565e-07	Ddit4	DNA-damage-inducible transcript 4 [Source:MGI Symbol;Acc:MGI:1921997]
ENSMUSG00000039994	116	265	-1.4353	3.31407e-08	6.36874e-07	Timeless	timeless circadian clock 1 [Source:MGI Symbol;Acc:MGI:1321393]
ENSMUSG00000057337	34	4	2.80801	3.35545e-05	0.000375566	Chst3	carbohydrate sulfotransferase 3 [Source:MGI Symbol;Acc:MGI:1858224]
ENSMUSG00000020186	68	27	1.08485	0.00549808	0.0331282	Csrp2	cysteine and glycine-rich protein 2 [Source:MGI Symbol;Acc:MGI:1202907]
ENSMUSG00000025383	336	1	7.99209	9.46623e-47	1.81313e-44	Il23a	interleukin 23, alpha subunit p19 [Source:MGI Symbol;Acc:MGI:1932410]
ENSMUSG00000075327	521	198	1.15083	1.43437e-06	2.08467e-05	Zbtb2	zinc finger and BTB domain containing 2 [Source:MGI Symbol;Acc:MGI:2685949]
ENSMUSG00000019768	41	2	4.03755	1.27111e-07	2.21732e-06	Esr1	estrogen receptor 1 (alpha) [Source:MGI Symbol;Acc:MGI:1352467]
ENSMUSG00000058799	1649	5333	-1.93776	1.54059e-19	8.65181e-18	Nap1l1	nucleosome assembly protein 1-like 1 [Source:MGI Symbol;Acc:MGI:1855693]
ENSMUSG00000020205	1468	190	2.70455	7.71159e-30	7.36087e-28	Phlda1	pleckstrin homology like domain, family A, member 1 [Source:MGI Symbol;Acc:MGI:1096880]
ENSMUSG00000019773	34	121	-2.07152	6.2973e-10	1.50974e-08	Fbxo5	F-box protein 5 [Source:MGI Symbol;Acc:MGI:1914391]
ENSMUSG00000112301	16	0	6.8951	9.96168e-05	0.000999803	Gm10752	predicted gene 10752 [Source:MGI Symbol;Acc:MGI:3642645]
ENSMUSG00000004207	423353	154572	1.20909	5.4008e-09	1.16656e-07	Psap	prosaposin [Source:MGI Symbol;Acc:MGI:97783]
ENSMUSG00000025355	8147	2490	1.46558	3.49215e-12	1.07676e-10	Mmp19	matrix metallopeptidase 19 [Source:MGI Symbol;Acc:MGI:1927899]
ENSMUSG00000064065	53	119	-1.40909	6.50001e-06	8.44534e-05	Ipcef1	interaction protein for cytohesin exchange factors 1 [Source:MGI Symbol;Acc:MGI:2444159]
ENSMUSG00000015202	333	579	-1.04224	5.36466e-06	7.11402e-05	Cnksr3	Cnksr family member 3 [Source:MGI Symbol;Acc:MGI:2674130]
ENSMUSG00000078427	189	423	-1.40612	5.7428e-09	1.23398e-07	Sarnp	SAP domain containing ribonucleoprotein [Source:MGI Symbol;Acc:MGI:1913368]
ENSMUSG00000025351	16948	2937	2.28416	2.75137e-26	2.21658e-24	Cd63	CD63 antigen [Source:MGI Symbol;Acc:MGI:99529]
ENSMUSG00000039981	122	321	-1.6391	1.66719e-10	4.29755e-09	Zc3h12d	zinc finger CCCH type containing 12D [Source:MGI Symbol;Acc:MGI:3045313]
ENSMUSG00000047712	105	4	4.43092	3.24218e-17	1.54736e-15	Ust	uronyl-2-sulfotransferase [Source:MGI Symbol;Acc:MGI:2442406]
ENSMUSG00000015305	1652	190	2.8749	2.45799e-33	2.76615e-31	Sash1	SAM and SH3 domain containing 1 [Source:MGI Symbol;Acc:MGI:1917347]
ENSMUSG00000019790	574	152	1.67174	7.40241e-12	2.21858e-10	Stxbp5	syntaxin binding protein 5 (tomosyn) [Source:MGI Symbol;Acc:MGI:1926058]
ENSMUSG00000012819	25	2	3.32689	4.99871e-05	0.000539048	Cdh23	cadherin 23 (otocadherin) [Source:MGI Symbol;Acc:MGI:1890219]
ENSMUSG00000020100	3489	869	1.76076	3.22228e-16	1.40991e-14	Slc29a3	solute carrier family 29 (nucleoside transporters), member 3 [Source:MGI Symbol;Acc:MGI:1918529]
ENSMUSG00000055493	133	322	-1.51917	2.17565e-09	4.90064e-08	Epm2a	epilepsy, progressive myoclonic epilepsy, type 2 gene alpha [Source:MGI Symbol;Acc:MGI:1341085]
ENSMUSG00000019820	733	242	1.35389	5.79274e-09	1.24378e-07	Utrn	utrophin [Source:MGI Symbol;Acc:MGI:104631]
ENSMUSG00000039232	331	50	2.47963	8.53484e-18	4.22679e-16	Stx11	syntaxin 11 [Source:MGI Symbol;Acc:MGI:1921982]
ENSMUSG00000059901	51	5	3.07718	1.01354e-07	1.79839e-06	Adamts14	a disintegrin-like and metallopeptidase (reprolysin type) with thrombospondin type 1 motif, 14 [Source:MGI Symbol;Acc:MGI:2179942]
ENSMUSG00000020092	3633	6139	-1.00131	1.54375e-06	2.2313e-05	Pald1	phosphatase domain containing, paladin 1 [Source:MGI Symbol;Acc:MGI:1351623]
ENSMUSG00000046687	648	76	2.84556	7.34678e-27	6.05908e-25	Gm5424	predicted gene 5424 [Source:MGI Symbol;Acc:MGI:3643173]
ENSMUSG00000020083	3	20	-2.92593	0.000143701	0.00139327	Fam241b	family with sequence similarity 241, member B [Source:MGI Symbol;Acc:MGI:1917144]
ENSMUSG00000015501	499	138	1.60907	8.66745e-11	2.32111e-09	Hivep2	human immunodeficiency virus type I enhancer binding protein 2 [Source:MGI Symbol;Acc:MGI:1338076]
ENSMUSG00000039116	40	7	2.25156	8.39027e-05	0.000858681	Adgrg6	adhesion G protein-coupled receptor G6 [Source:MGI Symbol;Acc:MGI:1916151]
ENSMUSG00000019853	50	1	5.24696	2.41281e-10	6.11596e-09	Hebp2	heme binding protein 2 [Source:MGI Symbol;Acc:MGI:1860084]
ENSMUSG00000019852	41	12	1.51916	0.00216503	0.0150413	Arfgef3	ARFGEF family member 3 [Source:MGI Symbol;Acc:MGI:106387]
ENSMUSG00000019851	988	2836	-1.76563	2.50752e-16	1.10553e-14	Perp	PERP, TP53 apoptosis effector [Source:MGI Symbol;Acc:MGI:1929938]
ENSMUSG00000019850	31071	1076	4.60718	2.85871e-83	1.79738e-80	Tnfaip3	tumor necrosis factor, alpha-induced protein 3 [Source:MGI Symbol;Acc:MGI:1196377]
ENSMUSG00000111821	26	0	7.59087	4.1078e-07	6.6372e-06	Gm48545	predicted gene, 48545 [Source:MGI Symbol;Acc:MGI:6098094]
ENSMUSG00000071369	692	1853	-1.66532	2.56957e-14	9.55233e-13	Map3k5	mitogen-activated protein kinase kinase kinase 5 [Source:MGI Symbol;Acc:MGI:1346876]
ENSMUSG00000019996	44	6	2.60716	6.24409e-06	8.14944e-05	Map7	microtubule-associated protein 7 [Source:MGI Symbol;Acc:MGI:1328328]
ENSMUSG00000019990	63	10	2.39754	7.86979e-07	1.20876e-05	Pde7b	phosphodiesterase 7B [Source:MGI Symbol;Acc:MGI:1352752]
ENSMUSG00000050844	57	10	2.25348	2.8034e-06	3.89619e-05	1700020N01Rik	RIKEN cDNA 1700020N01 gene [Source:MGI Symbol;Acc:MGI:1914942]
ENSMUSG00000097107	11	0	6.36003	0.00242129	0.0165498	Platr6	pluripotency associated transcript 6 [Source:MGI Symbol;Acc:MGI:3779636]
ENSMUSG00000053219	5	54	-3.64191	6.52968e-11	1.77492e-09	Raet1e	retinoic acid early transcript 1E [Source:MGI Symbol;Acc:MGI:2675273]
ENSMUSG00000078452	27	71	-1.63445	1.70498e-05	0.00020343	Raet1d	retinoic acid early transcript delta [Source:MGI Symbol;Acc:MGI:1861032]
ENSMUSG00000037455	33	87	-1.63903	4.24617e-06	5.75481e-05	Slc18b1	solute carrier family 18, subfamily B, member 1 [Source:MGI Symbol;Acc:MGI:1923556]
ENSMUSG00000020010	31	7	1.88525	0.00188854	0.013371	Vnn3	vanin 3 [Source:MGI Symbol;Acc:MGI:1347055]
ENSMUSG00000019987	70381	128	8.85712	3.50406e-195	1.01344e-190	Arg1	arginase, liver [Source:MGI Symbol;Acc:MGI:88070]
ENSMUSG00000112758	104	1	6.30151	6.41484e-20	3.7106e-18	Gm36172	predicted gene, 36172 [Source:MGI Symbol;Acc:MGI:5595331]
ENSMUSG00000112352	0	9	-6.31557	0.00242129	0.0165498	Gm40617	predicted gene, 40617 [Source:MGI Symbol;Acc:MGI:5623502]
ENSMUSG00000112808	53	103	-1.20099	0.000180466	0.00171523	Gm4739	predicted gene 4739 [Source:MGI Symbol;Acc:MGI:3642984]
ENSMUSG00000009681	144	11	3.45242	3.58637e-17	1.70881e-15	Bcr	BCR activator of RhoGEF and GTPase [Source:MGI Symbol;Acc:MGI:88141]
ENSMUSG00000020178	141	8	3.87595	1.45784e-18	7.65221e-17	Adora2a	adenosine A2a receptor [Source:MGI Symbol;Acc:MGI:99402]
ENSMUSG00000033416	748	1585	-1.32771	9.78154e-10	2.29256e-08	Gucd1	guanylyl cyclase domain containing 1 [Source:MGI Symbol;Acc:MGI:1916028]
ENSMUSG00000006344	26	225	-3.35107	1.4224e-24	1.06027e-22	Ggt5	gamma-glutamyltransferase 5 [Source:MGI Symbol;Acc:MGI:1346063]
ENSMUSG00000001665	80	218	-1.68907	9.21736e-10	2.16534e-08	Gstt3	glutathione S-transferase, theta 3 [Source:MGI Symbol;Acc:MGI:2143526]
ENSMUSG00000009092	92	31	1.32168	0.000207922	0.00193797	Derl3	Der1-like domain family, member 3 [Source:MGI Symbol;Acc:MGI:1917627]
ENSMUSG00000049422	666	90	2.64149	2.06716e-24	1.51742e-22	Chchd10	coiled-coil-helix-coiled-coil-helix domain containing 10 [Source:MGI Symbol;Acc:MGI:2143558]
ENSMUSG00000001436	130	225	-1.03514	7.64029e-05	0.000791732	Slc19a1	solute carrier family 19 (folate transporter), member 1 [Source:MGI Symbol;Acc:MGI:103182]
ENSMUSG00000020262	499	1850	-2.13461	1.22436e-21	7.79975e-20	Adarb1	adenosine deaminase, RNA-specific, B1 [Source:MGI Symbol;Acc:MGI:891999]
ENSMUSG00000000730	1	14	-3.88018	0.000794618	0.00629642	Dnmt3l	DNA (cytosine-5-)-methyltransferase 3-like [Source:MGI Symbol;Acc:MGI:1859287]
ENSMUSG00000000732	170	964	-2.74702	9.75611e-30	9.25135e-28	Icosl	icos ligand [Source:MGI Symbol;Acc:MGI:1354701]
ENSMUSG00000060301	50	112	-1.40556	9.51896e-06	0.000119699	2610008E11Rik	RIKEN cDNA 2610008E11 gene [Source:MGI Symbol;Acc:MGI:1919378]
ENSMUSG00000035863	280	41	2.52391	4.9075e-17	2.30413e-15	Palm	paralemmin [Source:MGI Symbol;Acc:MGI:1261814]
ENSMUSG00000035835	52	18	1.28063	0.00405285	0.0257902	Plppr3	phospholipid phosphatase related 3 [Source:MGI Symbol;Acc:MGI:2388640]
ENSMUSG00000035781	713	1373	-1.1897	4.43595e-08	8.35264e-07	R3hdm4	R3H domain containing 4 [Source:MGI Symbol;Acc:MGI:1924814]
ENSMUSG00000020156	481	2092	-2.36494	7.81179e-26	6.12284e-24	Pwwp3a	PWWP domain containing 3A, DNA repair factor [Source:MGI Symbol;Acc:MGI:1915364]
ENSMUSG00000087672	2	13	-2.86296	0.00572059	0.0342407	Gm15122	predicted gene 15122 [Source:MGI Symbol;Acc:MGI:3705268]
ENSMUSG00000035504	3	21	-2.99593	8.47349e-05	0.000864445	Reep6	receptor accessory protein 6 [Source:MGI Symbol;Acc:MGI:1917585]
ENSMUSG00000043822	336	40	2.82235	2.95105e-21	1.85948e-19	Adamtsl5	ADAMTS-like 5 [Source:MGI Symbol;Acc:MGI:1913798]
ENSMUSG00000100201	4	17	-2.29355	0.0024261	0.0165661	Gm29093	predicted gene 29093 [Source:MGI Symbol;Acc:MGI:5579799]
ENSMUSG00000003348	1585	2743	-1.0357	9.26246e-07	1.40036e-05	Mob3a	MOB kinase activator 3A [Source:MGI Symbol;Acc:MGI:3050117]
ENSMUSG00000061589	1499	566	1.16047	1.05095e-07	1.86019e-06	Dot1l	DOT1-like, histone H3 methyltransferase (S. cerevisiae) [Source:MGI Symbol;Acc:MGI:2143886]
ENSMUSG00000035278	494	847	-1.02215	4.10727e-06	5.58488e-05	Plekhj1	pleckstrin homology domain containing, family J member 1 [Source:MGI Symbol;Acc:MGI:1925920]
ENSMUSG00000015312	3902	174	4.24166	3.05703e-65	1.05257e-62	Gadd45b	growth arrest and DNA-damage-inducible 45 beta [Source:MGI Symbol;Acc:MGI:107776]
ENSMUSG00000004933	1120	13	6.17188	4.91248e-73	2.21998e-70	Matk	megakaryocyte-associated tyrosine kinase [Source:MGI Symbol;Acc:MGI:99259]
ENSMUSG00000090230	50	9	2.21511	1.06029e-05	0.000131896	Gm16315	predicted gene 16315 [Source:MGI Symbol;Acc:MGI:3826564]
ENSMUSG00000054708	178	43	1.80224	6.70557e-09	1.42812e-07	Ankrd24	ankyrin repeat domain 24 [Source:MGI Symbol;Acc:MGI:1890394]
ENSMUSG00000094622	3	21	-2.99593	8.47349e-05	0.000864445	Gm3055	predicted gene 3055 [Source:MGI Symbol;Acc:MGI:3809197]
ENSMUSG00000112160	11	31	-1.7269	0.00179023	0.0128129	BC024063	cDNA sequence BC024063 [Source:MGI Symbol;Acc:MGI:2670978]
ENSMUSG00000078435	10	42	-2.29938	9.1596e-06	0.000115523	AU041133	expressed sequence AU041133 [Source:MGI Symbol;Acc:MGI:2143755]
ENSMUSG00000073427	19	41	-1.34788	0.00299889	0.0198703	Gm4924	predicted gene 4924 [Source:MGI Symbol;Acc:MGI:3643133]
ENSMUSG00000109864	126	2	5.65406	3.91259e-22	2.5544e-20	Eid3	EP300 interacting inhibitor of differentiation 3 [Source:MGI Symbol;Acc:MGI:1913591]
ENSMUSG00000034612	699	17	5.10779	1.33625e-53	3.27517e-51	Chst11	carbohydrate sulfotransferase 11 [Source:MGI Symbol;Acc:MGI:1927166]
ENSMUSG00000034591	1377	268	2.11625	4.37514e-20	2.54603e-18	Slc41a2	solute carrier family 41, member 2 [Source:MGI Symbol;Acc:MGI:2442940]
ENSMUSG00000112134	24	3	2.70962	0.00106861	0.00816334	Gm40723	predicted gene, 40723 [Source:MGI Symbol;Acc:MGI:5623608]
ENSMUSG00000010461	41	0	8.24524	1.42164e-10	3.69091e-09	Eya4	EYA transcriptional coactivator and phosphatase 4 [Source:MGI Symbol;Acc:MGI:1337104]
ENSMUSG00000013155	18	48	-1.65214	0.000159196	0.00152966	Enkd1	enkurin domain containing 1 [Source:MGI Symbol;Acc:MGI:2142593]
ENSMUSG00000037148	999	111	2.92414	3.3825e-31	3.43259e-29	Arhgap10	Rho GTPase activating protein 10 [Source:MGI Symbol;Acc:MGI:1925764]
ENSMUSG00000036672	140	249	-1.07448	2.95502e-05	0.000333457	Cenpt	centromere protein T [Source:MGI Symbol;Acc:MGI:2443939]
ENSMUSG00000031683	314	535	-1.01296	1.05894e-05	0.000131785	Lsm6	LSM6 homolog, U6 small nuclear RNA and mRNA degradation associated [Source:MGI Symbol;Acc:MGI:1925901]
ENSMUSG00000070044	28	55	-1.21453	0.00212386	0.0147944	Fam149a	family with sequence similarity 149, member A [Source:MGI Symbol;Acc:MGI:2387177]
ENSMUSG00000031681	452	855	-1.16386	1.81318e-07	3.103e-06	Smad1	SMAD family member 1 [Source:MGI Symbol;Acc:MGI:109452]
ENSMUSG00000053687	15	56	-2.13493	1.31272e-06	1.93018e-05	Dpep2	dipeptidase 2 [Source:MGI Symbol;Acc:MGI:2442042]
ENSMUSG00000031903	4934	11391	-1.45154	4.41064e-12	1.34989e-10	Pla2g15	phospholipase A2, group XV [Source:MGI Symbol;Acc:MGI:2178076]
ENSMUSG00000037940	50	7	2.57252	1.5521e-06	2.24001e-05	Inpp4b	inositol polyphosphate-4-phosphatase, type II [Source:MGI Symbol;Acc:MGI:2158925]
ENSMUSG00000000303	9910	2010	2.05713	8.32633e-22	5.33956e-20	Cdh1	cadherin 1 [Source:MGI Symbol;Acc:MGI:88354]
ENSMUSG00000047747	118	9	3.45165	5.36863e-15	2.14168e-13	Rnf150	ring finger protein 150 [Source:MGI Symbol;Acc:MGI:2443860]
ENSMUSG00000031710	30	0	7.79632	3.94049e-08	7.47324e-07	Ucp1	uncoupling protein 1 (mitochondrial, proton carrier) [Source:MGI Symbol;Acc:MGI:98894]
ENSMUSG00000031442	638	13	5.36014	2.39359e-53	5.81742e-51	Mcf2l	mcf.2 transforming sequence-like [Source:MGI Symbol;Acc:MGI:103263]
ENSMUSG00000003849	34	102	-1.82534	8.48734e-08	1.52656e-06	Nqo1	NAD(P)H dehydrogenase, quinone 1 [Source:MGI Symbol;Acc:MGI:103187]
ENSMUSG00000031444	11423	3572	1.43261	8.72133e-12	2.59238e-10	F10	coagulation factor X [Source:MGI Symbol;Acc:MGI:103107]
ENSMUSG00000019464	8	25	-1.8707	0.00190528	0.0134675	Ptger1	prostaglandin E receptor 1 (subtype EP1) [Source:MGI Symbol;Acc:MGI:97793]
ENSMUSG00000059775	122	286	-1.4726	1.15067e-08	2.37712e-07	Rps26-ps1	ribosomal protein S26, pseudogene 1 [Source:MGI Symbol;Acc:MGI:3704322]
ENSMUSG00000038872	327	79	1.80338	2.12603e-11	6.12442e-10	Zfhx3	zinc finger homeobox 3 [Source:MGI Symbol;Acc:MGI:99948]
ENSMUSG00000038515	20	41	-1.27439	0.00481765	0.0295266	Grtp1	GH regulated TBC protein 1 [Source:MGI Symbol;Acc:MGI:1914040]
ENSMUSG00000038291	485	182	1.16905	1.15398e-06	1.71244e-05	Snx25	sorting nexin 25 [Source:MGI Symbol;Acc:MGI:2142610]
ENSMUSG00000002885	2016	97	4.13127	2.37709e-57	6.48587e-55	Adgre5	adhesion G protein-coupled receptor E5 [Source:MGI Symbol;Acc:MGI:1347095]
ENSMUSG00000018796	1105	2047	-1.13386	1.04423e-07	1.84942e-06	Acsl1	acyl-CoA synthetase long-chain family member 1 [Source:MGI Symbol;Acc:MGI:102797]
ENSMUSG00000109807	12	0	6.48409	0.00126829	0.00945159	Gm45244	predicted gene 45244 [Source:MGI Symbol;Acc:MGI:5791080]
ENSMUSG00000031629	27	48	-1.07078	0.00758323	0.0434559	Cenpu	centromere protein U [Source:MGI Symbol;Acc:MGI:1919126]
ENSMUSG00000031451	155	61	1.09945	0.000232299	0.00214554	Gas6	growth arrest specific 6 [Source:MGI Symbol;Acc:MGI:95660]
ENSMUSG00000005470	187	449	-1.5075	4.1169e-10	1.01077e-08	Asf1b	anti-silencing function 1B histone chaperone [Source:MGI Symbol;Acc:MGI:1914179]
ENSMUSG00000097534	120	33	1.61464	2.54479e-06	3.56419e-05	Gm16675	predicted gene, 16675 [Source:MGI Symbol;Acc:MGI:4439599]
ENSMUSG00000038173	13	0	6.59833	0.000667207	0.00542659	Enpp6	ectonucleotide pyrophosphatase/phosphodiesterase 6 [Source:MGI Symbol;Acc:MGI:2445171]
ENSMUSG00000038143	45	3	3.61273	9.19797e-08	1.64111e-06	Stox2	storkhead box 2 [Source:MGI Symbol;Acc:MGI:1918319]
ENSMUSG00000103593	56	10	2.228	4.03453e-06	5.49114e-05	Gm37352	predicted gene, 37352 [Source:MGI Symbol;Acc:MGI:5610580]
ENSMUSG00000035671	1305	400	1.46122	5.76813e-11	1.58279e-09	Zswim4	zinc finger SWIM-type containing 4 [Source:MGI Symbol;Acc:MGI:2443726]
ENSMUSG00000031563	649	196	1.48233	4.27639e-10	1.04726e-08	Wwc2	WW, C2 and coiled-coil domain containing 2 [Source:MGI Symbol;Acc:MGI:1261872]
ENSMUSG00000004996	404	742	-1.1213	6.28035e-07	9.8025e-06	Mri1	methylthioribose-1-phosphate isomerase 1 [Source:MGI Symbol;Acc:MGI:1915123]
ENSMUSG00000055675	44	15	1.30152	0.00694453	0.0403151	Kbtbd11	kelch repeat and BTB (POZ) domain containing 11 [Source:MGI Symbol;Acc:MGI:1922151]
ENSMUSG00000039396	39	96	-1.54077	4.74427e-06	6.35837e-05	Neil3	nei like 3 (E. coli) [Source:MGI Symbol;Acc:MGI:2384588]
ENSMUSG00000053560	3769	956	1.73448	7.32802e-16	3.12137e-14	Ier2	immediate early response 2 [Source:MGI Symbol;Acc:MGI:104815]
ENSMUSG00000031465	123	10	3.36126	5.24835e-15	2.09659e-13	Angpt2	angiopoietin 2 [Source:MGI Symbol;Acc:MGI:1202890]
ENSMUSG00000059463	4	210	-5.91144	5.81659e-38	7.898e-36	Spag11b	sperm associated antigen 11B [Source:MGI Symbol;Acc:MGI:3647173]
ENSMUSG00000031613	16	36	-1.40683	0.00277966	0.0186441	Hpgd	hydroxyprostaglandin dehydrogenase 15 (NAD) [Source:MGI Symbol;Acc:MGI:108085]
ENSMUSG00000082976	17	0	6.98185	5.32834e-05	0.000570975	Gm15056	predicted gene 15056 [Source:MGI Symbol;Acc:MGI:3705859]
ENSMUSG00000054717	667	1128	-1.00236	4.37231e-06	5.91468e-05	Hmgb2	high mobility group box 2 [Source:MGI Symbol;Acc:MGI:96157]
ENSMUSG00000109899	24	2	3.26832	8.47349e-05	0.000864445	Gm6012	predicted gene 6012 [Source:MGI Symbol;Acc:MGI:3644785]
ENSMUSG00000031608	1700	676	1.08581	5.33645e-07	8.43853e-06	Galnt7	polypeptide N-acetylgalactosaminyltransferase 7 [Source:MGI Symbol;Acc:MGI:1349449]
ENSMUSG00000074203	34	93	-1.69223	9.84888e-07	1.47667e-05	G430095P16Rik	RIKEN cDNA G430095P16 gene [Source:MGI Symbol;Acc:MGI:3588227]
ENSMUSG00000033751	65	111	-1.01502	0.000943825	0.00731831	Gadd45gip1	growth arrest and DNA-damage-inducible, gamma interacting protein 1 [Source:MGI Symbol;Acc:MGI:1914947]
ENSMUSG00000003824	88	204	-1.45608	1.23151e-07	2.15604e-06	Syce2	synaptonemal complex central element protein 2 [Source:MGI Symbol;Acc:MGI:1919096]
ENSMUSG00000033545	554	1428	-1.6103	2.86761e-13	9.92071e-12	Znrf1	zinc and ring finger 1 [Source:MGI Symbol;Acc:MGI:2177308]
ENSMUSG00000031958	15	60	-2.23426	3.29969e-07	5.41929e-06	Ldhd	lactate dehydrogenase D [Source:MGI Symbol;Acc:MGI:106428]
ENSMUSG00000031951	8	25	-1.8707	0.00190528	0.0134675	Tmem231	transmembrane protein 231 [Source:MGI Symbol;Acc:MGI:2685024]
ENSMUSG00000052837	15351	1272	3.34855	6.29868e-50	1.28289e-47	Junb	jun B proto-oncogene [Source:MGI Symbol;Acc:MGI:96647]
ENSMUSG00000055435	322	24	3.4952	1.31047e-26	1.07066e-24	Maf	avian musculoaponeurotic fibrosarcoma oncogene homolog [Source:MGI Symbol;Acc:MGI:96909]
ENSMUSG00000014633	221	435	-1.22096	3.09283e-07	5.10856e-06	Cmc2	COX assembly mitochondrial protein 2 [Source:MGI Symbol;Acc:MGI:1913781]
ENSMUSG00000031756	74	148	-1.24297	1.83816e-05	0.000216993	Cenpn	centromere protein N [Source:MGI Symbol;Acc:MGI:1919405]
ENSMUSG00000034416	56	5	3.21177	1.84384e-08	3.68962e-07	Pkd1l2	polycystic kidney disease 1 like 2 [Source:MGI Symbol;Acc:MGI:2664668]
ENSMUSG00000058056	199	37	2.1792	6.69249e-12	2.01625e-10	Palld	palladin, cytoskeletal associated protein [Source:MGI Symbol;Acc:MGI:1919583]
ENSMUSG00000059355	252	453	-1.09017	3.42479e-06	4.71226e-05	Wdr83os	WD repeat domain 83 opposite strand [Source:MGI Symbol;Acc:MGI:3041257]
ENSMUSG00000110386	2	122	-6.08197	9.42042e-27	7.74027e-25	Gm42031	predicted gene, 42031 [Source:MGI Symbol;Acc:MGI:5624916]
ENSMUSG00000034308	24	89	-2.12899	9.14061e-09	1.90877e-07	Sdr42e1	short chain dehydrogenase/reductase family 42E, member 1 [Source:MGI Symbol;Acc:MGI:1921282]
ENSMUSG00000031697	137	251	-1.11724	1.4111e-05	0.00017213	Orc6	origin recognition complex, subunit 6 [Source:MGI Symbol;Acc:MGI:1929285]
ENSMUSG00000074064	284	657	-1.45406	3.44386e-10	8.51311e-09	Mlycd	malonyl-CoA decarboxylase [Source:MGI Symbol;Acc:MGI:1928485]
ENSMUSG00000074063	101	37	1.20174	0.000517672	0.00435742	Osgin1	oxidative stress induced growth inhibitor 1 [Source:MGI Symbol;Acc:MGI:1919089]
ENSMUSG00000031700	833	208	1.75668	8.14452e-14	2.94445e-12	Gpt2	glutamic pyruvate transaminase (alanine aminotransferase) 2 [Source:MGI Symbol;Acc:MGI:1915391]
ENSMUSG00000085109	12	1	3.20036	0.00788025	0.044803	Gm15356	predicted gene 15356 [Source:MGI Symbol;Acc:MGI:3705102]
ENSMUSG00000030465	136	43	1.41431	1.14136e-05	0.000141372	Psd3	pleckstrin and Sec7 domain containing 3 [Source:MGI Symbol;Acc:MGI:1918215]
ENSMUSG00000031654	109	3	4.88651	9.76333e-19	5.22917e-17	Cbln1	cerebellin 1 precursor protein [Source:MGI Symbol;Acc:MGI:88281]
ENSMUSG00000031864	453	918	-1.26323	1.5078e-08	3.05595e-07	Ints10	integrator complex subunit 10 [Source:MGI Symbol;Acc:MGI:1918135]
ENSMUSG00000015568	20081	56604	-1.73956	1.37528e-16	6.22471e-15	Lpl	lipoprotein lipase [Source:MGI Symbol;Acc:MGI:96820]
ENSMUSG00000110594	4	15	-2.11427	0.00639309	0.0376657	Gm33103	predicted gene, 33103 [Source:MGI Symbol;Acc:MGI:5592262]
ENSMUSG00000036330	62	23	1.18213	0.00501247	0.0305845	Slc18a1	solute carrier family 18 (vesicular monoamine), member 1 [Source:MGI Symbol;Acc:MGI:106684]
ENSMUSG00000091764	13	35	-1.66308	0.00118125	0.00891313	Zfp964	zinc finger protein 964 [Source:MGI Symbol;Acc:MGI:3646490]
ENSMUSG00000043090	67	171	-1.59431	4.5252e-08	8.49856e-07	Zfp866	zinc finger protein 866 [Source:MGI Symbol;Acc:MGI:3584369]
ENSMUSG00000036246	1234	2116	-1.02241	1.4773e-06	2.14167e-05	Gmip	Gem-interacting protein [Source:MGI Symbol;Acc:MGI:1926066]
ENSMUSG00000040263	3986	9239	-1.45726	3.9156e-12	1.19965e-10	Klhdc4	kelch domain containing 4 [Source:MGI Symbol;Acc:MGI:2384569]
ENSMUSG00000071078	38	77	-1.26036	0.000320834	0.00286748	Nr2c2ap	nuclear receptor 2C2-associated protein [Source:MGI Symbol;Acc:MGI:1922942]
ENSMUSG00000110656	67	27	1.06352	0.00679035	0.0395789	Gm20735	predicted gene, 20735 [Source:MGI Symbol;Acc:MGI:5434091]
ENSMUSG00000110256	9	0	6.07442	0.00894141	0.0495884	Gm45412	predicted gene 45412 [Source:MGI Symbol;Acc:MGI:5791248]
ENSMUSG00000006585	470	803	-1.01702	4.98656e-06	6.65534e-05	Cdt1	chromatin licensing and DNA replication factor 1 [Source:MGI Symbol;Acc:MGI:1914427]
ENSMUSG00000109812	52	8	2.43921	2.86969e-06	3.9845e-05	Gm45640	predicted gene 45640 [Source:MGI Symbol;Acc:MGI:5791476]
ENSMUSG00000031553	7	34	-2.50178	1.76491e-05	0.000209543	Adam3	a disintegrin and metallopeptidase domain 3 (cyritestin) [Source:MGI Symbol;Acc:MGI:102518]
ENSMUSG00000048478	12	1	3.20036	0.00788025	0.044803	Spata33	spermatogenesis associated 33 [Source:MGI Symbol;Acc:MGI:2444920]
ENSMUSG00000031740	67	14	2.00541	6.84948e-06	8.86753e-05	Mmp2	matrix metallopeptidase 2 [Source:MGI Symbol;Acc:MGI:97009]
ENSMUSG00000033594	61	119	-1.20676	7.17401e-05	0.000746087	Spata2l	spermatogenesis associated 2-like [Source:MGI Symbol;Acc:MGI:1926029]
ENSMUSG00000013974	5004	10492	-1.31261	3.37153e-10	8.34859e-09	Mcemp1	mast cell expressed membrane protein 1 [Source:MGI Symbol;Acc:MGI:1916439]
ENSMUSG00000031765	3082	11425	-2.1347	2.24566e-23	1.56503e-21	Mt1	metallothionein 1 [Source:MGI Symbol;Acc:MGI:97171]
ENSMUSG00000005540	34	9	1.66055	0.00254585	0.0172515	Fcer2a	Fc receptor, IgE, low affinity II, alpha polypeptide [Source:MGI Symbol;Acc:MGI:95497]
ENSMUSG00000031494	21	2	3.07683	0.000243751	0.00224086	Cd209a	CD209a antigen [Source:MGI Symbol;Acc:MGI:2157942]
ENSMUSG00000040197	9	0	6.07442	0.00894141	0.0495884	Cd209e	CD209e antigen [Source:MGI Symbol;Acc:MGI:2157948]
ENSMUSG00000074151	1202	162	2.64602	7.6109e-28	6.59049e-26	Nlrc5	NLR family, CARD domain containing 5 [Source:MGI Symbol;Acc:MGI:3612191]
ENSMUSG00000065987	4	80	-4.5204	6.03474e-17	2.81511e-15	Cd209b	CD209b antigen [Source:MGI Symbol;Acc:MGI:1916415]
ENSMUSG00000109255	7	23	-1.94019	0.00188767	0.013371	Gm7407	predicted gene 7407 [Source:MGI Symbol;Acc:MGI:3647246]
ENSMUSG00000034361	558	21	4.47982	2.09307e-43	3.5401e-41	Cpne2	copine II [Source:MGI Symbol;Acc:MGI:2387578]
ENSMUSG00000039960	193	10	4.01063	2.07549e-23	1.44994e-21	Rhou	ras homolog family member U [Source:MGI Symbol;Acc:MGI:1916831]
ENSMUSG00000031779	1306	293	1.91127	6.36509e-17	2.96443e-15	Ccl22	chemokine (C-C motif) ligand 22 [Source:MGI Symbol;Acc:MGI:1306779]
ENSMUSG00000031778	253	1514	-2.82499	3.03462e-33	3.38869e-31	Cx3cl1	chemokine (C-X3-C motif) ligand 1 [Source:MGI Symbol;Acc:MGI:1097153]
ENSMUSG00000031780	6407	44	6.93779	2.56551e-122	5.70767e-119	Ccl17	chemokine (C-C motif) ligand 17 [Source:MGI Symbol;Acc:MGI:1329039]
ENSMUSG00000043068	53	638	-3.83056	2.34288e-42	3.8943e-40	Fam89a	family with sequence similarity 89, member A [Source:MGI Symbol;Acc:MGI:1916877]
ENSMUSG00000074030	218	447	-1.27992	7.89692e-08	1.42658e-06	Exoc8	exocyst complex component 8 [Source:MGI Symbol;Acc:MGI:2142527]
ENSMUSG00000031785	164	543	-1.97086	6.1638e-16	2.63712e-14	Adgrg1	adhesion G protein-coupled receptor G1 [Source:MGI Symbol;Acc:MGI:1340051]
ENSMUSG00000060470	72	1	5.77183	2.06335e-14	7.71009e-13	Adgrg3	adhesion G protein-coupled receptor G3 [Source:MGI Symbol;Acc:MGI:1859670]
ENSMUSG00000022322	67	154	-1.44335	1.05904e-06	1.58047e-05	Shcbp1	Shc SH2-domain binding protein 1 [Source:MGI Symbol;Acc:MGI:1338802]
ENSMUSG00000001995	387	159	1.03828	2.42341e-05	0.000279132	Sipa1l2	signal-induced proliferation-associated 1 like 2 [Source:MGI Symbol;Acc:MGI:2676970]
ENSMUSG00000001300	88	16	2.20687	5.85357e-08	1.08246e-06	Efnb2	ephrin B2 [Source:MGI Symbol;Acc:MGI:105097]
ENSMUSG00000074026	3	16	-2.60605	0.00394482	0.0251914	Gm6091	predicted pseudogene 6091 [Source:MGI Symbol;Acc:MGI:3648068]
ENSMUSG00000031788	135	279	-1.29095	4.58789e-07	7.35537e-06	Kifc3	kinesin family member C3 [Source:MGI Symbol;Acc:MGI:109202]
ENSMUSG00000052446	121	275	-1.42791	3.41454e-08	6.55746e-07	Zfp961	zinc finger protein 961 [Source:MGI Symbol;Acc:MGI:3583954]
ENSMUSG00000031488	4618	1361	1.51803	9.46248e-13	3.07154e-11	Rab11fip1	RAB11 family interacting protein 1 (class I) [Source:MGI Symbol;Acc:MGI:1923017]
ENSMUSG00000097262	23	2	3.20727	0.000143701	0.00139327	4933416M07Rik	RIKEN cDNA 4933416M07 gene [Source:MGI Symbol;Acc:MGI:1918332]
ENSMUSG00000109719	18	3	2.29728	0.00394482	0.0251914	Gm45266	predicted gene 45266 [Source:MGI Symbol;Acc:MGI:5791102]
ENSMUSG00000038894	4288	1501	1.26982	1.89524e-09	4.3093e-08	Irs2	insulin receptor substrate 2 [Source:MGI Symbol;Acc:MGI:109334]
ENSMUSG00000109953	7	28	-2.22271	0.00023063	0.00213176	5430430B14Rik	RIKEN cDNA 5430430B14 gene [Source:MGI Symbol;Acc:MGI:1918674]
ENSMUSG00000055148	443	181	1.04635	1.5174e-05	0.000183548	Klf2	Kruppel-like factor 2 (lung) [Source:MGI Symbol;Acc:MGI:1342772]
ENSMUSG00000031504	855	242	1.57597	1.11752e-11	3.30817e-10	Rab20	RAB20, member RAS oncogene family [Source:MGI Symbol;Acc:MGI:102789]
ENSMUSG00000110245	39	1	4.8896	6.93678e-09	1.4741e-07	Gm20100	predicted gene, 20100 [Source:MGI Symbol;Acc:MGI:5012285]
ENSMUSG00000096957	91	13	2.55236	1.76111e-09	4.01378e-08	E230013L22Rik	RIKEN cDNA E230013L22 gene [Source:MGI Symbol;Acc:MGI:2142601]
ENSMUSG00000031669	51	125	-1.53535	9.28734e-07	1.40339e-05	Gins3	GINS complex subunit 3 (Psf3 homolog) [Source:MGI Symbol;Acc:MGI:1926083]
ENSMUSG00000031671	93	161	-1.03518	0.000239934	0.00220928	Setd6	SET domain containing 6 [Source:MGI Symbol;Acc:MGI:1913333]
ENSMUSG00000004383	297	715	-1.51155	4.87938e-11	1.35111e-09	Large1	LARGE xylosyl- and glucuronyltransferase 1 [Source:MGI Symbol;Acc:MGI:1342270]
ENSMUSG00000110433	13	0	6.59833	0.000667207	0.00542659	Gm45820	predicted gene 45820 [Source:MGI Symbol;Acc:MGI:5804935]
ENSMUSG00000005410	430	1358	-1.90324	2.13899e-17	1.02764e-15	Mcm5	minichromosome maintenance complex component 5 [Source:MGI Symbol;Acc:MGI:103197]
ENSMUSG00000062991	119	0	9.77939	1.51463e-23	1.06585e-21	Nrg1	neuregulin 1 [Source:MGI Symbol;Acc:MGI:96083]
ENSMUSG00000031584	2298	4921	-1.34302	1.81017e-10	4.63308e-09	Gsr	glutathione reductase [Source:MGI Symbol;Acc:MGI:95804]
ENSMUSG00000071302	43	84	-1.20797	0.000385752	0.0033635	2610044O15Rik8	RIKEN cDNA 2610044O15 gene [Source:MGI Symbol;Acc:MGI:1919389]
ENSMUSG00000031530	828	11	5.97486	9.66818e-64	3.10692e-61	Dusp4	dual specificity phosphatase 4 [Source:MGI Symbol;Acc:MGI:2442191]
ENSMUSG00000097357	15	2	2.5951	0.00572059	0.0342407	Gm16793	predicted gene, 16793 [Source:MGI Symbol;Acc:MGI:4439717]
ENSMUSG00000070056	1382	361	1.69188	5.53717e-14	2.02716e-12	Mfhas1	malignant fibrous histiocytoma amplified sequence 1 [Source:MGI Symbol;Acc:MGI:1098644]
ENSMUSG00000055976	93	6	3.68455	6.28819e-14	2.28764e-12	Cldn23	claudin 23 [Source:MGI Symbol;Acc:MGI:1919158]
ENSMUSG00000050271	468	1154	-1.54628	3.60226e-12	1.10953e-10	Prag1	PEAK1 related kinase activating pseudokinase 1 [Source:MGI Symbol;Acc:MGI:1196223]
ENSMUSG00000031880	31	6	2.10378	0.000857787	0.00673058	Rrad	Ras-related associated with diabetes [Source:MGI Symbol;Acc:MGI:1930943]
ENSMUSG00000074384	5	34	-2.97628	1.50761e-06	2.1825e-05	AI429214	expressed sequence AI429214 [Source:MGI Symbol;Acc:MGI:2142538]
ENSMUSG00000025044	2812	613	1.95294	6.63422e-19	3.58645e-17	Msr1	macrophage scavenger receptor 1 [Source:MGI Symbol;Acc:MGI:98257]
ENSMUSG00000061825	80	288	-2.09062	1.51605e-14	5.77695e-13	Ces2c	carboxylesterase 2C [Source:MGI Symbol;Acc:MGI:2385905]
ENSMUSG00000039470	18	51	-1.7394	6.25423e-05	0.000658721	Zdhhc2	zinc finger, DHHC domain containing 2 [Source:MGI Symbol;Acc:MGI:1923452]
ENSMUSG00000031885	1610	2816	-1.05102	6.34995e-07	9.8951e-06	Cbfb	core binding factor beta [Source:MGI Symbol;Acc:MGI:99851]
ENSMUSG00000031596	41063	11776	1.55748	1.04706e-13	3.71572e-12	Slc7a2	solute carrier family 7 (cationic amino acid transporter, y+ system), member 2 [Source:MGI Symbol;Acc:MGI:99828]
ENSMUSG00000033249	46	13	1.57023	0.00141482	0.0103909	Hsf4	heat shock transcription factor 4 [Source:MGI Symbol;Acc:MGI:1347058]
ENSMUSG00000014846	894	3048	-2.01385	2.71553e-20	1.61602e-18	Tppp3	tubulin polymerization-promoting protein family member 3 [Source:MGI Symbol;Acc:MGI:1915221]
ENSMUSG00000003573	415	171	1.03413	2.24556e-05	0.000260618	Homer3	homer scaffolding protein 3 [Source:MGI Symbol;Acc:MGI:1347359]
ENSMUSG00000031849	17	3	2.21546	0.00639309	0.0376657	Comp	cartilage oligomeric matrix protein [Source:MGI Symbol;Acc:MGI:88469]
ENSMUSG00000110030	23	2	3.20727	0.000143701	0.00139327	Gm45546	predicted gene 45546 [Source:MGI Symbol;Acc:MGI:5791382]
ENSMUSG00000049988	839	228	1.63465	2.44778e-12	7.62054e-11	Lrrc25	leucine rich repeat containing 25 [Source:MGI Symbol;Acc:MGI:2445284]
ENSMUSG00000038508	1856	560	1.48401	1.24918e-11	3.67163e-10	Gdf15	growth differentiation factor 15 [Source:MGI Symbol;Acc:MGI:1346047]
ENSMUSG00000110622	16	1	3.61137	0.000794618	0.00629642	Iqcn	IQ motif containing N [Source:MGI Symbol;Acc:MGI:3708784]
ENSMUSG00000095026	4	25	-2.84686	2.84737e-05	0.000323964	Gm3336	predicted gene 3336 [Source:MGI Symbol;Acc:MGI:3781514]
ENSMUSG00000000791	19	1	3.85738	0.000142819	0.00138844	Il12rb1	interleukin 12 receptor, beta 1 [Source:MGI Symbol;Acc:MGI:104579]
ENSMUSG00000002910	112	226	-1.25631	2.09893e-06	2.97721e-05	Arrdc2	arrestin domain containing 2 [Source:MGI Symbol;Acc:MGI:1918057]
ENSMUSG00000046295	14	45	-1.91876	3.81899e-05	0.000423028	Ankle1	ankyrin repeat and LEM domain containing 1 [Source:MGI Symbol;Acc:MGI:1918775]
ENSMUSG00000046718	2321	762	1.36226	2.87723e-10	7.20479e-09	Bst2	bone marrow stromal cell antigen 2 [Source:MGI Symbol;Acc:MGI:1916800]
ENSMUSG00000031808	1572	609	1.12344	2.40292e-07	4.02416e-06	Slc27a1	solute carrier family 27 (fatty acid transporter), member 1 [Source:MGI Symbol;Acc:MGI:1347098]
ENSMUSG00000034799	69	166	-1.50917	1.7718e-07	3.03579e-06	Unc13a	unc-13 homolog A [Source:MGI Symbol;Acc:MGI:3051532]
ENSMUSG00000055639	36	2	3.85058	8.97212e-07	1.36646e-05	Dach1	dachshund family transcription factor 1 [Source:MGI Symbol;Acc:MGI:1277991]
ENSMUSG00000114500	6	27	-2.38829	0.000128569	0.00126136	Gm8983	predicted gene 8983 [Source:MGI Symbol;Acc:MGI:3644468]
ENSMUSG00000037572	111	299	-1.67287	1.37183e-10	3.56799e-09	Wdhd1	WD repeat and HMG-box DNA binding protein 1 [Source:MGI Symbol;Acc:MGI:2443514]
ENSMUSG00000050222	3	37	-3.80968	7.71158e-09	1.62799e-07	Il17d	interleukin 17D [Source:MGI Symbol;Acc:MGI:2446510]
ENSMUSG00000021965	41	130	-1.90582	4.23215e-09	9.21704e-08	Ska3	spindle and kinetochore associated complex subunit 3 [Source:MGI Symbol;Acc:MGI:3041235]
ENSMUSG00000037544	139	273	-1.21751	1.92326e-06	2.73877e-05	Dlgap5	DLG associated protein 5 [Source:MGI Symbol;Acc:MGI:2183453]
ENSMUSG00000044703	96	22	1.87559	9.44952e-07	1.42343e-05	Phf11a	PHD finger protein 11A [Source:MGI Symbol;Acc:MGI:1918441]
ENSMUSG00000091649	310	65	2.00735	5.60562e-13	1.87863e-11	Phf11b	PHD finger protein 11B [Source:MGI Symbol;Acc:MGI:3645789]
ENSMUSG00000115584	174	391	-1.41188	8.54929e-09	1.79176e-07	Gm5854	predicted gene 5854 [Source:MGI Symbol;Acc:MGI:3645469]
ENSMUSG00000068245	447	79	2.2542	2.7049e-17	1.29736e-15	Phf11d	PHD finger protein 11D [Source:MGI Symbol;Acc:MGI:1277133]
ENSMUSG00000114980	25	0	7.53458	7.44748e-07	1.15062e-05	4933432I03Rik	RIKEN cDNA 4933432I03 gene [Source:MGI Symbol;Acc:MGI:1918514]
ENSMUSG00000115855	32	1	4.60529	1.75007e-07	3.0021e-06	Gm34643	predicted gene, 34643 [Source:MGI Symbol;Acc:MGI:5593802]
ENSMUSG00000022126	2129	417	2.10726	5.77864e-21	3.59419e-19	Acod1	aconitate decarboxylase 1 [Source:MGI Symbol;Acc:MGI:103206]
ENSMUSG00000115762	73	133	-1.10852	0.000154718	0.0014891	Gm34907	predicted gene, 34907 [Source:MGI Symbol;Acc:MGI:5594066]
ENSMUSG00000021986	6	97	-4.22891	3.44728e-18	1.7461e-16	Amer2	APC membrane recruitment 2 [Source:MGI Symbol;Acc:MGI:1919375]
ENSMUSG00000096052	14	1	3.42045	0.00250381	0.0170069	9930004E17Rik	RIKEN cDNA 9930004E17 gene [Source:MGI Symbol;Acc:MGI:3603579]
ENSMUSG00000021990	591	132	1.9172	8.85768e-15	3.4666e-13	Spata13	spermatogenesis associated 13 [Source:MGI Symbol;Acc:MGI:104838]
ENSMUSG00000022122	109	2	5.44521	1.07003e-19	6.104e-18	Ednrb	endothelin receptor type B [Source:MGI Symbol;Acc:MGI:102720]
ENSMUSG00000021993	189	404	-1.33984	3.0802e-08	5.95491e-07	Mipep	mitochondrial intermediate peptidase [Source:MGI Symbol;Acc:MGI:1917728]
ENSMUSG00000021895	751	3167	-2.32052	9.24025e-26	7.22288e-24	Arhgef3	Rho guanine nucleotide exchange factor (GEF) 3 [Source:MGI Symbol;Acc:MGI:1918954]
ENSMUSG00000060143	455	188	1.03019	1.97115e-05	0.000232029	Gm10076	predicted gene 10076 [Source:MGI Symbol;Acc:MGI:3704451]
ENSMUSG00000022114	28	7	1.73908	0.00582377	0.0347575	Spry2	sprouty RTK signaling antagonist 2 [Source:MGI Symbol;Acc:MGI:1345138]
ENSMUSG00000102151	30	5	2.31432	0.000538084	0.00450825	Gm37472	predicted gene, 37472 [Source:MGI Symbol;Acc:MGI:5610700]
ENSMUSG00000104187	10	0	6.22428	0.00464266	0.0286361	Gm37820	predicted gene, 37820 [Source:MGI Symbol;Acc:MGI:5611048]
ENSMUSG00000089726	29	5	2.26564	0.000819566	0.00646576	Mir17hg	Mir17 host gene (non-protein coding) [Source:MGI Symbol;Acc:MGI:1923207]
ENSMUSG00000021939	128256	38963	1.47435	1.61464e-12	5.12982e-11	Ctsb	cathepsin B [Source:MGI Symbol;Acc:MGI:88561]
ENSMUSG00000035095	22	60	-1.68584	3.67393e-05	0.000408211	Fam167a	family with sequence similarity 167, member A [Source:MGI Symbol;Acc:MGI:3606565]
ENSMUSG00000015966	20	0	7.2146	8.35118e-06	0.000106215	Il17rb	interleukin 17 receptor B [Source:MGI Symbol;Acc:MGI:1355292]
ENSMUSG00000054733	266	688	-1.61498	3.62378e-12	1.11497e-10	Msra	methionine sulfoxide reductase A [Source:MGI Symbol;Acc:MGI:106916]
ENSMUSG00000022033	73	196	-1.66755	3.81498e-09	8.36519e-08	Pbk	PDZ binding kinase [Source:MGI Symbol;Acc:MGI:1289156]
ENSMUSG00000022034	39	142	-2.105	7.14182e-11	1.93586e-09	Esco2	establishment of sister chromatid cohesion N-acetyltransferase 2 [Source:MGI Symbol;Acc:MGI:1919238]
ENSMUSG00000059456	3076	6547	-1.33424	2.05741e-10	5.24731e-09	Ptk2b	PTK2 protein tyrosine kinase 2 beta [Source:MGI Symbol;Acc:MGI:104908]
ENSMUSG00000015968	490	2	7.61227	1.04179e-55	2.69023e-53	Cacna1d	calcium channel, voltage-dependent, L type, alpha 1D subunit [Source:MGI Symbol;Acc:MGI:88293]
ENSMUSG00000051212	153	2	5.9339	6.36247e-26	5.01404e-24	Gpr183	G protein-coupled receptor 183 [Source:MGI Symbol;Acc:MGI:2442034]
ENSMUSG00000048922	77	191	-1.55346	3.60556e-08	6.89227e-07	Cdca2	cell division cycle associated 2 [Source:MGI Symbol;Acc:MGI:1919787]
ENSMUSG00000021948	18132	5378	1.50888	6.30184e-13	2.09496e-11	Prkcd	protein kinase C, delta [Source:MGI Symbol;Acc:MGI:97598]
ENSMUSG00000093954	10	0	6.22428	0.00464266	0.0286361	Gm16867	predicted gene, 16867 [Source:MGI Symbol;Acc:MGI:4439791]
ENSMUSG00000022066	55	9	2.35226	2.36802e-06	3.33274e-05	Entpd4b	ectonucleoside triphosphate diphosphohydrolase 4B [Source:MGI Symbol;Acc:MGI:5435040]
ENSMUSG00000034194	94	226	-1.50874	2.1415e-08	4.24805e-07	R3hcc1	R3H domain and coiled-coil containing 1 [Source:MGI Symbol;Acc:MGI:1919093]
ENSMUSG00000033730	75	0	9.11435	3.93677e-16	1.71217e-14	Egr3	early growth response 3 [Source:MGI Symbol;Acc:MGI:1306780]
ENSMUSG00000022091	646	1966	-1.84993	4.17586e-17	1.97991e-15	Sorbs3	sorbin and SH3 domain containing 3 [Source:MGI Symbol;Acc:MGI:700013]
ENSMUSG00000115186	23	82	-2.07202	4.42692e-08	8.34107e-07	Gm49417	predicted gene, 49417 [Source:MGI Symbol;Acc:MGI:6155048]
ENSMUSG00000033644	441	157	1.24491	3.94228e-07	6.39117e-06	Piwil2	piwi-like RNA-mediated gene silencing 2 [Source:MGI Symbol;Acc:MGI:1930036]
ENSMUSG00000033595	138	4	4.82475	6.80816e-22	4.40505e-20	Lgi3	leucine-rich repeat LGI family, member 3 [Source:MGI Symbol;Acc:MGI:2182619]
ENSMUSG00000022102	2977	772	1.70254	4.42288e-15	1.78408e-13	Dok2	docking protein 2 [Source:MGI Symbol;Acc:MGI:1332623]
ENSMUSG00000022103	275	1	7.70319	3.65208e-41	5.81382e-39	Gfra2	glial cell line derived neurotrophic factor family receptor alpha 2 [Source:MGI Symbol;Acc:MGI:1195462]
ENSMUSG00000033470	25	2	3.32689	4.99871e-05	0.000539048	Cysltr2	cysteinyl leukotriene receptor 2 [Source:MGI Symbol;Acc:MGI:1917336]
ENSMUSG00000051969	49	2	4.29393	2.72686e-09	6.08536e-08	Tlr11	toll-like receptor 11 [Source:MGI Symbol;Acc:MGI:3045226]
ENSMUSG00000021806	34	117	-2.02307	1.67349e-09	3.82613e-08	Nid2	nidogen 2 [Source:MGI Symbol;Acc:MGI:1298229]
ENSMUSG00000023243	30	96	-1.91778	8.1531e-08	1.46918e-06	Kcnk5	potassium channel, subfamily K, member 5 [Source:MGI Symbol;Acc:MGI:1336175]
ENSMUSG00000021880	581	1317	-1.42493	8.68431e-11	2.32347e-09	Rnase6	ribonuclease, RNase A family, 6 [Source:MGI Symbol;Acc:MGI:1925666]
ENSMUSG00000059606	356	124	1.27626	5.11919e-07	8.15743e-06	Rnase2b	ribonuclease, RNase A family, 2B (liver, eosinophil-derived neurotoxin) [Source:MGI Symbol;Acc:MGI:1858598]
ENSMUSG00000047222	27180	45	8.99025	3.2805e-183	4.74393e-179	Rnase2a	ribonuclease, RNase A family, 2A (liver, eosinophil-derived neurotoxin) [Source:MGI Symbol;Acc:MGI:1890465]
ENSMUSG00000033446	69	12	2.26821	7.70411e-07	1.1871e-05	Lpar6	lysophosphatidic acid receptor 6 [Source:MGI Symbol;Acc:MGI:1914418]
ENSMUSG00000062148	96	302	-1.89645	8.25066e-13	2.70551e-11	Ear6	eosinophil-associated, ribonuclease A family, member 6 [Source:MGI Symbol;Acc:MGI:1890463]
ENSMUSG00000072572	805	2330	-1.77759	3.38557e-16	1.47688e-14	Slc39a2	solute carrier family 39 (zinc transporter), member 2 [Source:MGI Symbol;Acc:MGI:2684326]
ENSMUSG00000042286	1106	89	3.38923	3.40356e-39	4.82538e-37	Stab1	stabilin 1 [Source:MGI Symbol;Acc:MGI:2178742]
ENSMUSG00000021997	46	1	5.127	1.72659e-09	3.94131e-08	Lrrc63	leucine rich repeat containing 63 [Source:MGI Symbol;Acc:MGI:1918109]
ENSMUSG00000021811	312	630	-1.25794	4.13952e-08	7.81994e-07	Dnajc9	DnaJ heat shock protein family (Hsp40) member C9 [Source:MGI Symbol;Acc:MGI:1915326]
ENSMUSG00000021998	28316	57343	-1.26249	1.21083e-09	2.82873e-08	Lcp1	lymphocyte cytosolic protein 1 [Source:MGI Symbol;Acc:MGI:104808]
ENSMUSG00000044350	523	46	3.2594	5.0627e-30	4.89711e-28	Lacc1	laccase domain containing 1 [Source:MGI Symbol;Acc:MGI:2445077]
ENSMUSG00000034795	76	27	1.24501	0.00119501	0.00898649	Ccdc122	coiled-coil domain containing 122 [Source:MGI Symbol;Acc:MGI:1918358]
ENSMUSG00000099966	97	40	1.03138	0.00229438	0.0158561	2810402E24Rik	RIKEN cDNA 2810402E24 gene [Source:MGI Symbol;Acc:MGI:1913715]
ENSMUSG00000068697	26	0	7.59087	4.1078e-07	6.6372e-06	Myoz1	myozenin 1 [Source:MGI Symbol;Acc:MGI:1929471]
ENSMUSG00000022015	11	0	6.36003	0.00242129	0.0165498	Tnfsf11	tumor necrosis factor (ligand) superfamily, member 11 [Source:MGI Symbol;Acc:MGI:1100089]
ENSMUSG00000004562	307	854	-1.72005	6.07637e-14	2.21615e-12	Arhgef40	Rho guanine nucleotide exchange factor (GEF) 40 [Source:MGI Symbol;Acc:MGI:2685515]
ENSMUSG00000021892	536	1110	-1.29453	4.46395e-09	9.69996e-08	Sh3bp5	SH3-domain binding protein 5 (BTK-associated) [Source:MGI Symbol;Acc:MGI:1344391]
ENSMUSG00000022018	2745	305	2.92496	2.02446e-36	2.62562e-34	Rgcc	regulator of cell cycle [Source:MGI Symbol;Acc:MGI:1913464]
ENSMUSG00000115505	32	5	2.40703	0.00023063	0.00213176	Gm9247	predicted gene 9247 [Source:MGI Symbol;Acc:MGI:3648323]
ENSMUSG00000115379	43	99	-1.44471	1.4427e-05	0.000175539	Gm48990	predicted gene, 48990 [Source:MGI Symbol;Acc:MGI:6118337]
ENSMUSG00000056234	3637	7654	-1.31793	3.15625e-10	7.86261e-09	Ncoa4	nuclear receptor coactivator 4 [Source:MGI Symbol;Acc:MGI:1350932]
ENSMUSG00000021822	2785	415	2.50167	2.09253e-28	1.8679e-26	Plau	plasminogen activator, urokinase [Source:MGI Symbol;Acc:MGI:97611]
ENSMUSG00000021823	636	56	3.25839	4.94e-32	5.33114e-30	Vcl	vinculin [Source:MGI Symbol;Acc:MGI:98927]
ENSMUSG00000021913	80	4	4.03918	2.6963e-13	9.35042e-12	Ogdhl	oxoglutarate dehydrogenase-like [Source:MGI Symbol;Acc:MGI:3616088]
ENSMUSG00000041707	315	810	-1.60665	2.22297e-12	6.93556e-11	Tmem273	transmembrane protein 273 [Source:MGI Symbol;Acc:MGI:1916319]
ENSMUSG00000051506	4441	9460	-1.33543	1.75016e-10	4.4954e-09	Wdfy4	WD repeat and FYVE domain containing 4 [Source:MGI Symbol;Acc:MGI:3584510]
ENSMUSG00000094562	10	0	6.22428	0.00464266	0.0286361	Trav13-4-dv7	T cell receptor alpha variable 13-4-DV7 [Source:MGI Symbol;Acc:MGI:3702151]
ENSMUSG00000039081	101	252	-1.56228	4.67258e-09	1.01305e-07	Zfp503	zinc finger protein 503 [Source:MGI Symbol;Acc:MGI:1353644]
ENSMUSG00000103160	2	37	-4.36379	1.42755e-09	3.29246e-08	C130012C08Rik	RIKEN cDNA C130012C08 gene [Source:MGI Symbol;Acc:MGI:2145684]
ENSMUSG00000114496	1	10	-3.39943	0.00788025	0.044803	Gm47601	predicted gene, 47601 [Source:MGI Symbol;Acc:MGI:6096654]
ENSMUSG00000076928	64	6	3.14634	2.49496e-09	5.60242e-08	Trac	T cell receptor alpha constant [Source:MGI Symbol;Acc:MGI:4439838]
ENSMUSG00000105703	67	115	-1.02242	0.000851875	0.00669509	Gm43305	predicted gene 43305 [Source:MGI Symbol;Acc:MGI:5663442]
ENSMUSG00000000957	4467	162	4.53977	1.54934e-72	6.68806e-70	Mmp14	matrix metallopeptidase 14 (membrane-inserted) [Source:MGI Symbol;Acc:MGI:101900]
ENSMUSG00000115431	1	10	-3.39943	0.00788025	0.044803	Gm3219	predicted pseudogene 3219 [Source:MGI Symbol;Acc:MGI:3781398]
ENSMUSG00000022177	203	366	-1.09435	5.74741e-06	7.58022e-05	Haus4	HAUS augmin-like complex, subunit 4 [Source:MGI Symbol;Acc:MGI:1261794]
ENSMUSG00000022178	30	60	-1.24074	0.00115029	0.00871297	Ajuba	ajuba LIM protein [Source:MGI Symbol;Acc:MGI:1341886]
ENSMUSG00000041078	50	0	8.53069	1.17118e-12	3.77203e-11	Grid1	glutamate receptor, ionotropic, delta 1 [Source:MGI Symbol;Acc:MGI:95812]
ENSMUSG00000052435	14	1	3.42045	0.00250381	0.0170069	Cebpe	CCAAT/enhancer binding protein (C/EBP), epsilon [Source:MGI Symbol;Acc:MGI:103572]
ENSMUSG00000072601	1508	7836	-2.62187	5.02283e-33	5.58732e-31	Ear1	eosinophil-associated, ribonuclease A family, member 1 [Source:MGI Symbol;Acc:MGI:108021]
ENSMUSG00000089901	626	184	1.52138	1.95551e-10	4.9918e-09	Gm8113	predicted gene 8113 [Source:MGI Symbol;Acc:MGI:3648791]
ENSMUSG00000115724	66	4	3.76216	6.06272e-11	1.66047e-09	Gm49087	predicted gene, 49087 [Source:MGI Symbol;Acc:MGI:6118476]
ENSMUSG00000060680	26	50	-1.18371	0.00316175	0.0208206	Gm8894	predicted gene 8894 [Source:MGI Symbol;Acc:MGI:3643084]
ENSMUSG00000090709	0	13	-6.8405	0.000187	0.00176515	Gm17173	predicted gene 17173 [Source:MGI Symbol;Acc:MGI:4938000]
ENSMUSG00000115553	16	1	3.61137	0.000794618	0.00629642	Gm49124	predicted gene, 49124 [Source:MGI Symbol;Acc:MGI:6118528]
ENSMUSG00000115098	15	0	6.8028	0.000187	0.00176515	Gm49134	predicted gene, 49134 [Source:MGI Symbol;Acc:MGI:6118545]
ENSMUSG00000002329	188	392	-1.304	8.69636e-08	1.56027e-06	Mdp1	magnesium-dependent phosphatase 1 [Source:MGI Symbol;Acc:MGI:1915131]
ENSMUSG00000022219	64	119	-1.13765	0.000175306	0.00167168	Cideb	cell death-inducing DNA fragmentation factor, alpha subunit-like effector B [Source:MGI Symbol;Acc:MGI:1270844]
ENSMUSG00000046908	170	4	5.12535	3.09711e-25	2.35723e-23	Ltb4r1	leukotriene B4 receptor 1 [Source:MGI Symbol;Acc:MGI:1309472]
ENSMUSG00000022220	347	119	1.29865	4.04595e-07	6.55558e-06	Adcy4	adenylate cyclase 4 [Source:MGI Symbol;Acc:MGI:99674]
ENSMUSG00000022221	1173	317	1.6428	4.52716e-13	1.5314e-11	Ripk3	receptor-interacting serine-threonine kinase 3 [Source:MGI Symbol;Acc:MGI:2154952]
ENSMUSG00000022223	34	150	-2.38121	2.89857e-13	1.00158e-11	Sdr39u1	short chain dehydrogenase/reductase family 39U, member 1 [Source:MGI Symbol;Acc:MGI:1916876]
ENSMUSG00000021779	90	10	2.91118	1.202e-10	3.16039e-09	Thrb	thyroid hormone receptor beta [Source:MGI Symbol;Acc:MGI:98743]
ENSMUSG00000017491	21	1	4.00079	4.57911e-05	0.000499009	Rarb	retinoic acid receptor, beta [Source:MGI Symbol;Acc:MGI:97857]
ENSMUSG00000068758	548	184	1.32943	3.06893e-08	5.94505e-07	Il3ra	interleukin 3 receptor, alpha chain [Source:MGI Symbol;Acc:MGI:96553]
ENSMUSG00000053453	89	172	-1.19379	1.99395e-05	0.000234427	Thoc7	THO complex 7 [Source:MGI Symbol;Acc:MGI:1913481]
ENSMUSG00000025277	31	141	-2.42473	3.18362e-13	1.09615e-11	Abhd6	abhydrolase domain containing 6 [Source:MGI Symbol;Acc:MGI:1913332]
ENSMUSG00000025279	28	3	2.93086	0.000165623	0.00158612	Dnase1l3	deoxyribonuclease 1-like 3 [Source:MGI Symbol;Acc:MGI:1314633]
ENSMUSG00000025278	467	92	2.09785	8.47155e-16	3.58208e-14	Flnb	filamin, beta [Source:MGI Symbol;Acc:MGI:2446089]
ENSMUSG00000096579	59	22	1.17454	0.00371809	0.0239765	Gm17121	predicted gene 17121 [Source:MGI Symbol;Acc:MGI:4937948]
ENSMUSG00000021866	2033	4221	-1.29841	7.32117e-10	1.74418e-08	Anxa11	annexin A11 [Source:MGI Symbol;Acc:MGI:108481]
ENSMUSG00000032026	1361	3018	-1.39333	5.6607e-11	1.55774e-09	Rexo2	RNA exonuclease 2 [Source:MGI Symbol;Acc:MGI:1888981]
ENSMUSG00000032271	38	1	4.85226	6.93678e-09	1.4741e-07	Nnmt	nicotinamide N-methyltransferase [Source:MGI Symbol;Acc:MGI:1099443]
ENSMUSG00000045322	201	32	2.40238	9.80593e-14	3.50821e-12	Tlr9	toll-like receptor 9 [Source:MGI Symbol;Acc:MGI:1932389]
ENSMUSG00000032352	50	12	1.80461	0.000303319	0.00272547	Lrrc1	leucine rich repeat containing 1 [Source:MGI Symbol;Acc:MGI:2442313]
ENSMUSG00000053716	273	484	-1.07023	4.84461e-06	6.48084e-05	Dusp7	dual specificity phosphatase 7 [Source:MGI Symbol;Acc:MGI:2387100]
ENSMUSG00000039217	441	4518	-3.60092	2.72965e-53	6.57892e-51	Il18	interleukin 18 [Source:MGI Symbol;Acc:MGI:107936]
ENSMUSG00002076161	31	56	-1.0943	0.00526908	0.0319013	7SK	7SK RNA [Source:RFAM;Acc:RF00100]
ENSMUSG00000023262	296	732	-1.55031	1.49928e-11	4.36677e-10	Acy1	aminoacylase 1 [Source:MGI Symbol;Acc:MGI:87913]
ENSMUSG00000042073	97	218	-1.41151	1.72057e-07	2.95851e-06	Abhd14b	abhydrolase domain containing 14b [Source:MGI Symbol;Acc:MGI:1923741]
ENSMUSG00000041444	20	39	-1.20245	0.00826295	0.0466032	Arhgap32	Rho GTPase activating protein 32 [Source:MGI Symbol;Acc:MGI:2450166]
ENSMUSG00000046186	103	6	3.83168	2.20399e-15	9.06738e-14	Cd109	CD109 antigen [Source:MGI Symbol;Acc:MGI:2445221]
ENSMUSG00000032035	297	48	2.38208	4.09931e-16	1.78018e-14	Ets1	E26 avian leukemia oncogene 1, 5' domain [Source:MGI Symbol;Acc:MGI:95455]
ENSMUSG00000059422	68	156	-1.44062	9.13386e-07	1.38309e-05	Gm8116	predicted gene 8116 [Source:MGI Symbol;Acc:MGI:3648797]
ENSMUSG00000032064	102	6	3.81763	3.18383e-15	1.29694e-13	Dixdc1	DIX domain containing 1 [Source:MGI Symbol;Acc:MGI:2679721]
ENSMUSG00000037845	39	95	-1.52568	7.42418e-06	9.55595e-05	Fdxacb1	ferredoxin-fold anticodon binding domain containing 1 [Source:MGI Symbol;Acc:MGI:3584513]
ENSMUSG00000032575	4497	1877	1.01599	1.29161e-06	1.90203e-05	Manf	mesencephalic astrocyte-derived neurotrophic factor [Source:MGI Symbol;Acc:MGI:1922090]
ENSMUSG00000032058	1047	1982	-1.16509	4.8839e-08	9.11892e-07	Ppp2r1b	protein phosphatase 2, regulatory subunit A, beta [Source:MGI Symbol;Acc:MGI:1920949]
ENSMUSG00000039716	79	0	9.18918	6.51922e-17	3.03133e-15	Dock3	dedicator of cyto-kinesis 3 [Source:MGI Symbol;Acc:MGI:2429763]
ENSMUSG00000050471	627	1371	-1.373	3.69488e-10	9.11802e-09	Fam118b	family with sequence similarity 118, member B [Source:MGI Symbol;Acc:MGI:1924483]
ENSMUSG00000032578	1579	257	2.37416	1.41987e-24	1.06027e-22	Cish	cytokine inducible SH2-containing protein [Source:MGI Symbol;Acc:MGI:103159]
ENSMUSG00000032044	300	581	-1.1977	1.96938e-07	3.3584e-06	Rpusd4	RNA pseudouridylate synthase domain containing 4 [Source:MGI Symbol;Acc:MGI:1919239]
ENSMUSG00000038119	118	282	-1.50033	7.06452e-09	1.49905e-07	Cdon	cell adhesion molecule-related/down-regulated by oncogenes [Source:MGI Symbol;Acc:MGI:1926387]
ENSMUSG00000050555	61	114	-1.14489	0.000195835	0.00183834	Hyls1	HYLS1, centriolar and ciliogenesis associated [Source:MGI Symbol;Acc:MGI:1924082]
ENSMUSG00000035164	1271	30	5.15502	9.32156e-66	3.32837e-63	Zc3h12c	zinc finger CCCH type containing 12C [Source:MGI Symbol;Acc:MGI:3026959]
ENSMUSG00000033577	840	1448	-1.02998	1.80284e-06	2.57872e-05	Myo6	myosin VI [Source:MGI Symbol;Acc:MGI:104785]
ENSMUSG00000032113	35	86	-1.53782	8.90519e-06	0.00011247	Chek1	checkpoint kinase 1 [Source:MGI Symbol;Acc:MGI:1202065]
ENSMUSG00000074345	42	2	4.0722	7.82344e-08	1.41507e-06	Tnfaip8l3	tumor necrosis factor, alpha-induced protein 8-like 3 [Source:MGI Symbol;Acc:MGI:2685363]
ENSMUSG00000098985	12	32	-1.64848	0.00242152	0.0165498	Gm27219	predicted gene 27219 [Source:MGI Symbol;Acc:MGI:5521062]
ENSMUSG00000032261	801	3261	-2.26974	7.30264e-25	5.50018e-23	Sh3bgrl2	SH3 domain binding glutamic acid-rich protein like 2 [Source:MGI Symbol;Acc:MGI:1915350]
ENSMUSG00000037493	410	1259	-1.86273	1.2321e-16	5.62064e-15	Cib2	calcium and integrin binding family member 2 [Source:MGI Symbol;Acc:MGI:1929293]
ENSMUSG00000038379	40	95	-1.48928	1.16409e-05	0.000143634	Ttk	Ttk protein kinase [Source:MGI Symbol;Acc:MGI:1194921]
ENSMUSG00000032281	25	2	3.32689	4.99871e-05	0.000539048	Acsbg1	acyl-CoA synthetase bubblegum family member 1 [Source:MGI Symbol;Acc:MGI:2385656]
ENSMUSG00000032122	1889	576	1.4688	1.97594e-11	5.71482e-10	Slc37a2	solute carrier family 37 (glycerol-3-phosphate transporter), member 2 [Source:MGI Symbol;Acc:MGI:1929693]
ENSMUSG00000032263	227	490	-1.35406	1.03005e-08	2.14324e-07	Bckdhb	branched chain ketoacid dehydrogenase E1, beta polypeptide [Source:MGI Symbol;Acc:MGI:88137]
[truncated: 1,264 more rows]
