# Supplementary material for: Cullin5 drives experimental asthma exacerbations by modulating alveolar macrophage antiviral immunity
Source: Nat Commun. 2024 Jan 4;15:252. doi: 10.1038/s41467-023-44168-0 (PMC10766641; doi:10.1038/s41467-023-44168-0)
Supplement: Supplementary file 9 — Source Data [file 41467_2023_44168_MOESM9_ESM.zip]

Archive with 22 entries (22 files):
- sun_sourcedata_Fig1.zip
- sun_sourcedata_Fig2.zip
- sun_sourcedata_Fig3.zip
- sun_sourcedata_Fig4.zip
- sun_sourcedata_Fig5.zip
- sun_sourcedata_Fig6.zip
- sun_sourcedata_Fig7.zip
- sun_sourcedata_Fig8.zip
- sun_sourcedata_supplemental_Fig1.zip
- sun_sourcedata_supplemental_Fig10.zip
- sun_sourcedata_supplemental_Fig11.zip
- sun_sourcedata_supplemental_Fig12.zip
- sun_sourcedata_supplemental_Fig13.zip
- sun_sourcedata_supplemental_Fig14.zip
- sun_sourcedata_supplemental_Fig2.zip
- sun_sourcedata_supplemental_Fig3.zip
- sun_sourcedata_supplemental_Fig4.zip
- sun_sourcedata_supplemental_Fig5.zip
- sun_sourcedata_supplemental_Fig6.zip
- sun_sourcedata_supplemental_Fig7.zip
- sun_sourcedata_supplemental_Fig8.zip
- sun_sourcedata_supplemental_Fig9.zip
